# Supplementary material for: Targeting mitophagy in diabetic retinopathy: novel insights into SQSTM1/BNIP3L pathway regulated by luteolin
Source: Front Pharmacol. 2025 Jun 25;16:1593213. doi: 10.3389/fphar.2025.1593213 (PMC12237918; doi:10.3389/fphar.2025.1593213)
Supplement: Supplementary file 1 [file Table1.XLS]

## Sheet: GSE248284
Supplementary Tabel1：Top 20 Cell markers from scRNA-seq in two datasets
p_val	avg_log2FC	pct.1	pct.2	p_val_adj	cluster	gene
0	1.87012	0.852	0.233	0	T cells(1)	IL7R
0	1.79106	0.978	0.403	0	T cells(1)	LTB
0	1.44028	0.993	0.6	0	T cells(1)	LDHB
0	1.32958	0.852	0.256	0	T cells(1)	TCF7
0	0.913932	1	0.926	0	T cells(1)	RPSA
0	0.909828	1	0.961	0	T cells(1)	RPS25
0	0.890463	1	0.95	0	T cells(1)	RPL5
2.28671e-302	1.19515	0.982	0.44	4.17232e-298	T cells(1)	TRAC
1.358e-264	0.905133	0.982	0.731	2.47781e-260	T cells(1)	SARAF
6.08286e-255	1.1337	0.585	0.12	1.10988e-250	T cells(1)	MAL
7.4384e-254	1.34449	0.561	0.112	1.35721e-249	T cells(1)	AQP3
1.21163e-246	1.12322	0.869	0.454	2.21074e-242	T cells(1)	NOSIP
5.2053e-230	1.20291	0.944	0.572	9.49758e-226	T cells(1)	TRBC2
1.61339e-226	1.06383	0.617	0.161	2.94379e-222	T cells(1)	LEF1
2.90535e-225	0.958193	0.73	0.234	5.3011e-221	T cells(1)	CD27
3.69859e-179	0.883007	0.69	0.26	6.74844e-175	T cells(1)	PIK3IP1
8.99876e-170	1.06999	0.786	0.421	1.64191e-165	T cells(1)	CD69
2.63257e-169	0.900776	0.575	0.179	4.80339e-165	T cells(1)	CCR7
1.21567e-168	0.918398	0.63	0.23	2.2181e-164	T cells(1)	ITM2A
7.04545e-66	0.896791	0.586	0.341	1.28551e-61	T cells(1)	TRBC1
0	5.8245	0.992	0.153	0	NK cells	NKG7
0	5.77196	0.817	0.138	0	NK cells	GNLY
0	4.2294	0.861	0.03	0	NK cells	GZMH
0	4.2144	0.987	0.081	0	NK cells	CST7
0	3.99815	0.925	0.171	0	NK cells	CCL5
0	3.98205	0.928	0.061	0	NK cells	PRF1
0	3.91768	0.831	0.026	0	NK cells	FGFBP2
0	3.88828	0.963	0.068	0	NK cells	GZMA
0	3.48829	0.826	0.028	0	NK cells	GZMB
0	3.44852	0.97	0.185	0	NK cells	CTSW
0	3.17244	0.683	0.033	0	NK cells	SPON2
0	2.84586	0.813	0.02	0	NK cells	KLRD1
0	2.5749	0.478	0.021	0	NK cells	TRDC
0	2.48858	0.709	0.046	0	NK cells	HOPX
0	2.38107	0.621	0.011	0	NK cells	KLRF1
0	2.37525	0.661	0.05	0	NK cells	FCGR3A
0	2.34976	0.573	0.037	0	NK cells	CLIC3
0	2.26644	0.781	0.067	0	NK cells	CCL4
0	2.26018	0.686	0.006	0	NK cells	ADGRG1
4.52066e-288	2.17016	0.459	0.04	8.24839e-284	NK cells	TRGC2
0	6.26228	0.992	0.391	0	Classical monocytes	S100A8
0	6.10251	0.997	0.526	0	Classical monocytes	S100A9
0	5.72187	0.996	0.347	0	Classical monocytes	LYZ
0	4.21888	0.992	0.17	0	Classical monocytes	CST3
0	4.19423	0.986	0.065	0	Classical monocytes	FCN1
0	3.99189	0.871	0.043	0	Classical monocytes	S100A12
0	3.5479	0.891	0.022	0	Classical monocytes	CD14
0	3.54006	0.991	0.353	0	Classical monocytes	CTSS
0	3.40604	0.876	0.025	0	Classical monocytes	VCAN
0	3.3669	0.976	0.206	0	Classical monocytes	TYMP
0	3.30798	0.996	0.235	0	Classical monocytes	TYROBP
0	3.15496	0.987	0.466	0	Classical monocytes	PSAP
0	3.12584	0.923	0.046	0	Classical monocytes	SERPINA1
0	3.08937	0.99	0.45	0	Classical monocytes	FOS
0	3.08659	0.938	0.13	0	Classical monocytes	GRN
0	3.05696	0.972	0.534	0	Classical monocytes	NEAT1
0	3.0452	0.996	0.197	0	Classical monocytes	FCER1G
0	2.97872	0.905	0.07	0	Classical monocytes	MNDA
0	2.95053	0.959	0.178	0	Classical monocytes	LST1
0	2.94585	0.906	0.045	0	Classical monocytes	MS4A6A
0	2.70932	0.984	0.11	0	T cells(2)	CD8B
0	1.4948	0.9	0.123	0	T cells(2)	CD8A
0	1.08062	0.455	0.016	0	T cells(2)	RP11-291B21.2
3.47247e-151	0.757228	1	0.992	6.33587e-147	T cells(2)	RPS12
3.75114e-145	0.801748	1	0.96	6.84434e-141	T cells(2)	RPS5
1.21184e-132	0.977955	0.557	0.126	2.21113e-128	T cells(2)	NELL2
1.03746e-124	0.630874	1	0.988	1.89294e-120	T cells(2)	RPL32
8.74113e-111	0.752003	1	0.935	1.59491e-106	T cells(2)	EEF1B2
1.1549e-110	0.674345	1	0.972	2.10722e-106	T cells(2)	RPL5
5.94521e-96	0.747409	1	0.846	1.08476e-91	T cells(2)	NPM1
2.62849e-92	0.645733	0.355	0.066	4.79595e-88	T cells(2)	LRRN3
9.57404e-84	0.847473	0.789	0.33	1.74688e-79	T cells(2)	CCR7
6.04108e-76	0.798983	0.746	0.326	1.10225e-71	T cells(2)	NUCB2
5.7266e-72	0.638308	0.402	0.104	1.04488e-67	T cells(2)	CARS
1.26892e-70	0.770035	0.594	0.219	2.31527e-66	T cells(2)	C1orf228
2.64923e-70	0.819807	0.893	0.537	4.83379e-66	T cells(2)	SNHG8
2.4588e-62	0.661865	0.861	0.438	4.48632e-58	T cells(2)	CD27
6.43958e-57	0.6244	0.559	0.217	1.17497e-52	T cells(2)	OXNAD1
7.37654e-56	0.643185	0.93	0.511	1.34592e-51	T cells(2)	TCF7
1.87695e-50	0.63688	0.953	0.722	3.42469e-46	T cells(2)	HSP90AB1
0	4.80655	1	0.064	0	B cells	CD79A
0	3.54677	0.715	0.031	0	B cells	IGHM
0	3.51338	0.951	0.015	0	B cells	MS4A1
0	3.2654	0.66	0.008	0	B cells	IGHD
0	3.06648	0.465	0.006	0	B cells	TCL1A
0	2.76124	0.792	0.04	0	B cells	HLA-DQA2
0	2.48416	0.75	0.003	0	B cells	VPREB3
0	2.43924	0.819	0.009	0	B cells	SPIB
1.06948e-297	3.41853	0.993	0.084	1.95137e-293	B cells	HLA-DQA1
1.7636e-246	3.26918	0.965	0.105	3.21787e-242	B cells	CD79B
3.58109e-173	2.46052	0.264	0.005	6.53406e-169	B cells	AL928768.3
7.45919e-150	2.87187	0.986	0.204	1.361e-145	B cells	HLA-DQB1
1.02346e-116	3.49755	1	0.354	1.8674e-112	B cells	HLA-DRA
1.51498e-102	2.85483	0.993	0.415	2.76423e-98	B cells	HLA-DPA1
4.9551e-100	2.82864	0.986	0.428	9.04108e-96	B cells	HLA-DPB1
3.07639e-98	2.59383	1	0.38	5.61318e-94	B cells	HLA-DRB1
2.72098e-92	3.77997	1	0.836	4.9647e-88	B cells	CD74
2.32195e-61	5.53303	0.861	0.423	4.23662e-57	B cells	IGKC
5.39706e-46	3.549	0.34	0.057	9.84748e-42	B cells	IGLC3
5.28214e-43	4.3947	0.618	0.225	9.63779e-39	B cells	IGLC2
0	6.13123	0.967	0.007	0	Basophils	CLC
0	5.45067	0.951	0.006	0	Basophils	GATA2
0	4.77991	0.869	0.008	0	Basophils	FCER1A
0	4.59238	0.852	0.003	0	Basophils	HDC
0	3.85619	0.705	0.002	0	Basophils	MS4A3
0	3.44329	0.607	0.002	0	Basophils	SLC45A3
0	3.26457	0.508	0	0	Basophils	AKAP12
0	3.11409	0.492	0	0	Basophils	CACNG6
1.69976e-262	3.22229	0.607	0.011	3.10138e-258	Basophils	IL3RA
5.52286e-206	4.38255	0.885	0.042	1.0077e-201	Basophils	CSF2RB
1.30832e-177	3.12318	0.59	0.019	2.38717e-173	Basophils	MMP25
6.04763e-101	3.91526	0.59	0.039	1.10345e-96	Basophils	OSM
1.71269e-68	4.2822	0.918	0.18	3.12498e-64	Basophils	CFD
1.12725e-64	3.63109	0.721	0.104	2.05678e-60	Basophils	RUNX1
1.2228e-60	3.79765	0.787	0.137	2.23112e-56	Basophils	DUSP6
2.15149e-54	3.44466	0.623	0.089	3.92561e-50	Basophils	MAF
1.037e-47	3.43383	0.459	0.051	1.89211e-43	Basophils	SOCS2
3.76838e-45	3.6531	0.77	0.187	6.87578e-41	Basophils	FAM101B
8.0381e-45	3.10924	0.721	0.154	1.46663e-40	Basophils	FAM110A
8.65671e-37	3.68029	0.869	0.368	1.5795e-32	Basophils	PIM1
0	6.2367	1	0.012	0	Platelets	TUBB1
0	6.03151	1	0.023	0	Platelets	SDPR
0	5.97824	0.983	0.022	0	Platelets	ACRBP
0	5.85646	1	0.026	0	Platelets	GNG11
0	5.44607	0.983	0.007	0	Platelets	GP9
0	5.19372	0.983	0.005	0	Platelets	TMEM40
0	5.09771	0.917	0.006	0	Platelets	PTCRA
0	5.00257	0.967	0.021	0	Platelets	SPARC
0	4.79437	0.967	0.006	0	Platelets	CMTM5
0	4.77563	0.95	0.009	0	Platelets	C6orf25
2.15013e-277	5.3312	0.95	0.033	3.92312e-273	Platelets	CLU
1.92491e-266	5.57454	0.933	0.033	3.51219e-262	Platelets	TSC22D1
1.0334e-232	5.40805	0.983	0.046	1.88554e-228	Platelets	RGS18
9.16154e-219	5.66231	0.967	0.048	1.67161e-214	Platelets	HIST1H2AC
1.07136e-203	7.22881	1	0.057	1.95481e-199	Platelets	PF4
2.30605e-173	7.42923	1	0.07	4.20761e-169	Platelets	PPBP
4.46822e-121	4.77377	0.933	0.093	8.15272e-117	Platelets	MPP1
2.36558e-103	6.929	1	0.137	4.31623e-99	Platelets	NRGN
1.3092e-47	4.74441	1	0.457	2.38876e-43	Platelets	TUBA4A
1.21479e-42	4.54224	1	0.622	2.21651e-38	Platelets	GPX1
2.70546e-189	4.27978	0.944	0.031	4.93638e-185	Non-classical monocytes	CDKN1C
8.16303e-87	2.78182	0.917	0.072	1.48943e-82	Non-classical monocytes	LINC01272
2.80223e-63	2.94893	0.944	0.11	5.11295e-59	Non-classical monocytes	MS4A7
8.70115e-58	2.76001	0.75	0.07	1.58761e-53	Non-classical monocytes	HMOX1
1.21174e-54	3.29375	1	0.155	2.21093e-50	Non-classical monocytes	FCGR3A
3.86515e-46	2.29147	0.972	0.156	7.05235e-42	Non-classical monocytes	CD68
1.00052e-44	2.98969	0.972	0.178	1.82555e-40	Non-classical monocytes	SERPINA1
5.01998e-39	3.81103	0.972	0.234	9.15946e-35	Non-classical monocytes	IFITM3
2.52581e-37	2.28912	0.944	0.184	4.60859e-33	Non-classical monocytes	CFD
3.48501e-37	2.36692	0.972	0.2	6.35876e-33	Non-classical monocytes	SPI1
5.95334e-36	3.39485	1	0.295	1.08625e-31	Non-classical monocytes	LST1
4.09005e-31	2.29438	0.833	0.167	7.46271e-27	Non-classical monocytes	RHOB
5.07362e-29	2.68697	0.972	0.318	9.25732e-25	Non-classical monocytes	FCER1G
2.64835e-28	2.99538	1	0.436	4.83219e-24	Non-classical monocytes	AIF1
4.43562e-28	2.47749	1	0.295	8.09323e-24	Non-classical monocytes	CST3
3.39984e-24	2.46327	1	0.715	6.20334e-20	Non-classical monocytes	COTL1
8.98525e-24	2.80355	1	0.589	1.63945e-19	Non-classical monocytes	SAT1
2.77338e-22	2.43448	1	0.544	5.06032e-18	Non-classical monocytes	PSAP
4.66254e-22	2.29011	1	0.449	8.50726e-18	Non-classical monocytes	CTSS
2.3682e-21	2.33901	1	0.995	4.32103e-17	Non-classical monocytes	FTL
0	3.41235	0.962	0.002	0	Plasmacytoid dendritic cells	LILRA4
0	3.3591	0.923	0.008	0	Plasmacytoid dendritic cells	SERPINF1
3.06289e-261	3.24588	0.923	0.014	5.58855e-257	Plasmacytoid dendritic cells	IL3RA
2.05438e-233	4.51209	1	0.02	3.74842e-229	Plasmacytoid dendritic cells	PLD4
1.65715e-166	3.40504	0.962	0.027	3.02364e-162	Plasmacytoid dendritic cells	TCF4
8.80067e-164	3.17232	0.962	0.027	1.60577e-159	Plasmacytoid dendritic cells	SPIB
5.13706e-149	3.07897	0.846	0.023	9.37307e-145	Plasmacytoid dendritic cells	MZB1
5.89636e-113	3.41039	0.962	0.044	1.07585e-108	Plasmacytoid dendritic cells	CCDC50
2.32035e-108	2.74068	0.808	0.031	4.23371e-104	Plasmacytoid dendritic cells	BCL11A
1.82645e-76	3.80192	1	0.076	3.33254e-72	Plasmacytoid dendritic cells	IRF8
3.23405e-76	3.02475	0.808	0.046	5.90084e-72	Plasmacytoid dendritic cells	UGCG
8.39765e-70	3.19695	0.962	0.076	1.53223e-65	Plasmacytoid dendritic cells	JCHAIN
4.09223e-56	3.63726	1	0.111	7.46668e-52	Plasmacytoid dendritic cells	ITM2C
2.88377e-36	3.32955	1	0.168	5.26173e-32	Plasmacytoid dendritic cells	GZMB
2.37381e-35	4.095	1	0.204	4.33125e-31	Plasmacytoid dendritic cells	IRF7
7.99872e-32	2.77273	0.923	0.165	1.45945e-27	Plasmacytoid dendritic cells	MAPKAPK2
9.65863e-29	3.68102	0.962	0.237	1.76231e-24	Plasmacytoid dendritic cells	PPP1R14B
7.22533e-25	2.61544	0.808	0.167	1.31833e-20	Plasmacytoid dendritic cells	CYB561A3
1.24527e-19	2.9648	0.962	0.426	2.27211e-15	Plasmacytoid dendritic cells	PLAC8
8.35243e-17	3.00912	1	0.84	1.52398e-12	Plasmacytoid dendritic cells	CD74

## Sheet: GSE245561
Supplementary Tabel1：Top 20 Cell markers from scRNA-seq in two datasets
p_val	avg_log2FC	pct.1	pct.2	p_val_adj	cluster	gene
8.62703e-162	2.46788	0.777	0.058	1.40534e-157	Fibroblasts	POSTN
2.04189e-160	1.74004	0.655	0.015	3.32624e-156	Fibroblasts	LUM
9.21821e-138	2.69094	0.936	0.194	1.50165e-133	Fibroblasts	TAGLN
3.37007e-137	3.02724	0.936	0.22	5.48984e-133	Fibroblasts	COL1A2
9.99795e-135	3.86642	0.943	0.287	1.62867e-130	Fibroblasts	MGP
3.34671e-129	3.26766	0.905	0.229	5.45179e-125	Fibroblasts	COL1A1
9.21941e-127	2.31021	0.932	0.231	1.50184e-122	Fibroblasts	BGN
1.3329e-125	1.65311	0.667	0.06	2.17129e-121	Fibroblasts	SULF1
1.69428e-118	2.78038	0.841	0.189	2.75997e-114	Fibroblasts	COL3A1
2.18436e-116	1.53623	0.735	0.101	3.55832e-112	Fibroblasts	PDLIM3
1.98541e-103	2.48239	0.928	0.328	3.23424e-99	Fibroblasts	TIMP1
3.12664e-101	1.59712	0.822	0.163	5.0933e-97	Fibroblasts	TPM2
1.71259e-98	1.8088	0.777	0.144	2.7898e-94	Fibroblasts	ACTA2
3.33864e-93	1.63026	0.811	0.198	5.43865e-89	Fibroblasts	MYL9
3.97539e-92	2.03061	0.962	0.369	6.47591e-88	Fibroblasts	SPARC
9.38557e-90	1.55383	0.822	0.22	1.52891e-85	Fibroblasts	TPM1
1.72494e-87	2.1232	0.894	0.316	2.80993e-83	Fibroblasts	FN1
9.48805e-74	1.45086	0.795	0.247	1.5456e-69	Fibroblasts	ID3
1.35653e-71	1.61534	0.996	0.518	2.20978e-67	Fibroblasts	IGFBP7
3.52663e-69	1.55991	1	0.845	5.74488e-65	Fibroblasts	VIM
3.5483e-104	1.63202	0.958	0.206	5.78018e-100	Macrophages	C1QB
2.97704e-87	1.45203	0.916	0.199	4.8496e-83	Macrophages	C1QC
6.39757e-85	1.38164	0.908	0.215	1.04216e-80	Macrophages	C1QA
6.48937e-81	1.62428	0.992	0.41	1.05712e-76	Macrophages	HLA-DPB1
1.57585e-76	1.18382	0.765	0.157	2.56706e-72	Macrophages	SLC16A10
8.27733e-76	1.58496	0.992	0.422	1.34838e-71	Macrophages	HLA-DPA1
3.95294e-72	1.10493	1	0.944	6.43934e-68	Macrophages	FTL
4.94806e-69	1.30055	0.912	0.31	8.06039e-65	Macrophages	TYROBP
3.63578e-68	1.61429	0.992	0.532	5.92269e-64	Macrophages	CD74
2.37044e-66	1.23579	0.908	0.336	3.86144e-62	Macrophages	DOCK4
9.0099e-63	1.06946	1	0.966	1.46771e-58	Macrophages	FTH1
1.71257e-61	1.06147	0.727	0.193	2.78978e-57	Macrophages	HLA-DRB5
1.45449e-59	1.07854	0.992	0.4	2.36936e-55	Macrophages	HLA-DRB1
8.53209e-55	1.02979	0.786	0.264	1.38988e-50	Macrophages	AIF1
1.61945e-50	1.10531	0.803	0.347	2.63809e-46	Macrophages	FRMD4A
2.93626e-50	1.03868	0.824	0.424	4.78317e-46	Macrophages	NPC2
3.02364e-47	1.05336	0.786	0.305	4.9255e-43	Macrophages	FCER1G
5.36706e-47	1.01572	0.777	0.299	8.74294e-43	Macrophages	APOE
5.14572e-46	1.04521	0.815	0.329	8.38237e-42	Macrophages	ZNF331
7.24398e-45	1.02845	0.672	0.236	1.18004e-40	Macrophages	IFI30
3.47857e-158	1.85228	0.887	0.075	5.66659e-154	Monocytes(1)	NDUFA4L2
5.19956e-149	2.23423	0.914	0.11	8.47008e-145	Monocytes(1)	RGS5
4.20124e-142	2.35931	0.962	0.142	6.84382e-138	Monocytes(1)	PRKG1
5.68927e-139	3.95647	0.763	0.065	9.26782e-135	Monocytes(1)	MMP9
8.36553e-135	1.25977	0.613	0.021	1.36274e-130	Monocytes(1)	CPE
1.00187e-117	1.98351	0.909	0.18	1.63205e-113	Monocytes(1)	THY1
2.06474e-108	1.38773	0.871	0.14	3.36345e-104	Monocytes(1)	CCDC102B
2.58246e-106	2.04283	0.5	0.019	4.20683e-102	Monocytes(1)	IBSP
2.31771e-100	1.89205	0.989	0.276	3.77555e-96	Monocytes(1)	CALD1
4.92046e-90	1.33489	0.742	0.12	8.01543e-86	Monocytes(1)	SOX5
1.31369e-86	1.45986	0.828	0.18	2.14e-82	Monocytes(1)	DLC1
1.41177e-83	1.45649	0.823	0.175	2.29978e-79	Monocytes(1)	C11orf96
3.07495e-82	1.30181	0.726	0.13	5.00909e-78	Monocytes(1)	EBF1
3.75806e-80	1.97853	1	0.55	6.12189e-76	Monocytes(1)	IGFBP7
2.57952e-76	1.34348	0.78	0.179	4.20203e-72	Monocytes(1)	MIR4435-2HG
7.11382e-75	1.26637	0.753	0.136	1.15884e-70	Monocytes(1)	NRG3
1.33322e-74	1.43038	0.892	0.256	2.17182e-70	Monocytes(1)	COL6A2
7.72689e-72	1.52908	0.984	0.341	1.25871e-67	Monocytes(1)	FN1
2.92958e-69	1.26957	0.828	0.212	4.77229e-65	Monocytes(1)	COL18A1
4.10562e-38	1.57373	0.656	0.206	6.68806e-34	Monocytes(1)	ACTA2
9.12582e-260	1.92891	0.939	0.005	1.4866e-255	Monocytes(1)	SKAP1
1.55595e-242	1.86615	0.851	0.001	2.53465e-238	T cells	CD247
1.62238e-201	1.83828	0.736	0.003	2.64286e-197	T cells	TRBC2
4.91503e-179	2.05726	0.845	0.035	8.00658e-175	T cells	CD52
2.03153e-170	1.52476	0.635	0.003	3.30936e-166	T cells	CTSW
7.5239e-169	1.57241	0.635	0.004	1.22564e-164	T cells	CD7
6.99318e-163	1.57365	0.73	0.024	1.13919e-158	T cells	TRAC
5.67724e-157	2.3893	0.662	0.015	9.24822e-153	T cells	CCL5
5.58683e-150	1.56869	0.845	0.057	9.10094e-146	T cells	CD69
5.21535e-148	1.87597	0.899	0.082	8.4958e-144	T cells	CNOT6L
5.84591e-124	1.94076	0.493	0.006	9.52298e-120	T cells	NKG7
1.8132e-118	1.62595	0.696	0.051	2.9537e-114	T cells	DUSP2
4.21075e-117	2.03989	0.764	0.079	6.85931e-113	T cells	IL32
1.17606e-99	1.55038	0.797	0.115	1.91581e-95	T cells	CEMIP2
5.80621e-99	1.86816	0.939	0.211	9.45832e-95	T cells	FYN
6.85484e-95	1.59932	0.959	0.237	1.11665e-90	T cells	PTPRC
3.43675e-83	1.60537	0.885	0.205	5.59847e-79	T cells	TXNIP
5.98401e-81	2.59741	0.541	0.05	9.74795e-77	T cells	CCL4
1.0895e-79	1.62404	0.831	0.181	1.77479e-75	T cells	PITPNC1
3.6931e-67	1.55163	0.953	0.362	6.01606e-63	T cells	ZFP36L2
4.31988e-108	1.75103	0.97	0.156	7.03709e-104	Monocytes(2)	KCNMA1
3.52466e-92	1.63469	0.985	0.211	5.74167e-88	Monocytes(2)	ACSL1
1.4802e-87	1.72183	0.947	0.193	2.41124e-83	Monocytes(2)	RBM47
8.67001e-87	2.16285	0.932	0.192	1.41234e-82	Monocytes(2)	SLC16A10
3.57712e-82	1.86951	1	0.253	5.82712e-78	Monocytes(2)	C1QC
5.87752e-81	1.59761	0.947	0.212	9.57449e-77	Monocytes(2)	UBASH3B
1.38215e-79	1.54491	0.917	0.197	2.25152e-75	Monocytes(2)	HLA-DQA2
2.63253e-77	1.77366	0.992	0.267	4.2884e-73	Monocytes(2)	C1QA
6.58811e-73	1.71761	1	0.365	1.0732e-68	Monocytes(2)	FRMD4A
9.66259e-70	2.31355	1	0.478	1.57404e-65	Monocytes(2)	HLA-DRA
7.29867e-69	1.7314	1	0.345	1.18895e-64	Monocytes(2)	NAMPT
2.37533e-68	1.81249	1	0.376	3.86941e-64	Monocytes(2)	DOCK4
9.27712e-67	1.65351	0.992	0.312	1.51124e-62	Monocytes(2)	HLA-DQA1
9.52849e-67	1.55987	0.992	0.305	1.55219e-62	Monocytes(2)	HLA-DQB1
4.64225e-66	1.94446	0.833	0.208	7.56223e-62	Monocytes(2)	SELENOP
7.86042e-66	1.61638	0.985	0.269	1.28046e-61	Monocytes(2)	C1QB
3.59276e-64	2.11207	1	0.572	5.85261e-60	Monocytes(2)	CD74
2.96531e-58	1.8753	1	0.451	4.83049e-54	Monocytes(2)	HLA-DRB1
1.38319e-57	1.76495	0.962	0.355	2.25321e-53	Monocytes(2)	ZNF331
1.22967e-47	1.65266	1	0.471	2.00314e-43	Monocytes(2)	HLA-DPA1
1.37759e-77	1.16729	0.279	0	2.24409e-73	Langerhans cells	FCER1A
2.32584e-76	2.42937	0.607	0.065	3.7888e-72	Langerhans cells	AREG
3.9467e-68	1.02099	0.262	0.002	6.42917e-64	Langerhans cells	FCN1
2.86318e-54	2.40704	0.656	0.133	4.66412e-50	Langerhans cells	LYZ
1.06431e-40	1.10547	0.582	0.136	1.73377e-36	Langerhans cells	BASP1
1.27547e-34	2.37496	0.295	0.031	2.07774e-30	Langerhans cells	S100A8
4.90934e-32	0.971818	0.508	0.119	7.99731e-28	Langerhans cells	NLRP3
4.7727e-30	1.05684	0.598	0.189	7.77474e-26	Langerhans cells	MAP2K1
4.89495e-28	1.48321	0.697	0.275	7.97388e-24	Langerhans cells	S100A4
2.86391e-27	1.09412	0.787	0.329	4.66531e-23	Langerhans cells	SIPA1L1
1.74754e-24	1.96324	0.352	0.075	2.84674e-20	Langerhans cells	S100A9
7.16399e-21	1.03843	0.721	0.341	1.16701e-16	Langerhans cells	SAMSN1
7.92137e-21	1.07443	0.934	0.489	1.29039e-16	Langerhans cells	HLA-DRA
1.03628e-20	1.08909	0.918	0.463	1.6881e-16	Langerhans cells	HLA-DRB1
1.06806e-18	1.01651	0.541	0.209	1.73987e-14	Langerhans cells	CRYBG1
2.24689e-18	1.17639	0.295	0.071	3.66018e-14	Langerhans cells	THBS1
2.81796e-17	0.999858	0.877	0.488	4.59045e-13	Langerhans cells	HLA-DPA1
3.66895e-15	1.03215	0.713	0.345	5.97672e-11	Langerhans cells	HLA-DQA1
4.86501e-14	1.14684	0.852	0.712	7.92511e-10	Langerhans cells	CST3
0.000210959	1.25549	0.287	0.171	1	Langerhans cells	VCAN
1.17147e-205	1.62195	0.744	0.002	1.90833e-201	Endothelial cells（1）	ANO2
2.68603e-187	2.34238	0.897	0.035	4.37555e-183	Endothelial cells（1）	VWF
1.0796e-186	1.65081	0.744	0.01	1.75866e-182	Endothelial cells（1）	PTPRB
1.41575e-180	1.70845	0.726	0.01	2.30625e-176	Endothelial cells（1）	MECOM
2.18738e-165	2.29911	0.923	0.058	3.56325e-161	Endothelial cells（1）	HSPG2
5.64512e-149	1.85213	0.786	0.035	9.1959e-145	Endothelial cells（1）	CLDN5
1.96708e-148	1.80857	0.855	0.055	3.20437e-144	Endothelial cells（1）	DOCK9
6.02428e-122	1.92467	0.709	0.043	9.81355e-118	Endothelial cells（1）	FLT1
3.87975e-116	1.77042	0.812	0.079	6.32012e-112	Endothelial cells（1）	PLEKHG1
4.84732e-115	2.2753	0.949	0.142	7.89629e-111	Endothelial cells（1）	PTPRM
4.30482e-113	2.57052	0.932	0.136	7.01256e-109	Endothelial cells（1）	INSR
2.78493e-108	1.67298	0.726	0.06	4.53665e-104	Endothelial cells（1）	GRB10
8.9865e-105	1.63356	0.735	0.065	1.4639e-100	Endothelial cells（1）	WWTR1
2.89956e-98	1.71294	0.778	0.088	4.72339e-94	Endothelial cells（1）	PLCB1
1.13835e-97	2.1512	0.855	0.127	1.85437e-93	Endothelial cells（1）	LDB2
6.82643e-81	2.22393	0.855	0.174	1.11203e-76	Endothelial cells（1）	PDE4D
3.14361e-78	2.12543	0.897	0.205	5.12094e-74	Endothelial cells（1）	PTPRG
2.64502e-63	1.85655	0.949	0.372	4.30873e-59	Endothelial cells（1）	TCF4
1.92703e-57	1.78484	0.94	0.297	3.13914e-53	Endothelial cells（1）	COL4A1
1.69204e-50	2.10908	0.795	0.22	2.75633e-46	Endothelial cells（1）	ARL15
3.86208e-79	1.55771	0.733	0.062	6.29132e-75	Muller glia cells	S100A9
3.974e-70	1.89276	0.427	0.017	6.47365e-66	Muller glia cells	CXCL3
3.35297e-66	1.94459	0.52	0.036	5.46199e-62	Muller glia cells	CXCL8
8.86734e-60	2.71753	0.76	0.119	1.44449e-55	Muller glia cells	HMOX1
4.75688e-50	1.92833	0.84	0.171	7.74896e-46	Muller glia cells	APOC1
1.05003e-47	1.9558	0.547	0.068	1.7105e-43	Muller glia cells	CXCL2
5.88366e-46	3.19711	1	0.951	9.58448e-42	Muller glia cells	FTL
4.63557e-44	3.69637	0.64	0.111	7.55134e-40	Muller glia cells	SPP1
4.63742e-40	1.6689	0.933	0.358	7.55435e-36	Muller glia cells	SDCBP
6.47385e-40	2.63856	0.947	0.35	1.05459e-35	Muller glia cells	APOE
1.18365e-39	2.48763	0.933	0.409	1.92817e-35	Muller glia cells	CTSD
8.65512e-39	1.57658	0.72	0.165	1.40992e-34	Muller glia cells	GPNMB
5.40945e-35	1.60619	0.88	0.28	8.81199e-31	Muller glia cells	IFI30
1.16207e-33	1.69426	1	0.971	1.89301e-29	Muller glia cells	FTH1
1.50157e-33	1.96111	0.547	0.104	2.44606e-29	Muller glia cells	IER3
5.96327e-32	1.73894	0.787	0.262	9.71416e-28	Muller glia cells	CTSL
1.00178e-29	1.67243	0.347	0.04	1.6319e-25	Muller glia cells	IL1B
8.98555e-28	1.564	0.813	0.367	1.46375e-23	Muller glia cells	CTSZ
2.11344e-21	1.47443	0.747	0.338	3.44279e-17	Muller glia cells	LGALS3
2.91212e-21	1.49916	0.867	0.475	4.74384e-17	Muller glia cells	CTSB
1.91656e-71	2.09283	0.789	0.076	3.12208e-67	Endothelial cells(2)	RAMP2
6.04016e-60	1.97884	0.947	0.169	9.83942e-56	Endothelial cells(2)	GNG11
5.40636e-58	1.666	0.684	0.065	8.80696e-54	Endothelial cells(2)	PLVAP
7.76137e-56	1.30484	0.737	0.086	1.26433e-51	Endothelial cells(2)	EGFL7
1.50906e-54	1.62915	0.737	0.09	2.45825e-50	Endothelial cells(2)	SLC9A3R2
3.24874e-43	1.99915	0.947	0.28	5.29219e-39	Endothelial cells(2)	FKBP1A
1.55598e-41	1.72122	0.93	0.233	2.53469e-37	Endothelial cells(2)	MARCKSL1
2.65953e-40	1.33968	0.877	0.205	4.33238e-36	Endothelial cells(2)	CCDC85B
5.55082e-38	1.44761	0.614	0.087	9.04229e-34	Endothelial cells(2)	TM4SF1
2.69734e-37	1.53006	0.667	0.112	4.39396e-33	Endothelial cells(2)	RGCC
6.82501e-32	1.68711	1	0.987	1.11179e-27	Endothelial cells(2)	TMSB10
2.70869e-29	1.20892	0.667	0.145	4.41245e-25	Endothelial cells(2)	STMN1
1.01722e-27	1.89447	0.86	0.289	1.65705e-23	Endothelial cells(2)	IFI27
1.29083e-27	1.22352	0.526	0.082	2.10276e-23	Endothelial cells(2)	CLDN5
1.09343e-23	1.49222	1	0.874	1.7812e-19	Endothelial cells(2)	ACTG1
6.86921e-23	1.17576	1	0.986	1.11899e-18	Endothelial cells(2)	ACTB
7.97229e-23	1.20856	0.789	0.311	1.29869e-18	Endothelial cells(2)	SNX3
7.78837e-20	1.31008	1	0.87	1.26873e-15	Endothelial cells(2)	VIM
4.31651e-19	1.28649	0.982	0.88	7.0316e-15	Endothelial cells(2)	GAPDH
1.01142e-17	1.23203	0.86	0.551	1.6476e-13	Endothelial cells(2)	MYL12B
