# Supplementary material for: Targeting mitophagy in diabetic retinopathy: novel insights into SQSTM1/BNIP3L pathway regulated by luteolin
Source: Front Pharmacol. 2025 Jun 25;16:1593213. doi: 10.3389/fphar.2025.1593213 (PMC12237918; doi:10.3389/fphar.2025.1593213)
Supplement: Supplementary file 2 [file Table4.XLS]

## Sheet: GSE248284-monocytes
Supplementary Tabel 4: Graphene Oxide analysis of highly expressed genes in monocytes
Category	Term		Count	%	PValue	Genes	List Total	Pop Hits	Pop Total	Fold Enrichment	Bonferroni	Benjamini	FDR
GOTERM_BP_DIRECT	GO:0006954	inflammatory response	59	6.71217	4.93289e-15	CXCL8, ITGB2, TNFAIP3, TCIRG1, ITGAL, LTB4R, RPS6KA4, PYCARD, PSTPIP1, ADGRE5, CASP4, STAB1, RAC1, LGALS9, MAP2K3, ANXA1, SLC11A1, NFAM1, CYBB, CYBA, FOS, TNFRSF1B, IL17RA, TNFRSF1A, HCK, IL1B, IRF5, ADAM8, S100A9, S100A8, CD44, TLR2, CX3CR1, CSF1R, CEBPB, CCL3L3, C5AR1, PTAFR, FPR1, LY96, AIF1, PLD3, PRDX5, IFI16, CLEC7A, CCL3, S100A12, NLRP3, CD14, NLRP1, IL10RB, LY86, LYZ, NFKB2, THEMIS2, TNIP…	853	422	19734	3.23449	1.97158e-11	1.15867e-11	1.1156e-11
GOTERM_BP_DIRECT	GO:0006915	apoptotic process	72	8.19113	5.7431e-15	CSRNP1, IFI27L2, SH3KBP1, ITGB2, INPPL1, PTEN, SRA1, TNFAIP3, TCIRG1, YBX3, CTSS, PYCARD, MRPL41, MYDGF, LGALS1, RASSF3, CASP4, TNFSF10, CASP1, CTSH, PIM3, RBM5, ZNF385A, IER3, SH3GLB1, SRGN, MEF2C, PRKCD, EMP3, DYNLL1, RHOB, TNFRSF1A, IRF1, IL1B, TMEM219, CARD16, RAF1, SGK1, S100A9, GAPDH, SQSTM1, S100A8, TLR2, PPP1R15A, NOTCH2, RTN3, IFI6, RTN4, ZFP36L1, BAG6, BCLAF1, PAK1, INPP5D, PTK2B, BNIP2…	853	593	19734	2.80895	2.33005e-11	1.15867e-11	1.1156e-11
GOTERM_BP_DIRECT	GO:0007165	signal transduction	112	12.7418	1.23597e-13	CD83, CSF3R, GMFG, IRS2, METRNL, PYCARD, RPS6KA3, RASSF2, RASSF3, RASSF4, DPYSL2, NAMPT, TNFSF10, TOM1, MAP2K3, TLE3, PRKCD, CSNK1D, MOB3A, DOK2, TYROBP, CSNK2B, S100A6, RIN3, CARD16, RAF1, SKAP2, CSF1R, LRPAP1, PXN, C5AR1, FPR1, DAPP1, IQGAP1, IQGAP2, INPP5D, NLRP3, NLRP1, S100A11, LYN, TNFSF12, PILRA, ARHGAP27, ARHGAP26, NFKB2, NR4A2, BST1, WNK1, TOLLIP, GNB1, GRB2, MYD88, HLA-DRB1, MAP3K11, YW…	853	1240	19734	2.0896	4.9872e-10	1.66237e-10	1.60058e-10
GOTERM_BP_DIRECT	GO:0045087	innate immune response	64	7.281	4.85884e-13	ITGAM, DDX3X, NCF1, NCF2, HMGB2, UBE2L6, ADAR, TREM1, PYCARD, LGALS3, PSTPIP1, CASP4, FCER1G, ANXA1, SYK, RNASET2, RNASE6, CYBB, CYBA, CNPY3, IL17RA, FGR, HCK, SFPQ, OAS1, IRF5, CLEC4E, CD46, S100A9, S100A8, RNF166, TLR2, CX3CR1, CSF1R, UNC93B1, HVCN1, IFI6, LY96, DDX21, CD1D, LILRA2, SAMHD1, LILRA5, IFI16, CLEC7A, S100A12, NLRP3, CD14, NLRP1, SLC15A3, CD55, LYN, RIOK3, MX2, LY86, NFKB2, BST2, NA…	853	536	19734	2.76237	1.96082e-09	4.90135e-10	4.71914e-10
GOTERM_BP_DIRECT	GO:0050729	positive regulation of inflammatory response	25	2.84414	3.95908e-11	CEBPA, CEBPB, LILRA5, PYCARD, LGALS2, LGALS1, DDT, CASP4, NFKBIZ, CASP1, CCL3, S100A12, NLRP3, NLRP1, NEAT1, IL17RA, TNFRSF1A, NFKBIA, TNIP1, IL1B, NINJ1, CARD16, S100A9, S100A8, TLR2	853	110	19734	5.25791	1.59788e-07	3.19497e-08	3.0762e-08
GOTERM_BP_DIRECT	GO:0019886	antigen processing and presentation of exogenous peptide antigen via MHC class II	14	1.59272	1.65752e-10	CD74, HLA-DRB5, FCER1G, UNC93B1, IFI30, CTSS, HLA-DMA, HLA-DMB, HLA-DPB1, HLA-DRA, CTSD, HLA-DRB1, HLA-DPA1, HLA-DQB1	853	31	19734	10.448	6.68974e-07	1.11468e-07	1.07324e-07
GOTERM_BP_DIRECT	GO:0043123	positive regulation of canonical NF-kappaB signal transduction	35	3.9818	2.34899e-10	CX3CR1, DDX21, SECTM1, MTDH, PYCARD, AKAP13, LGALS1, CLEC7A, CASP1, TNFSF10, S100A12, FLNA, FLOT2, HMOX1, CD36, LGALS9, CD74, MAP3K3, CFLAR, RHOA, TNFRSF1A, RBX1, FKBP1A, BST2, CD4, IL1B, REL, S100A4, CARD16, LTBR, TRIM38, GAPDH, MYD88, HLA-DRB1, LAMTOR5	853	227	19734	3.56704	9.48054e-07	1.35403e-07	1.30369e-07
GOTERM_BP_DIRECT	GO:0071222	cellular response to lipopolysaccharide	30	3.41297	3.57807e-09	CD86, CX3CR1, CXCL8, GSTP1, HMGB2, TNFAIP3, LY96, PYCARD, ZFP36, PABPN1, NFKBIZ, CASP1, CAPN2, TSPO, SIRPA, NLRP3, CD14, CD36, MAP2K3, MEF2C, LILRB2, TNFRSF1B, RHOA, TNIP1, IL1B, RARA, VIM, CARD16, CD68, MYD88	853	191	19734	3.63374	1.4441e-05	1.80469e-06	1.7376e-06
GOTERM_BP_DIRECT	GO:0000165	MAPK cascade	24	2.73038	4.12509e-09	MAP2K3, YWHAE, MAP3K3, MEF2C, MAP3K1, LRRK2, IQGAP1, DUSP6, ZFP36L1, CAMKK2, RBX1, PPP1CB, AKAP13, ZFP36, PABPN1, TAOK3, CCL3, PTK2B, CTNNB1, PTPN6, CD36, RAF1, MAP3K11, MAP4K4	853	126	19734	4.40663	1.66487e-05	1.84941e-06	1.78066e-06
GOTERM_BP_DIRECT	GO:0008360	regulation of cell shape	25	2.84414	5.20609e-09	CSF1R, SH3KBP1, HEXB, LST1, ITGB2, CCL3, PTK2B, RAC1, SEMA4A, ANXA1, RHOG, MSN, ARAP1, FGR, DIAPH1, HCK, FMNL1, FES, CDC42EP3, MYH9, PLXNB2, PLEKHO1, PHIP, ALDOA, RHOQ	853	138	19734	4.19109	2.10116e-05	2.10066e-06	2.02257e-06
GOTERM_BP_DIRECT	GO:0042742	defense response to bacterium	26	2.95791	2.69509e-08	NOTCH2, RAB1A, CEBPB, CFP, RBPJ, LYST, CASP4, STAB1, CASP1, S100A12, ROMO1, NLRP1, FCER1G, SYK, SLC11A1, PRKCD, LYZ, MPEG1, TNFRSF1A, NAGK, OAS1, CARD16, CLEC4E, S100A9, S100A8, MYD88	853	161	19734	3.73606	0.000108768	9.88608e-06	9.51857e-06
GOTERM_BP_DIRECT	GO:0019882	antigen processing and presentation	14	1.59272	3.34531e-08	CD74, HLA-DRB5, RAB27A, CTSS, RAB32, RAB10, HLA-DMA, HLA-DMB, HLA-DPB1, CTSH, HLA-DRA, HLA-DRB1, HLA-DPA1, HLA-DQB1	853	45	19734	7.1975	0.000135007	1.12486e-05	1.08304e-05
GOTERM_BP_DIRECT	GO:0051607	defense response to virus	32	3.6405	4.26977e-08	IFITM3, UNC93B1, IFI6, DDX21, ADAR, SAMHD1, LYST, PYCARD, IFI16, CASP1, ITGAX, NLRP3, NLRP1, DDX17, BNIP3L, IL10RB, RIOK3, STAT1, IFNGR2, STAT2, MX2, RNASE6, VAMP8, BST2, ILF3, OAS1, IRF1, IRF5, CARD16, MYD88, APOBEC3A, TLR2	853	238	19734	3.11056	0.000172313	1.32527e-05	1.276e-05
GOTERM_BP_DIRECT	GO:0032760	positive regulation of tumor necrosis factor production	21	2.38908	6.1801e-08	SASH3, SYK, LRRK2, PTAFR, CYBB, LY96, CYBA, LILRA2, LILRA5, PYCARD, FCGR2A, TYROBP, OAS1, CLEC7A, DDT, CCL3, CD14, CD36, LGALS9, MYD88, TLR2	853	112	19734	4.33778	0.000249398	1.78119e-05	1.71498e-05
GOTERM_BP_DIRECT	GO:0030593	neutrophil chemotaxis	18	2.04778	7.49604e-08	CSF3R, CXCL8, FCER1G, SYK, CCL3L3, ITGB2, C5AR1, TREM1, PREX1, LGALS3, JAML, IL1B, CCL3, S100A12, NCKAP1L, S100A9, CKLF, S100A8	853	83	19734	5.01719	0.000302494	1.93675e-05	1.86475e-05
GOTERM_BP_DIRECT	GO:0032755	positive regulation of interleukin-6 production	20	2.27531	7.6798e-08	CD74, SYK, UNC93B1, PTAFR, CYBA, LILRB2, POU2F2, LILRA2, AIF1, LILRA5, IL17RA, PYCARD, TYROBP, CLEC7A, IL1B, CD36, LGALS9, IL6R, MYD88, TLR2	853	103	19734	4.4922	0.000309909	1.93675e-05	1.86475e-05
GOTERM_BP_DIRECT	GO:0007035	vacuolar acidification	10	1.13766	2.36496e-07	ATP6V0B, ATP6V0E1, ATP6AP1, SLC11A1, DMXL2, ATP6AP2, ATP6V1B2, TCIRG1, ATP6V0D1, ATP6V1F	853	23	19734	10.0586	0.000954044	5.35026e-05	5.15137e-05
GOTERM_BP_DIRECT	GO:0042102	positive regulation of T cell proliferation	15	1.70648	2.38674e-07	SASH3, CD86, ANXA1, TYK2, LILRB2, CD1D, AIF1, TNFSF13B, CCDC88B, HLA-DMB, IL1B, HLA-DPB1, NCKAP1L, CD46, HLA-DPA1	853	61	19734	5.68889	0.000962823	5.35026e-05	5.15137e-05
GOTERM_BP_DIRECT	GO:0043066	negative regulation of apoptotic process	49	5.57452	3.11268e-07	CDKN1A, DDX3X, RPS6KA3, MYDGF, ARHGDIA, CTSH, PIM3, TIMP1, IER3, BNIP3L, ANXA1, ANXA5, PLAUR, AKR1A1, HCK, CAT, PPIF, YME1L1, NAA38, PHIP, RAF1, CD44, NOTCH2, CSF1R, BCL2A1, GSTP1, IFI6, MTDH, BAG6, PRDX5, PTK2B, FLNA, BNIP2, NCKAP1L, PAK2, MCL1, MAP4K4, CD74, PLK3, PRELID1, CFLAR, SOD2, HIGD2A, DNAJA1, PPT1, CTNNB1, EVI2B, LAMTOR5, HSPA1A	853	507	19734	2.23591	0.00125549	6.61035e-05	6.36461e-05
GOTERM_BP_DIRECT	GO:0032930	positive regulation of superoxide anion generation	9	1.02389	3.47627e-07	ITGAM, TYROBP, SYK, CLEC7A, GSTP1, HVCN1, ITGB2, PRKCD, GNAI2	853	18	19734	11.5674	0.00140204	7.01338e-05	6.75266e-05
GOTERM_BP_DIRECT	GO:0050870	positive regulation of T cell activation	12	1.36519	3.75783e-07	PYCARD, CCDC88B, HLA-DMA, HLA-DRB5, CD4, HLA-DMB, HLA-DPB1, HLA-DRA, SIRPA, HLA-DRB1, HLA-DPA1, HLA-DQB1	853	38	19734	7.30573	0.00151551	7.2204e-05	6.95198e-05
GOTERM_BP_DIRECT	GO:0032731	positive regulation of interleukin-1 beta production	15	1.70648	5.50687e-07	EGR1, LILRA2, LILRA5, PYCARD, TYROBP, IFI16, CLEC7A, CASP1, CCL3, NLRP3, NLRP1, CARD16, CD36, LGALS9, MYD88	853	65	19734	5.3388	0.00222011	0.000101001	9.72464e-05
GOTERM_BP_DIRECT	GO:0019221	cytokine-mediated signaling pathway	23	2.61661	8.934e-07	CEBPA, CSF1R, CSF3R, IL10RB, IL10RA, IFNGR2, TYK2, LILRB2, LILRB3, LILRA2, LILRA5, TNFRSF1A, HCK, IL1B, NFKBIZ, IRF5, PTPN6, STAT6, PLP2, PRKACA, IL6R, CD44, IL13RA1	853	155	19734	3.43291	0.00359927	0.000156733	0.000150907
GOTERM_BP_DIRECT	GO:0009060	aerobic respiration	15	1.70648	9.86471e-07	NDUFA13, NDUFA11, NDUFA2, NDUFB2, NDUFA1, NDUFB1, NDUFC2, MT-ND2, MT-ND3, MT-ND1, NDUFS7, NDUFS6, BLOC1S1, CAT, UQCRC1	853	68	19734	5.10327	0.00397349	0.000165851	0.000159685
GOTERM_BP_DIRECT	GO:0007229	integrin-mediated signaling pathway	19	2.16155	1.07372e-06	ITGAM, SYK, ITGB2, PLEK, ADAM10, ITGAL, PRAM1, CDC42, FGR, HCK, ITGAX, ZYX, CTNNA1, PTK2B, MYH9, ADAM8, ITGA5, TLN1, FERMT3	853	110	19734	3.99601	0.00432418	0.000168925	0.000162645
GOTERM_BP_DIRECT	GO:0031663	lipopolysaccharide-mediated signaling pathway	11	1.25142	1.08849e-06	LYN, NFKBIA, HCK, PTAFR, LY86, MAPK1, LY96, CD14, MYD88, TLR2, MTDH	853	34	19734	7.48479	0.00438351	0.000168925	0.000162645
GOTERM_BP_DIRECT	GO:0071346	cellular response to type II interferon	18	2.04778	1.88089e-06	ACTR2, STAT1, CCL3L3, WAS, AIF1, CDC42, CASP1, CCL3, ZYX, SIRPA, VIM, CARD16, LGALS9, GAPDH, CALM2, HLA-DPA1, TLR2, VAMP3	853	103	19734	4.04298	0.00756255	0.000281089	0.00027064
GOTERM_BP_DIRECT	GO:0002503	peptide antigen assembly with MHC class II protein complex	8	0.910125	2.21702e-06	HLA-DMA, HLA-DRB5, HLA-DMB, HLA-DPB1, HLA-DRA, HLA-DRB1, HLA-DPA1, HLA-DQB1	853	16	19734	11.5674	0.00890798	0.000308471	0.000297004
GOTERM_BP_DIRECT	GO:0045730	respiratory burst	8	0.910125	2.21702e-06	NCF1, NCF2, SLC11A1, NCF4, CYBB, CYBA, RAC1, CD55	853	16	19734	11.5674	0.00890798	0.000308471	0.000297004
GOTERM_BP_DIRECT	GO:0032757	positive regulation of interleukin-8 production	14	1.59272	2.81566e-06	FCN1, RAB1A, CD74, SYK, LILRA2, PYCARD, CLEC7A, IL1B, CD14, LGALS9, MYD88, HSPA1A, LAMTOR5, TLR2	853	64	19734	5.06074	0.0112997	0.000378706	0.000364628
GOTERM_BP_DIRECT	GO:0006952	defense response	16	1.82025	3.18472e-06	CSF3R, CD83, STAT1, STAT2, MX2, RNASE6, WAS, CYBB, LILRB3, LILRA2, CST3, TNIP1, CASP1, NLRP3, STAT6, CARD16	853	85	19734	4.35479	0.0127713	0.000414527	0.000399117
GOTERM_BP_DIRECT	GO:0032956	regulation of actin cytoskeleton organization	17	1.93402	3.29183e-06	CSF1R, LRP1, ROCK1, PRKCD, RHOG, TWF2, IQGAP2, RHOA, CDC42, BST2, BST1, HCK, CCDC88A, PAK1, PTK2B, RAC1, RHOQ	853	96	19734	4.09679	0.013198	0.000415079	0.000399648
GOTERM_BP_DIRECT	GO:0007015	actin filament organization	22	2.50284	3.73807e-06	CAP1, TPM3, SH3KBP1, RHOG, INPPL1, WAS, BRK1, ARAP1, RHOA, RHOB, PPP1R9B, CDC42, MARCKS, TMSB4X, HCLS1, TAGLN2, RAC1, ALDOA, TMSB10, RHOQ, MYO1F, MYO1G	853	156	19734	3.2626	0.0149736	0.000457064	0.000440072
GOTERM_BP_DIRECT	GO:0007042	lysosomal lumen acidification	9	1.02389	4.63648e-06	GRN, ATP6V0B, ATP6AP1, CREG1, LAMP2, ATP6AP2, PPT1, TCIRG1, ATP6V1F	853	24	19734	8.67556	0.0185389	0.00053452	0.000514649
GOTERM_BP_DIRECT	GO:0140467	integrated stress response signaling	9	1.02389	4.63648e-06	NFE2, CEBPA, CEBPB, JUN, MAFB, CEBPD, FOS, JUNB, ATF4	853	24	19734	8.67556	0.0185389	0.00053452	0.000514649
GOTERM_BP_DIRECT	GO:0030036	actin cytoskeleton organization	27	3.07167	5.47029e-06	ROCK1, PLEK, CDC42, SDCBP, PAK1, FLNA, RAC1, WASF2, VASP, ANXA1, IQSEC1, RHOG, ACTN4, ARPC5, SSH2, ARHGAP26, RHOA, DIAPH1, TYROBP, PARVG, CAPZA1, EHBP1L1, CAPZA2, MYH9, GRB2, DOCK2, PHPT1	853	226	19734	2.76389	0.0218362	0.000607068	0.0005845
GOTERM_BP_DIRECT	GO:0006897	endocytosis	23	2.61661	5.69977e-06	RAB1A, RAB5C, DBNL, LRP1, FKBP15, SH3KBP1, LRRK2, INPPL1, AP2A1, CSNK1D, SNX10, CDC42, PSTPIP1, CREG1, DPYSL2, TOM1, UNC119, RIN3, WASF2, RHOQ, MYO1F, MYO1G, PICALM	853	173	19734	3.07573	0.0227418	0.000607068	0.0005845
GOTERM_BP_DIRECT	GO:0007159	leukocyte cell-cell adhesion	10	1.13766	5.71712e-06	SYK, ROCK1, TNIP1, ITGB2, PECAM1, MSN, ITGA5, ITGAL, ICAM1, FERMT3	853	32	19734	7.22963	0.0228102	0.000607068	0.0005845
GOTERM_BP_DIRECT	GO:0051092	positive regulation of NF-kappaB transcription factor activity	20	2.27531	6.91005e-06	MTPN, CFLAR, MTDH, PYCARD, RPS6KA4, SLCO3A1, CLEC7A, IL1B, S100A12, NLRP3, TRIM38, CARD16, LGALS9, S100A9, ZBTB7A, S100A8, MYD88, HSPA1A, LAMTOR5, TLR2	853	137	19734	3.37735	0.0275037	0.000714924	0.000688347
GOTERM_BP_DIRECT	GO:0006955	immune response	45	5.11945	8.49764e-06	IFITM3, CD86, CX3CR1, CEBPB, IGSF6, CXCL8, CCL3L3, LST1, C5AR1, PTAFR, WAS, IFI6, SECTM1, CD1D, CFP, SAMHD1, CRIP1, LTB4R, CTSS, TNFSF13B, HLA-DMA, HLA-DMB, ADGRE5, FCGRT, FTH1, CCL3, TNFSF10, CTSH, HLA-DPA1, HLA-DRB5, IL10RB, SLC11A1, TNFSF12, TYK2, LILRB2, TNFRSF1B, CD4, IL1B, HLA-DPB1, PECAM1, HLA-DRA, LTBR, HLA-DRB1, HLA-DQB1, TLR2	853	505	19734	2.06152	0.0337152	0.0008572	0.000825333
GOTERM_BP_DIRECT	GO:0035556	intracellular signal transduction	40	4.55063	1.22619e-05	YWHAE, NOTCH2, DDX3X, CXCL8, ANP32A, PRKCSH, LRRK2, PLEK, TREM1, RPS6KA4, PREX1, SDCBP, RPS6KA3, PAK1, INPP5D, HMOX1, MAPK1, RAC1, PAK2, SH2B3, MARK3, MAP4K4, MAP3K3, WSB1, SYK, NFAM1, PRKCD, MYO9B, TYK2, LAT2, HCK, CARHSP1, TYROBP, PRKAR1A, WNK1, STK17B, HCLS1, PTPN6, SGK1, SQSTM1	853	432	19734	2.14211	0.0482849	0.00120675	0.00116189
GOTERM_BP_DIRECT	GO:0002504	antigen processing and presentation of peptide or polysaccharide antigen via MHC class II	8	0.910125	1.29068e-05	HLA-DMA, HLA-DRB5, HLA-DMB, HLA-DPB1, HLA-DRA, HLA-DRB1, HLA-DPA1, HLA-DQB1	853	20	19734	9.25393	0.0507585	0.00123997	0.00119388
GOTERM_BP_DIRECT	GO:0006935	chemotaxis	18	2.04778	1.74829e-05	CMTM7, CX3CR1, CXCL8, CMTM3, C5AR1, PTAFR, PLAUR, FPR1, LSP1, TYMP, FES, CCL3, MAPK1, NCKAP1L, PLP2, RAC1, LGALS9, DOCK2	853	121	19734	3.44154	0.0681298	0.00164055	0.00157956
GOTERM_BP_DIRECT	GO:0030335	positive regulation of cell migration	30	3.41297	2.02941e-05	CSF1R, GRN, CD151, CCL3L3, AIF1, GNAI2, CDC42, PREX1, SDCBP, PAK1, CLEC7A, CCL3, ITGAX, PTK2B, CTSH, MAP4K4, LYN, SEMA4A, ADAM10, ACTN4, SSH2, SOD2, RHOA, FGR, IL1B, NUMB, MYADM, PECAM1, ITGA5, FERMT3	853	287	19734	2.41827	0.0786432	0.00186106	0.00179188
GOTERM_BP_DIRECT	GO:0046598	positive regulation of viral entry into host cell	7	0.796359	2.2777e-05	CD74, CD4, LGALS1, P4HB, TRIM38, LGALS9, HLA-DRB1	853	15	19734	10.7962	0.0878302	0.00204234	0.00196642
GOTERM_BP_DIRECT	GO:0045766	positive regulation of angiogenesis	21	2.38908	2.54414e-05	CX3CR1, GRN, CXCL8, TNFSF12, ITGB2, C5AR1, CYBB, RTN4, RHOB, MTDH, MYDGF, RRAS, WNK1, IL1B, NINJ1, ITGAX, EMILIN2, CTSH, PTK2B, CYP1B1, HMOX1	853	163	19734	2.98056	0.097587	0.00223166	0.0021487
GOTERM_BP_DIRECT	GO:1902600	proton transmembrane transport	19	2.16155	3.08938e-05	COX8A, COX7B, ATP6V0B, ATP6V0E1, ATP6AP1, HVCN1, SLC11A1, ATP6AP2, UQCR10, TCIRG1, COX5B, COX5A, COX6B1, ATP6V1B2, UQCRC1, SLC15A3, ATP6V1E1, ATP6V0D1, ATP6V1F	853	139	19734	3.16231	0.117229	0.00265227	0.00255367
GOTERM_BP_DIRECT	GO:0045333	cellular respiration	10	1.13766	4.08594e-05	COX8A, CHCHD5, COX7B, UQCRQ, UQCRC1, UQCR11, UQCR10, COX5B, COX5A, COX6B1	853	40	19734	5.7837	0.152031	0.00343474	0.00330705
GOTERM_BP_DIRECT	GO:0006909	phagocytosis	13	1.47895	4.7501e-05	ANXA1, LRP1, CD93, NCF2, SLC11A1, ITGB2, NCF4, ITGAL, LYST, PECAM1, CD14, CD302, MYD88	853	71	19734	4.23595	0.174461	0.00391156	0.00376615
GOTERM_BP_DIRECT	GO:0030041	actin filament polymerization	10	1.13766	5.03623e-05	DIAPH1, PREX1, PSTPIP1, MSRB2, WAS, ARPC4, RAC1, AIF1, MSRB1, GAS7	853	41	19734	5.64264	0.18394	0.00406424	0.00391315
GOTERM_BP_DIRECT	GO:0006968	cellular defense response	11	1.25142	9.08046e-05	CX3CR1, TYROBP, NCF1, NCF2, C5AR1, PTK2B, LY96, MNDA, LILRB2, TCIRG1, LSP1	853	54	19734	4.71265	0.306847	0.00718425	0.00691718
GOTERM_BP_DIRECT	GO:0006468	protein phosphorylation	34	3.86803	9.64547e-05	ROCK1, LRRK2, GMFG, CAMKK2, RPS6KA4, STK10, PAK1, PTK2B, MAPK1, PIM3, PRKACA, PAK2, MARK3, MAP4K4, LYN, BRD2, PLK3, MAP3K1, SYK, PRKCD, ADAM10, CSNK1D, TYK2, FGR, HCK, ILF3, TAOK3, FES, WNK1, STK17B, RARA, RAF1, SGK1, MAP3K11	853	376	19734	2.09198	0.322476	0.00748451	0.00720628
GOTERM_BP_DIRECT	GO:0032753	positive regulation of interleukin-4 production	8	0.910125	0.000113461	SASH3, CD86, CEBPB, FCER1G, SYK, RARA, NLRP3, LGALS9	853	27	19734	6.85476	0.367424	0.00863804	0.00831692
GOTERM_BP_DIRECT	GO:0042776	proton motive force-driven mitochondrial ATP synthesis	12	1.36519	0.000127957	NDUFA13, NDUFS7, NDUFA11, NDUFS6, NDUFA2, NDUFB2, NDUFA1, NDUFB1, NDUFC2, MT-ND2, MT-ND3, MT-ND1	853	67	19734	4.14355	0.403376	0.00956125	0.00920581
GOTERM_BP_DIRECT	GO:0006120	mitochondrial electron transport, NADH to ubiquinone	10	1.13766	0.000130526	NDUFS7, NDUFS6, NDUFA2, NDUFB2, NDUFA1, NDUFB1, NDUFC2, MT-ND2, MT-ND3, MT-ND1	853	46	19734	5.02931	0.409531	0.00957587	0.00921989
GOTERM_BP_DIRECT	GO:0060333	type II interferon-mediated signaling pathway	6	0.682594	0.000142792	HCK, STAT1, IFNGR2, IRF1, TYK2, RAF1	853	13	19734	10.6776	0.438053	0.0102846	0.00990223
GOTERM_BP_DIRECT	GO:0038096	Fc-gamma receptor signaling pathway involved in phagocytosis	7	0.796359	0.00014651	LYN, FGR, HCK, PAK1, SYK, PRKCD, MYO1G	853	20	19734	8.09719	0.446425	0.0102846	0.00990223
GOTERM_BP_DIRECT	GO:0050778	positive regulation of immune response	9	1.02389	0.000147833	HLA-DMA, HLA-DRB5, HLA-DMB, HLA-DPB1, HLA-DRA, CFP, HLA-DRB1, HLA-DPA1, HLA-DQB1	853	37	19734	5.62739	0.449372	0.0102846	0.00990223
GOTERM_BP_DIRECT	GO:0035458	cellular response to interferon-beta	8	0.910125	0.00018493	NDUFA13, IFI16, OAS1, STAT1, IRF1, CAPN2, MNDA, CALM2	853	29	19734	6.38202	0.525953	0.0126474	0.0121772
GOTERM_BP_DIRECT	GO:0042127	regulation of cell population proliferation	18	2.04778	0.000208716	JUN, JUND, STAT1, STAT2, MBD2, PPP1R9B, DUSP22, NFKBIA, CCDC88A, FES, DPEP2, TSPO, EMILIN2, STAT6, SGK1, IER5, JUNB, S100A11	853	147	19734	2.83283	0.569352	0.0138973	0.0133807
GOTERM_BP_DIRECT	GO:0002283	neutrophil activation involved in immune response	5	0.568828	0.000210096	TYROBP, FCER1G, SYK, LILRA2, MYD88	853	8	19734	14.4593	0.571745	0.0138973	0.0133807
GOTERM_BP_DIRECT	GO:0002523	leukocyte migration involved in inflammatory response	6	0.682594	0.00021424	ALOX5, ITGB2, ADAM8, S100A9, RTN4, S100A8	853	14	19734	9.91492	0.57885	0.0139429	0.0134246
GOTERM_BP_DIRECT	GO:0006898	receptor-mediated endocytosis	12	1.36519	0.000217961	CAP1, ITGAM, LRP1, ITGB2, STAB1, PPT1, CD14, CD36, ARHGAP27, SORL1, ASGR1, PICALM	853	71	19734	3.91011	0.585129	0.0139599	0.0134409
GOTERM_BP_DIRECT	GO:1902042	negative regulation of extrinsic apoptotic signaling pathway via death domain receptors	8	0.910125	0.000232296	DDX3X, GPX1, HMGB2, TNFAIP3, HMOX1, CFLAR, RAF1, ICAM1	853	30	19734	6.16928	0.608455	0.0146455	0.0141011
GOTERM_BP_DIRECT	GO:0001934	positive regulation of protein phosphorylation	22	2.50284	0.000240202	LYN, MAP2K3, CD74, CSF1R, CDKN1A, LRRK2, PLAUR, CSNK1D, ARRB2, MOB3A, CAMKK2, MOB1A, MYDGF, PAK1, CD4, SLCO3A1, IL1B, PECAM1, RAC1, RAF1, SQSTM1, HLA-DRB1	853	206	19734	2.47071	0.620755	0.014911	0.0143567
GOTERM_BP_DIRECT	GO:0051897	positive regulation of phosphatidylinositol 3-kinase/protein kinase B signal transduction	21	2.38908	0.000251557	CX3CR1, OSBPL8, CSF1R, GPX1, NCF1, IRS2, ARRB2, TXN, RTN4, MTDH, CDC42, FGR, MYDGF, CCDC88A, CAT, CCL3, PTK2B, HCLS1, ADAM8, PTPN6, PIK3AP1	853	192	19734	2.53037	0.637747	0.0153793	0.0148076
GOTERM_BP_DIRECT	GO:0050853	B cell receptor signaling pathway	11	1.25142	0.000260544	LYN, LAT2, NFKBIA, MEF2C, SYK, NFAM1, MAPK1, PTPN6, GRB2, MNDA, NCKAP1L	853	61	19734	4.17185	0.650654	0.0155823	0.015003
GOTERM_BP_DIRECT	GO:0030833	regulation of actin filament polymerization	9	1.02389	0.000262602	PREX1, PSTPIP1, DBNL, FES, ARPC3, COTL1, HCLS1, ARPC5, MEGF9	853	40	19734	5.20533	0.653544	0.0155823	0.015003
GOTERM_BP_DIRECT	GO:0034113	heterotypic cell-cell adhesion	8	0.910125	0.000288964	ITGAM, ITGB2, NINJ1, ITGAX, SIRPA, LILRB2, CD1D, ITGA5	853	31	19734	5.97028	0.688522	0.016841	0.0162149
GOTERM_BP_DIRECT	GO:0045944	positive regulation of transcription by RNA polymerase II	81	9.21502	0.000292161	CSRNP1, SPI1, DDX3X, HEXB, HMGB2, HNRNPU, RBPJ, RPS6KA4, RPS6KA3, MYDGF, NAMPT, NFKBIZ, JUNB, IER5, CDK5RAP3, IER2, GTF2I, DDX17, KLF10, KDM6B, ACTR2, MEF2C, KLF13, ANXA2, SLC11A1, LMO2, FOS, ACTN4, TNFRSF1A, SFPQ, ZEB2, PKM, IRF1, IL1B, RARA, HCLS1, IRF5, PHIP, RAF1, SQSTM1, RHOQ, TLR2, ATF4, NOTCH2, CEBPA, CEBPB, AKNA, CEBPD, WAS, SUPT4H1, DDX21, BCLAF1, RXRA, IFI16, NLRP3, STAT6, S100A10, MLXI…	853	1256	19734	1.49197	0.692517	0.016841	0.0162149
GOTERM_BP_DIRECT	GO:0006959	humoral immune response	11	1.25142	0.000341648	NOTCH2, BST1, MEF2C, CD83, ALOX5, POU2F2, RBPJ, TREM1, HLA-DRB1, PSMB10, HLA-DQB1	853	63	19734	4.03941	0.748201	0.0193803	0.0186598
GOTERM_BP_DIRECT	GO:0031623	receptor internalization	10	1.13766	0.000345819	RAB31, CXCL8, FCER1G, SYK, LRP1, ITGB2, GRB2, CD36, ARRB2, PICALM	853	52	19734	4.449	0.752407	0.0193803	0.0186598
GOTERM_BP_DIRECT	GO:0043065	positive regulation of apoptotic process	29	3.2992	0.000369994	NOTCH2, DDX3X, BCL2A1, PYCARD, BCLAF1, LGALS2, RASSF2, LGALS1, INPP5D, TNFSF10, TSPO, EMILIN2, CYP1B1, BID, CTSD, RBM5, MCL1, BNIP3L, JUN, DUSP6, RHOB, DNAJA1, STK17B, CTNNB1, IRF5, MNDA, SQSTM1, MAP3K11, ATF4	853	322	19734	2.08357	0.775431	0.020091	0.0193442
GOTERM_BP_DIRECT	GO:0032733	positive regulation of interleukin-10 production	9	1.02389	0.000373439	PYCARD, SASH3, CD83, SYK, CLEC7A, LGALS9, CD46, TLR2, LILRA5	853	42	19734	4.95746	0.778533	0.020091	0.0193442
GOTERM_BP_DIRECT	GO:0043154	negative regulation of cysteine-type endopeptidase activity involved in apoptotic process	9	1.02389	0.000373439	RPS6KA3, DDX3X, GPX1, IFI6, CARD16, KLF4, RAF1, CD44, LAMTOR5	853	42	19734	4.95746	0.778533	0.020091	0.0193442
GOTERM_BP_DIRECT	GO:0050727	regulation of inflammatory response	14	1.59272	0.000402309	GRN, RNH1, AKNA, ANXA1, CELF1, BST1, HCK, ALOX5, CASP4, CASP1, NLRP1, CARD16, PIK3AP1, MYD88	853	101	19734	3.20681	0.8029	0.0213594	0.0205654
GOTERM_BP_DIRECT	GO:0098609	cell-cell adhesion	22	2.50284	0.000428857	CSTA, ITGAM, ANXA1, CD93, ANXA2, ITGB2, ITGAL, ICAM1, VMP1, RAB10, LGALS2, LGALS1, ITGAX, PECAM1, CTNNA1, CTNNB1, ADAM8, ITGA5, TLN1, CD44, S100A11, CD33	853	215	19734	2.36728	0.822935	0.0222756	0.0214475
GOTERM_BP_DIRECT	GO:0070269	pyroptotic inflammatory response	8	0.910125	0.000435444	PYCARD, ZEB2, CASP4, NINJ1, CASP1, NLRP3, CARD16, NLRP1	853	33	19734	5.60844	0.827582	0.0222756	0.0214475
GOTERM_BP_DIRECT	GO:0051493	regulation of cytoskeleton organization	7	0.796359	0.000438809	DIAPH1, TAOK3, CAPN2, MAPK1, PAK2, S100A9, S100A8	853	24	19734	6.74766	0.829909	0.0222756	0.0214475
GOTERM_BP_DIRECT	GO:0032722	positive regulation of chemokine production	9	1.02389	0.000441648	PYCARD, EGR1, CD74, CSF1R, HMOX1, IL6R, AIF1, MYD88, TLR2	853	43	19734	4.84217	0.831848	0.0222756	0.0214475
GOTERM_BP_DIRECT	GO:0032735	positive regulation of interleukin-12 production	9	1.02389	0.000519628	SYK, CLEC7A, UNC93B1, IRF1, LAPTM5, IRF5, CD36, LGALS9, TLR2	853	44	19734	4.73212	0.877269	0.0255695	0.0246189
GOTERM_BP_DIRECT	GO:0043280	positive regulation of cysteine-type endopeptidase activity involved in apoptotic process	9	1.02389	0.000519628	PYCARD, DDX3X, SYK, CLEC7A, CASP1, TNFSF10, NLRP3, CARD16, CTSD	853	44	19734	4.73212	0.877269	0.0255695	0.0246189
GOTERM_BP_DIRECT	GO:0016477	cell migration	26	2.95791	0.00053218	CD63, RAB1A, CD151, RNH1, SH3KBP1, PXN, ITGB2, PTEN, TNFAIP3, IQGAP1, PPP1R9B, PAK1, CTNNA1, SIRPA, NCKAP1L, RAC1, SYK, CD93, ARPC5, SORL1, RHOA, CCDC88A, FMNL1, LCP1, DOCK2, CD44	853	281	19734	2.14059	0.883335	0.0258716	0.0249099
GOTERM_BP_DIRECT	GO:1901224	positive regulation of non-canonical NF-kappaB signal transduction	11	1.25142	0.000567605	PYCARD, CD86, DDX3X, IL1B, LAPTM5, NLRP3, ACTN4, LGALS9, RHOA, TRIM44, TLR2	853	67	19734	3.79825	0.898886	0.0272653	0.0262517
GOTERM_BP_DIRECT	GO:0045657	positive regulation of monocyte differentiation	5	0.568828	0.000587964	CD74, CD4, FES, HLA-DRB1, ZFP36L1	853	10	19734	11.5674	0.906866	0.0275647	0.02654
GOTERM_BP_DIRECT	GO:0002221	pattern recognition receptor signaling pathway	6	0.682594	0.000594333	PYCARD, CASP1, NLRP3, CARD16, NLRP1, CLEC4E	853	17	19734	8.16523	0.909231	0.0275647	0.02654
GOTERM_BP_DIRECT	GO:0097401	synaptic vesicle lumen acidification	6	0.682594	0.000594333	ATP6AP1, ATP6AP2, ATP6V1B2, ATP6V1E1, ATP6V0D1, ATP6V1F	853	17	19734	8.16523	0.909231	0.0275647	0.02654
GOTERM_BP_DIRECT	GO:0043408	regulation of MAPK cascade	9	1.02389	0.000608385	LYN, FGR, CSF1R, PAK1, TAOK3, ATP6AP2, GRB2, PAK2, MAP4K4	853	45	19734	4.62696	0.914239	0.0278958	0.0268588
GOTERM_BP_DIRECT	GO:0002862	negative regulation of inflammatory response to antigenic stimulus	7	0.796359	0.000697219	LYN, FGR, HCK, PSMB4, GPX1, SYK, HLA-DRB1	853	26	19734	6.2286	0.940093	0.0312786	0.0301159
GOTERM_BP_DIRECT	GO:0009612	response to mechanical stimulus	10	1.13766	0.000697665	BTG2, ITGAM, TUBA1A, STAT1, MBD2, CAPN2, DPEP2, FOSB, PTK2B, RETN	853	57	19734	4.05874	0.9402	0.0312786	0.0301159
GOTERM_BP_DIRECT	GO:0034097	response to cytokine	9	1.02389	0.000708987	STAT1, TIMP2, RARA, REL, TIMP1, COMT, IL6R, NFKB2, MCL1	853	46	19734	4.52638	0.942873	0.031437	0.0302683
GOTERM_BP_DIRECT	GO:0043542	endothelial cell migration	8	0.910125	0.000760249	ZEB2, TNFSF12, PXN, ITGB2, CYP1B1, S100A12, S100A9, RHOA	853	36	19734	5.14107	0.953557	0.0333435	0.032104
GOTERM_BP_DIRECT	GO:0016192	vesicle-mediated transport	22	2.50284	0.000874361	RAB2A, RAB1A, RTN3, TRAPPC1, RAB5C, GDI2, STXBP2, CLTB, APOBR, CLTA, AP2A1, RAB32, RAB10, RAB31, AP1S2, AP2S1, PLIN3, RIN3, SFT2D1, ARF5, PICALM, VAMP3	853	227	19734	2.24214	0.970709	0.037936	0.0365257
GOTERM_BP_DIRECT	GO:0007160	cell-matrix adhesion	14	1.59272	0.000916329	CD63, ITGAM, ANXA2, ITGB2, ITGAL, RHOA, PARVG, ITGAX, ZYX, CTNNB1, RAC1, ITGA5, CD44, FERMT3	853	110	19734	2.94443	0.975276	0.0389198	0.037473
GOTERM_BP_DIRECT	GO:0009615	response to virus	14	1.59272	0.000916329	IFITM3, DDX3X, IFNGR2, MX2, ADAR, ENO1, IL17RA, BST2, FGR, OAS1, HNRNPUL1, NPC2, SEC11A, LAMTOR5	853	110	19734	2.94443	0.975276	0.0389198	0.037473
GOTERM_BP_DIRECT	GO:0043124	negative regulation of canonical NF-kappaB signal transduction	11	1.25142	0.00101117	PYCARD, NFKBIA, PER1, TNIP1, STAT1, RIOK3, GSTP1, TMSB4X, CARD19, TNFAIP3, ARRB2	853	72	19734	3.53449	0.983146	0.0425009	0.0409209
GOTERM_BP_DIRECT	GO:0042789	mRNA transcription by RNA polymerase II	9	1.02389	0.00109341	RXRA, ANXA2, NR1H2, C5AR1, NFKBIZ, RARA, FLNA, ATF4, S100A10	853	49	19734	4.24925	0.98791	0.0450194	0.0433458
GOTERM_BP_DIRECT	GO:0006096	glycolytic process	9	1.02389	0.00109341	HK3, PFKL, PKM, TPI1, ADPGK, ENO1, ALDOA, GAPDH, IER3	853	49	19734	4.24925	0.98791	0.0450194	0.0433458
GOTERM_BP_DIRECT	GO:0033209	tumor necrosis factor-mediated signaling pathway	10	1.13766	0.00115344	PYCARD, NFKBIA, STAT1, TMSB4X, PTK2B, ACTN4, TNFRSF1B, TXNDC17, TNFSF13B, TNFRSF1A	853	61	19734	3.79259	0.990514	0.0470113	0.0452637
GOTERM_BP_DIRECT	GO:0045595	regulation of cell differentiation	8	0.910125	0.00125191	PTBP1, CEBPB, PLEKHB2, CEBPD, FES, KLF4, RAF1, PTBP3	853	39	19734	4.7456	0.993628	0.0500259	0.0481662
GOTERM_BP_DIRECT	GO:0008285	negative regulation of cell population proliferation	34	3.86803	0.0012522	CEBPA, CSF1R, CDKN1A, BTG2, CXCL8, CELF1, CCL3L3, PTEN, INPPL1, FTH1, PTK2B, CYP1B1, QSOX1, SH2B3, RBM5, S100A11, CD33, KLF10, LYN, KLF13, DUSP1, TESC, KLF4, SOD2, IRF1, IL1B, CSNK2B, RARA, CTNNB1, PTPN6, RAF1, SKAP2, HSPA1A, TLR2	853	434	19734	1.81241	0.993636	0.0500259	0.0481662
GOTERM_BP_DIRECT	GO:0045453	bone resorption	7	0.796359	0.00128817	RAB3D, PTK2B, CTNNB1, TPP1, SNX10, RAC1, TCIRG1	853	29	19734	5.58427	0.994497	0.050658	0.0487748
GOTERM_BP_DIRECT	GO:0140105	interleukin-10-mediated signaling pathway	5	0.568828	0.00129313	IL10RB, IL10RA, LILRB2, TYK2, LILRA2	853	12	19734	9.63951	0.994606	0.050658	0.0487748
GOTERM_BP_DIRECT	GO:0006886	intracellular protein transport	25	2.84414	0.00132137	RAB1A, VPS29, RAB5C, UNC93B1, RAB3D, STXBP2, CLTB, CLTA, AP2A1, SNX10, STX11, STX10, TUBA1A, SNX2, AP1S2, AP2S1, TIMM17B, ROMO1, CTSA, CD74, LAPTM5, RHOB, RAB32, RAB31, ARF5	853	283	19734	2.04371	0.995188	0.0507601	0.0488731
GOTERM_BP_DIRECT	GO:0016310	phosphorylation	45	5.11945	0.00133257	CDKN1A, PDXK, ROCK1, PRKCSH, ADPGK, SH3KBP1, LRRK2, CAMKK2, RPS6KA4, AKAP13, RPS6KA3, PAK1, MAPK1, PRKACA, PAK2, MARK3, NADK, MAP4K4, LYN, MAP2K3, GIT2, PLK3, MAP3K3, WSB1, SYK, RIOK3, PRKCD, PLAUR, CSNK1D, TYK2, FGR, HCK, DOK2, PKM, TAOK3, FES, PRKAR1A, WNK1, TOLLIP, STK17B, CSNK2B, RAF1, SGK1, CALM2, MAP3K11	853	633	19734	1.64466	0.995401	0.0507601	0.0488731
GOTERM_BP_DIRECT	GO:0006801	superoxide metabolic process	6	0.682594	0.00133698	PREX1, NCF1, NCF2, CYBB, CYBA, SOD2	853	20	19734	6.94045	0.995482	0.0507601	0.0488731
GOTERM_BP_DIRECT	GO:0043410	positive regulation of MAPK cascade	19	2.16155	0.00134605	LYN, MAP2K3, CD74, MEF2C, SYK, ROCK1, LAPTM5, IQGAP1, LILRA5, MYDGF, DOK2, CD4, CTNNB1, ADAM8, LAMTOR2, LAMTOR1, RAF1, IL6R, HLA-DRB1	853	188	19734	2.33809	0.995645	0.0507601	0.0488731
GOTERM_BP_DIRECT	GO:0007266	Rho protein signal transduction	10	1.13766	0.00145805	ROCK1, ARHGDIA, LRRK2, CDC42EP3, RHOG, MYO9B, ARHGAP27, RHOA, RHOB, ARHGAP4	853	63	19734	3.67219	0.99723	0.0544743	0.0524493
GOTERM_BP_DIRECT	GO:0030866	cortical actin cytoskeleton organization	7	0.796359	0.00155214	FMNL1, ROCK1, PLEK, NCKAP1L, LCP1, TLN1, RHOQ	853	30	19734	5.39812	0.998106	0.0559186	0.0538398
GOTERM_BP_DIRECT	GO:0051179	localization	7	0.796359	0.00155214	HCK, PAK1, ANXA1, PTEN, TGFBI, RAC1, PAK2	853	30	19734	5.39812	0.998106	0.0559186	0.0538398
GOTERM_BP_DIRECT	GO:0034142	toll-like receptor 4 signaling pathway	7	0.796359	0.00155214	LYN, NFKBIA, OAS1, LY96, CD14, PIK3AP1, MYD88	853	30	19734	5.39812	0.998106	0.0559186	0.0538398
GOTERM_BP_DIRECT	GO:2001238	positive regulation of extrinsic apoptotic signaling pathway	7	0.796359	0.00155214	PYCARD, TNFSF12, TNFSF10, G0S2, LTBR, BID, PAK2	853	30	19734	5.39812	0.998106	0.0559186	0.0538398
GOTERM_BP_DIRECT	GO:0050830	defense response to Gram-positive bacterium	15	1.70648	0.00159393	C5AR1, HMGB2, RNASE6, LYZ, MPEG1, PYCARD, FGR, IL1B, CASP4, NLRP3, ROMO1, CD36, IL6R, MYD88, TLR2	853	131	19734	2.64902	0.998401	0.056531	0.0544294
GOTERM_BP_DIRECT	GO:0046718	symbiont entry into host cell	13	1.47895	0.00161117	CD86, SELPLG, DYNLT1, ICAM1, VAMP8, CD4, ILF3, ANPEP, ITGA5, CD46, CD55, CTSB, HSPA1A	853	103	19734	2.91993	0.998508	0.056531	0.0544294
GOTERM_BP_DIRECT	GO:0046330	positive regulation of JNK cascade	13	1.47895	0.00161117	RNF13, NCF1, CDC42, DUSP22, PYCARD, SDCBP, RASSF2, TAOK3, IL1B, PTK2B, LTBR, MYD88, MAP3K11	853	103	19734	2.91993	0.998508	0.056531	0.0544294
GOTERM_BP_DIRECT	GO:0050821	protein stabilization	22	2.50284	0.00167019	CD74, GRN, CRTAP, TESC, PRKCD, PTEN, ATP1B3, IFI30, RTN4, BAG6, TYROBP, RASSF2, GNAQ, LAMP2, POLR2E, MFSD1, FLNA, FLOT2, CHP1, GAPDH, TRIM44, HSPA1A	853	239	19734	2.12956	0.998825	0.0578185	0.0556691
GOTERM_BP_DIRECT	GO:0051016	barbed-end actin filament capping	6	0.682594	0.00169302	FLII, CAPZA1, CAPZA2, TWF2, CAPG, TRIOBP	853	21	19734	6.60995	0.998929	0.0578185	0.0556691
GOTERM_BP_DIRECT	GO:0071260	cellular response to mechanical stimulus	11	1.25142	0.00170518	MTPN, MAP3K1, IL1B, IRF1, CASP1, CARD16, LTBR, SLC38A2, MYD88, PLEC, TNFRSF1A	853	77	19734	3.30497	0.99898	0.0578185	0.0556691
GOTERM_BP_DIRECT	GO:0043484	regulation of RNA splicing	11	1.25142	0.00170518	SF3B5, PTBP1, MBNL1, ENY2, AHNAK, SNRNP70, CELF1, TRA2B, CCNL1, PTBP3, FAM50A	853	77	19734	3.30497	0.99898	0.0578185	0.0556691
GOTERM_BP_DIRECT	GO:0032495	response to muramyl dipeptide	5	0.568828	0.00180439	NFKBIA, NAGK, TNFAIP3, IRF5, NLRP1	853	13	19734	8.89801	0.999317	0.0601712	0.0579343
GOTERM_BP_DIRECT	GO:0051450	myoblast proliferation	5	0.568828	0.00180439	FGR, GPX1, FES, CTNNB1, FOS	853	13	19734	8.89801	0.999317	0.0601712	0.0579343
GOTERM_BP_DIRECT	GO:0034614	cellular response to reactive oxygen species	9	1.02389	0.00184665	PRDX5, JUN, NCF1, LRRK2, PXN, MAPK1, ROMO1, FOS, CAMKK2	853	53	19734	3.92855	0.999424	0.0610756	0.0588052
GOTERM_BP_DIRECT	GO:0042981	regulation of apoptotic process	21	2.38908	0.00195676	ANP32A, STAT1, SRA1, CFLAR, ACTN4, RTN4, PYCARD, LGALS1, CASP4, CASP1, RARA, PTPN6, NLRP1, CARD16, RAF1, SGK1, CCNL1, ZBTB7A, CTSB, MCL1, ATF4	853	226	19734	2.1497	0.999631	0.0641914	0.0618051
GOTERM_BP_DIRECT	GO:0046777	protein autophosphorylation	16	1.82025	0.00201055	LYN, MAP3K3, CSF1R, LRRK2, CAMKK2, FGR, STK10, HCK, PAK1, TAOK3, FES, STK17B, PTK2B, PIM3, PAK2, MAP3K11	853	149	19734	2.48428	0.999703	0.0654239	0.0629918
GOTERM_BP_DIRECT	GO:0002376	immune system process	9	1.02389	0.00208731	DDX17, BAG6, IRF1, INPPL1, CD300E, IRF5, IFI30, SQSTM1, PLD3	853	54	19734	3.8558	0.999782	0.0673785	0.0648737
GOTERM_BP_DIRECT	GO:0032691	negative regulation of interleukin-1 beta production	8	0.910125	0.0022588	CX3CR1, SERPINB1, GSTP1, NLRP3, TNFAIP3, CARD16, ARRB2, CD33	853	43	19734	4.30415	0.999891	0.0712766	0.0686269
GOTERM_BP_DIRECT	GO:0032981	mitochondrial respiratory chain complex I assembly	10	1.13766	0.00226032	NDUFA13, NDUFS7, NDUFA11, NDUFA2, NDUFB2, NDUFA1, NDUFB1, NDUFC2, MT-ND2, MT-ND1	853	67	19734	3.45296	0.999892	0.0712766	0.0686269
GOTERM_BP_DIRECT	GO:0015031	protein transport	32	3.6405	0.00226107	CD63, ENY2, MVP, GDI2, TIMM13, ARRB2, LYST, GABARAP, SNX3, NXF1, RAB11FIP1, CHMP1B, TOM1, CHP1, SLC15A3, TIMM8B, RAB2A, ATG3, ARRDC1, TESC, MX2, CMTM6, ACTN4, RAB10, VAMP8, ATG16L2, PPT1, CHMP2A, MYH9, SFT2D1, ARL8A, COPE	853	415	19734	1.78389	0.999892	0.0712766	0.0686269
GOTERM_BP_DIRECT	GO:0006413	translational initiation	9	1.02389	0.00235196	EIF4A1, RPS17, DDX3X, EIF4E2, EIF3A, EIF4G2, EIF1, EIF3B, EIF4G1	853	55	19734	3.7857	0.999925	0.0730014	0.0702876
GOTERM_BP_DIRECT	GO:0050766	positive regulation of phagocytosis	9	1.02389	0.00235196	PYCARD, FCGR2A, FCER1G, CLEC7A, SLC11A1, RAB27A, SIRPA, CYBA, DOCK2	853	55	19734	3.7857	0.999925	0.0730014	0.0702876
GOTERM_BP_DIRECT	GO:0098586	cellular response to virus	12	1.36519	0.00239676	DDX3X, OAS1, IL10RB, RIOK3, IFNGR2, IFI6, NLRP3, ADAR, IRF5, TYK2, LGALS9, POU2F2	853	94	19734	2.95338	0.999938	0.0730779	0.0703613
GOTERM_BP_DIRECT	GO:0045471	response to ethanol	13	1.47895	0.0024166	G6PD, RGS19, FOS, RGS2, TBXAS1, CAT, RARA, PTK2B, FOSB, CD14, S100A8, MYD88, EIF4G1	853	108	19734	2.78475	0.999943	0.0730779	0.0703613
GOTERM_BP_DIRECT	GO:0051279	regulation of release of sequestered calcium ion into cytosol	5	0.568828	0.00244045	LYN, DIAPH1, PTK2B, PTPN6, CYBA	853	14	19734	8.26244	0.999948	0.0730779	0.0703613
GOTERM_BP_DIRECT	GO:0038094	Fc-gamma receptor signaling pathway	5	0.568828	0.00244045	FCGR2A, FCER1G, CLEC4E, CD33, OSCAR	853	14	19734	8.26244	0.999948	0.0730779	0.0703613
GOTERM_BP_DIRECT	GO:0072673	lamellipodium morphogenesis	4	0.455063	0.0024631	SNX2, PLEKHO1, MYO9B, WASF2	853	7	19734	13.2199	0.999952	0.0730779	0.0703613
GOTERM_BP_DIRECT	GO:0042590	antigen processing and presentation of exogenous peptide antigen via MHC class I	4	0.455063	0.0024631	CLEC4A, FCER1G, IFI30, MPEG1	853	7	19734	13.2199	0.999952	0.0730779	0.0703613
GOTERM_BP_DIRECT	GO:0070301	cellular response to hydrogen peroxide	10	1.13766	0.00250746	KDM6B, ANXA1, PRKCD, PPIF, SIRPA, TNFAIP3, CYP1B1, STAT6, KLF4, RHOB	853	68	19734	3.40218	0.99996	0.0738512	0.0711058
GOTERM_BP_DIRECT	GO:0002223	stimulatory C-type lectin receptor signaling pathway	6	0.682594	0.00260629	LYN, PAK1, TYROBP, SYK, CLEC7A, PAK2	853	23	19734	6.03517	0.999973	0.0756573	0.0728448
GOTERM_BP_DIRECT	GO:0070498	interleukin-1-mediated signaling pathway	6	0.682594	0.00260629	NFKBIA, RPS6KA4, EGR1, IL1B, TOLLIP, MYD88	853	23	19734	6.03517	0.999973	0.0756573	0.0728448
GOTERM_BP_DIRECT	GO:0045893	positive regulation of DNA-templated transcription	48	5.46075	0.00270875	CD86, SF3B5, CEBPB, ENY2, SMARCD3, NCF1, HMGB2, SRA1, CHD4, CAMKK2, MTDH, LYL1, RXRA, SERTAD2, SCAND1, TRIM44, MAP2K3, CD74, EGR1, NFE2, JUN, MEF2C, STAT1, NR1H2, TESC, NCOA4, MBD2, RHOG, FOS, ARID1A, KLF4, CD4, ILF3, KLF6, MAFB, IRF1, IL1B, NFIC, RARA, DPEP2, WAC, CTNNB1, TACC1, PHIP, TRIM38, HLA-DRB1, ATF4, PICALM	853	713	19734	1.55746	0.999982	0.07807	0.0751678
GOTERM_BP_DIRECT	GO:0071364	cellular response to epidermal growth factor stimulus	8	0.910125	0.00295247	DUSP22, ZFP36, FOS, CFLAR, PTPN12, IQGAP1, ZFP36L1, PPP1R9B	853	45	19734	4.11286	0.999993	0.082707	0.0796324
GOTERM_BP_DIRECT	GO:0030316	osteoclast differentiation	8	0.910125	0.00295247	CSF1R, TYROBP, CTNNB1, SNX10, FOS, TCIRG1, JUNB, OSCAR	853	45	19734	4.11286	0.999993	0.082707	0.0796324
GOTERM_BP_DIRECT	GO:0051603	proteolysis involved in protein catabolic process	8	0.910125	0.00295247	PSMB4, PSMB3, CTSZ, CAPN2, CTSH, CTSS, PSMB10, CTSB	853	45	19734	4.11286	0.999993	0.082707	0.0796324
GOTERM_BP_DIRECT	GO:0016241	regulation of macroautophagy	9	1.02389	0.00295968	SH3GLB1, ATP6V0B, ATP6V0E1, CAPNS1, ATP6V1B2, ATP6V1E1, ATP6V0D1, PRKACA, GAPDH	853	57	19734	3.65287	0.999994	0.082707	0.0796324
GOTERM_BP_DIRECT	GO:0065003	protein-containing complex assembly	15	1.70648	0.00297212	CD74, MBD2, WAS, CHCHD10, CAPG, TAPBP, CAPZA1, CSNK2B, CAPZA2, DPEP2, PTK2B, NCKAP1L, BID, PICALM, VAMP3	853	140	19734	2.47873	0.999994	0.082707	0.0796324
GOTERM_BP_DIRECT	GO:0030521	androgen receptor signaling pathway	6	0.682594	0.00317668	DNAJA1, DDX17, MAPK1, ZDHHC7, ARID1A, RHOA	853	24	19734	5.7837	0.999997	0.0859153	0.0827214
GOTERM_BP_DIRECT	GO:0006911	phagocytosis, engulfment	6	0.682594	0.00317668	CDC42, ITGAM, ITGB2, MYH9, CD36, AIF1	853	24	19734	5.7837	0.999997	0.0859153	0.0827214
GOTERM_BP_DIRECT	GO:1903265	positive regulation of tumor necrosis factor-mediated signaling pathway	5	0.568828	0.00321517	CASP4, CASP1, LAPTM5, CARD16, HSPA1A	853	15	19734	7.71161	0.999998	0.0859153	0.0827214
GOTERM_BP_DIRECT	GO:0051090	regulation of DNA-binding transcription factor activity	5	0.568828	0.00321517	HCK, SPI1, SYK, SGK1, ZBTB7A	853	15	19734	7.71161	0.999998	0.0859153	0.0827214
GOTERM_BP_DIRECT	GO:0002091	negative regulation of receptor internalization	5	0.568828	0.00321517	SDCBP, LRPAP1, ANKRD13D, ANXA2, RIN3	853	15	19734	7.71161	0.999998	0.0859153	0.0827214
GOTERM_BP_DIRECT	GO:0071639	positive regulation of monocyte chemotactic protein-1 production	5	0.568828	0.00321517	SYK, OAS1, CLEC7A, IL1B, LGALS9	853	15	19734	7.71161	0.999998	0.0859153	0.0827214
GOTERM_BP_DIRECT	GO:0043434	response to peptide hormone	8	0.910125	0.00335515	BTG2, ANXA1, STAT1, STAT2, STAT6, LTA4H, TIMP1, GNAI2	853	46	19734	4.02345	0.999999	0.0879092	0.0846412
GOTERM_BP_DIRECT	GO:0030890	positive regulation of B cell proliferation	8	0.910125	0.00335515	SASH3, BST1, CD74, MEF2C, CDKN1A, IRS2, NCKAP1L, TNFSF13B	853	46	19734	4.02345	0.999999	0.0879092	0.0846412
GOTERM_BP_DIRECT	GO:1900026	positive regulation of substrate adhesion-dependent cell spreading	8	0.910125	0.00335515	CDC42, PREX1, MYADM, FLNA, RAC1, P4HB, TRIOBP, S100A10	853	46	19734	4.02345	0.999999	0.0879092	0.0846412
GOTERM_BP_DIRECT	GO:0032743	positive regulation of interleukin-2 production	7	0.796359	0.00353289	SASH3, CD86, CD4, CD83, ANXA1, CLEC7A, IL1B	853	35	19734	4.62696	0.999999	0.0910511	0.0876663
GOTERM_BP_DIRECT	GO:0071276	cellular response to cadmium ion	7	0.796359	0.00353289	MT2A, JUN, NCF1, CYBB, HMOX1, MAPK1, FOS	853	35	19734	4.62696	0.999999	0.0910511	0.0876663
GOTERM_BP_DIRECT	GO:0006914	autophagy	16	1.82025	0.00354275	SH3GLB1, RAB1A, RGS19, LRRK2, VAMP8, VMP1, IFI16, CREG1, TOLLIP, CHMP1B, CHMP2A, S100A9, SQSTM1, S100A8, RNF166, RAB8A	853	158	19734	2.34277	0.999999	0.0910511	0.0876663
GOTERM_BP_DIRECT	GO:0007163	establishment or maintenance of cell polarity	8	0.910125	0.00379835	CDC42, CAP1, ACTR2, PARVG, RHOG, CTNNA1, RAC1, RHOQ	853	47	19734	3.93784	1	0.0948529	0.0913268
GOTERM_BP_DIRECT	GO:0071243	cellular response to arsenic-containing substance	4	0.455063	0.0038149	DDX3X, GSTO1, PPIF, HMOX1	853	8	19734	11.5674	1	0.0948529	0.0913268
GOTERM_BP_DIRECT	GO:0110076	negative regulation of ferroptosis	4	0.455063	0.0038149	GPX4, FTH1, HMOX1, SQSTM1	853	8	19734	11.5674	1	0.0948529	0.0913268
GOTERM_BP_DIRECT	GO:0034329	cell junction assembly	4	0.455063	0.0038149	CDC42, VMP1, CAPZA1, RHOA	853	8	19734	11.5674	1	0.0948529	0.0913268
GOTERM_BP_DIRECT	GO:0016601	Rac protein signal transduction	6	0.682594	0.00383173	DBNL, RHOG, BRK1, RAC1, WASF2, AIF1	853	25	19734	5.55236	1	0.0948529	0.0913268
GOTERM_BP_DIRECT	GO:0060907	positive regulation of macrophage cytokine production	6	0.682594	0.00383173	PYCARD, CD74, LAPTM5, CD36, RTN4, MYD88	853	25	19734	5.55236	1	0.0948529	0.0913268
GOTERM_BP_DIRECT	GO:0032355	response to estradiol	11	1.25142	0.00389154	ITGAM, GPX1, ANXA1, GPX4, ARPC1B, MBD2, CAT, RARA, DPEP2, CYP1B1, CTNNB1	853	86	19734	2.9591	1	0.0957462	0.0921869
GOTERM_BP_DIRECT	GO:0001525	angiogenesis	22	2.50284	0.00397336	SEMA4A, CXCL8, SYK, ANXA2, TNFSF12, TNFAIP2, RBPJ, SAT1, TYMP, RHOB, MYDGF, ANPEP, NINJ1, CYP1B1, FLNA, MYH9, HMOX1, ADAM8, TGFBI, ITGA5, GLUL, WASF2	853	257	19734	1.98041	1	0.0971667	0.0935545
GOTERM_BP_DIRECT	GO:1990869	cellular response to chemokine	5	0.568828	0.00414192	DUSP1, WNK1, DOCK8, SH2B3, RHOA	853	16	19734	7.22963	1	0.0994801	0.095782
GOTERM_BP_DIRECT	GO:0042129	regulation of T cell proliferation	5	0.568828	0.00414192	LGALS3, CTNNB1, RAC1, BID, TNFRSF1B	853	16	19734	7.22963	1	0.0994801	0.095782
GOTERM_BP_DIRECT	GO:0051770	positive regulation of nitric-oxide synthase biosynthetic process	5	0.568828	0.00414192	MAP2K3, STAT1, LRRK2, NAMPT, TLR2	853	16	19734	7.22963	1	0.0994801	0.095782
GOTERM_BP_DIRECT	GO:0042554	superoxide anion generation	6	0.682594	0.00457804	NCF1, NCF2, NCF4, CYBB, CYBA, SOD2	853	26	19734	5.3388	1	0.108398	0.104368
GOTERM_BP_DIRECT	GO:0050900	leukocyte migration	6	0.682594	0.00457804	LYN, SELPLG, ROCK1, MYH9, MSN, ICAM1	853	26	19734	5.3388	1	0.108398	0.104368
GOTERM_BP_DIRECT	GO:0030307	positive regulation of cell growth	11	1.25142	0.0045938	CDC42, SDCBP, RPS6KA3, MTPN, DDX3X, ADAM10, PTK2B, S100A9, S100A8, EIF4G2, EIF4G1	853	88	19734	2.89185	1	0.108398	0.104368
GOTERM_BP_DIRECT	GO:0043407	negative regulation of MAP kinase activity	7	0.796359	0.00470374	LYN, RGS2, DUSP1, IL1B, GSTP1, PRKCD, CDK5RAP3	853	37	19734	4.37686	1	0.109078	0.105023
GOTERM_BP_DIRECT	GO:0032481	positive regulation of type I interferon production	7	0.796359	0.00470374	DDX3X, SYK, IRF1, IRF5, CD14, GAPDH, MYD88	853	37	19734	4.37686	1	0.109078	0.105023
GOTERM_BP_DIRECT	GO:0042542	response to hydrogen peroxide	7	0.796359	0.00470374	GPX1, STAT1, CAT, CAPN2, PTK2B, HMOX1, SOD2	853	37	19734	4.37686	1	0.109078	0.105023
GOTERM_BP_DIRECT	GO:0070374	positive regulation of ERK1 and ERK2 cascade	20	2.27531	0.00483982	NOTCH2, CD74, CSF1R, CCL3L3, C5AR1, GPBAR1, CFLAR, ARRB2, GNAI2, ICAM1, PYCARD, CD4, GLIPR2, DDT, CCL3, PTK2B, CD36, LGALS9, CD44, HLA-DRB1	853	228	19734	2.02937	1	0.111593	0.107444
GOTERM_BP_DIRECT	GO:0034599	cellular response to oxidative stress	12	1.36519	0.00525645	NR4A2, PRDX5, G6PD, GPX1, GPX4, LRRK2, ALDH3B1, HM13, SOD2, AIF1, ATF4, HSPA1A	853	104	19734	2.6694	1	0.12051	0.11603
GOTERM_BP_DIRECT	GO:0009725	response to hormone	7	0.796359	0.00538574	LYN, GPX1, NCOA4, TIMP2, HCLS1, PTK2B, TIMP1	853	38	19734	4.26168	1	0.120946	0.11645
GOTERM_BP_DIRECT	GO:0018108	peptidyl-tyrosine phosphorylation	8	0.910125	0.00539653	LYN, FGR, CSF1R, HCK, SYK, FES, PTK2B, PTPN6	853	50	19734	3.70157	1	0.120946	0.11645
GOTERM_BP_DIRECT	GO:0002437	inflammatory response to antigenic stimulus	6	0.682594	0.00542214	NOTCH2, KDM6B, HMGB2, CD68, RBPJ, HLA-DRB1	853	27	19734	5.14107	1	0.120946	0.11645
GOTERM_BP_DIRECT	GO:0046185	aldehyde catabolic process	3	0.341297	0.00542535	ALDH2, ALDH3B1, AKR1A1	853	3	19734	23.1348	1	0.120946	0.11645
GOTERM_BP_DIRECT	GO:0045058	T cell selection	3	0.341297	0.00542535	CD74, CD4, CD1D	853	3	19734	23.1348	1	0.120946	0.11645
GOTERM_BP_DIRECT	GO:0045647	negative regulation of erythrocyte differentiation	4	0.455063	0.00553972	ZFP36, KLF13, MAFB, ZFP36L1	853	9	19734	10.2821	1	0.122817	0.118252
GOTERM_BP_DIRECT	GO:0071356	cellular response to tumor necrosis factor	14	1.59272	0.00602685	CX3CR1, CEBPA, ASAH1, CXCL8, CCL3L3, FOS, YBX3, ZFP36L1, PYCARD, NFKBIA, ZFP36, CCL3, CYP1B1, MAPK1	853	136	19734	2.38153	1	0.132887	0.127947
GOTERM_BP_DIRECT	GO:0032729	positive regulation of type II interferon production	10	1.13766	0.00634018	PYCARD, SASH3, CLEC7A, IL1B, SLC11A1, HLA-DPB1, CD14, TYK2, LGALS9, HLA-DPA1	853	78	19734	2.966	1	0.137459	0.132349
GOTERM_BP_DIRECT	GO:0034314	Arp2/3 complex-mediated actin nucleation	6	0.682594	0.00637045	ACTR2, ARPC3, ARPC1B, ARPC4, ARPC5, IQGAP2	853	28	19734	4.95746	1	0.137459	0.132349
GOTERM_BP_DIRECT	GO:0002224	toll-like receptor signaling pathway	6	0.682594	0.00637045	RPS6KA3, UNC93B1, NFKBIZ, LY96, CTSS, TLR2	853	28	19734	4.95746	1	0.137459	0.132349
GOTERM_BP_DIRECT	GO:0072583	clathrin-dependent endocytosis	6	0.682594	0.00637045	CANX, AP2S1, CLTB, CLTA, AP2A1, PICALM	853	28	19734	4.95746	1	0.137459	0.132349
GOTERM_BP_DIRECT	GO:0042119	neutrophil activation	5	0.568828	0.00650195	PREX1, CXCL8, ANXA1, IL1B, PRKCD	853	18	19734	6.42634	1	0.13955	0.134362
GOTERM_BP_DIRECT	GO:0006511	ubiquitin-dependent protein catabolic process	20	2.27531	0.00665971	RNF13, ARRDC1, UBR4, UBE2D1, NEDD8, UBE2L6, PSMA7, ANAPC11, HERPUD1, RBX1, BAG6, PSMA4, OS9, UBE2R2, RNF149, TOLLIP, UBA1, RNF130, SQSTM1, RNF166	853	235	19734	1.96892	1	0.142061	0.13678
GOTERM_BP_DIRECT	GO:0006006	glucose metabolic process	9	1.02389	0.00668938	HK3, G6PD, SERP1, OAS1, ADPGK, GAA, INPPL1, IRS2, GAPDH	853	65	19734	3.20328	1	0.142061	0.13678
GOTERM_BP_DIRECT	GO:0032720	negative regulation of tumor necrosis factor production	10	1.13766	0.0068888	CLEC4A, GSTP1, RARA, TSPO, SIRPA, TNFAIP3, PTPN6, ARRB2, LGALS9, CD33	853	79	19734	2.92846	1	0.14553	0.14012
GOTERM_BP_DIRECT	GO:0032496	response to lipopolysaccharide	14	1.59272	0.00721336	CEBPB, IL10RA, SLC11A1, HMGB2, LY96, FOS, SOD2, NFKB2, RPS6KA3, IL1B, LGALS9, S100A9, S100A8, TLR2	853	139	19734	2.33013	1	0.151593	0.145958
GOTERM_BP_DIRECT	GO:0001774	microglial cell activation	6	0.682594	0.00742926	ITGAM, IFNGR2, C5AR1, ITGB2, AIF1, TLR2	853	29	19734	4.78651	1	0.155322	0.149548
GOTERM_BP_DIRECT	GO:0032088	negative regulation of NF-kappaB transcription factor activity	10	1.13766	0.00747306	PYCARD, NFKBIA, SPI1, NLRP3, TNFAIP3, CYP1B1, CHP1, ARRB2, KLF4, CDK5RAP3	853	80	19734	2.89185	1	0.155432	0.149654
GOTERM_BP_DIRECT	GO:0007231	osmosensory signaling pathway	4	0.455063	0.00766191	PYCARD, CASP1, NLRP3, CARD16	853	10	19734	9.25393	1	0.156933	0.151099
GOTERM_BP_DIRECT	GO:0061795	Golgi lumen acidification	4	0.455063	0.00766191	ATP6V0B, ATP6AP1, ATP6AP2, ATP6V1F	853	10	19734	9.25393	1	0.156933	0.151099
GOTERM_BP_DIRECT	GO:0034101	erythrocyte homeostasis	4	0.455063	0.00766191	RPS17, PRDX1, HMOX1, NCKAP1L	853	10	19734	9.25393	1	0.156933	0.151099
GOTERM_BP_DIRECT	GO:0033627	cell adhesion mediated by integrin	7	0.796359	0.00786491	ITGAM, ITGB2, ITGAX, EMILIN2, ITGA5, ITGAL, ICAM1	853	41	19734	3.94985	1	0.160277	0.154319
GOTERM_BP_DIRECT	GO:0006879	intracellular iron ion homeostasis	9	1.02389	0.00801928	ATP6AP1, SLC11A1, FTH1, NCOA4, HMOX1, ATP6V0D1, FBXL5, FTL, PICALM	853	67	19734	3.10766	1	0.162602	0.156557
GOTERM_BP_DIRECT	GO:0001933	negative regulation of protein phosphorylation	10	1.13766	0.00809439	LYN, CDKN1A, LRRK2, PTEN, MYADM, SIRPA, CHP1, ARRB2, CDK5RAP3, DUSP6	853	81	19734	2.85615	1	0.163304	0.157234
GOTERM_BP_DIRECT	GO:0010592	positive regulation of lamellipodium assembly	6	0.682594	0.00860468	CDC42, ACTR2, TWF2, BRK1, RAC1, WASF2	853	30	19734	4.62696	1	0.172736	0.166314
GOTERM_BP_DIRECT	GO:0001819	positive regulation of cytokine production	9	1.02389	0.00875419	CCDC88B, FGR, IFI16, NFAM1, SLC11A1, CD14, CLEC4E, GAPDH, AGPAT2	853	68	19734	3.06196	1	0.174006	0.167537
GOTERM_BP_DIRECT	GO:0002931	response to ischemia	9	1.02389	0.00875419	CX3CR1, MAP2K3, EGR1, CSF1R, MEF2C, ITGAM, PPIF, PTK2B, SQSTM1	853	68	19734	3.06196	1	0.174006	0.167537
GOTERM_BP_DIRECT	GO:0032728	positive regulation of interferon-beta production	7	0.796359	0.00884856	DDX3X, OAS1, RIOK3, IRF1, HMGB2, IRF5, TLR2	853	42	19734	3.8558	1	0.175019	0.168513
GOTERM_BP_DIRECT	GO:0045055	regulated exocytosis	5	0.568828	0.00961406	RAB10, RAB31, SYNGR2, RAB11FIP1, MYH9	853	20	19734	5.7837	1	0.187405	0.180438
GOTERM_BP_DIRECT	GO:0030048	actin filament-based movement	5	0.568828	0.00961406	WAS, MYH9, MYO9B, WASF2, MYO1G	853	20	19734	5.7837	1	0.187405	0.180438
GOTERM_BP_DIRECT	GO:0061621	canonical glycolysis	5	0.568828	0.00961406	HK3, PFKL, PKM, TPI1, ENO1	853	20	19734	5.7837	1	0.187405	0.180438
GOTERM_BP_DIRECT	GO:0050731	positive regulation of peptidyl-tyrosine phosphorylation	10	1.13766	0.0101953	CD74, CD4, SYK, PECAM1, HCLS1, CD36, ITGA5, IL6R, PAK2, CD44	853	84	19734	2.75415	1	0.190717	0.183627
GOTERM_BP_DIRECT	GO:0045444	fat cell differentiation	10	1.13766	0.0101953	NR4A2, OSBPL8, CEBPA, GPX1, MAFB, CEBPD, RETN, KLF4, METRNL, ZBTB7A	853	84	19734	2.75415	1	0.190717	0.183627
GOTERM_BP_DIRECT	GO:0006098	pentose-phosphate shunt	4	0.455063	0.0102004	G6PD, PGLS, PGD, TKT	853	11	19734	8.41266	1	0.190717	0.183627
GOTERM_BP_DIRECT	GO:0010591	regulation of lamellipodium assembly	4	0.455063	0.0102004	CDC42, TWF2, WAS, RAC1	853	11	19734	8.41266	1	0.190717	0.183627
GOTERM_BP_DIRECT	GO:0032680	regulation of tumor necrosis factor production	4	0.455063	0.0102004	CX3CR1, ZFP36, SIRPA, UBE2J1	853	11	19734	8.41266	1	0.190717	0.183627
GOTERM_BP_DIRECT	GO:1990776	response to angiotensin	4	0.455063	0.0102004	ROCK1, CYBB, COMT, TRIM44	853	11	19734	8.41266	1	0.190717	0.183627
GOTERM_BP_DIRECT	GO:0043304	regulation of mast cell degranulation	4	0.455063	0.0102004	LYN, FES, STXBP2, RAC1	853	11	19734	8.41266	1	0.190717	0.183627
GOTERM_BP_DIRECT	GO:1905049	negative regulation of metallopeptidase activity	3	0.341297	0.0105402	LRP1, TIMP2, TIMP1	853	4	19734	17.3511	1	0.190717	0.183627
GOTERM_BP_DIRECT	GO:0009051	pentose-phosphate shunt, oxidative branch	3	0.341297	0.0105402	G6PD, PGLS, PGD	853	4	19734	17.3511	1	0.190717	0.183627
GOTERM_BP_DIRECT	GO:0030209	dermatan sulfate catabolic process	3	0.341297	0.0105402	HEXB, HEXA, IDS	853	4	19734	17.3511	1	0.190717	0.183627
GOTERM_BP_DIRECT	GO:0002291	T cell activation via T cell receptor contact with antigen bound to MHC molecule on antigen presenting cell	3	0.341297	0.0105402	FGL2, ITGAL, ICAM1	853	4	19734	17.3511	1	0.190717	0.183627
GOTERM_BP_DIRECT	GO:1904151	positive regulation of microglial cell mediated cytotoxicity	3	0.341297	0.0105402	SPI1, ITGAM, TYROBP	853	4	19734	17.3511	1	0.190717	0.183627
GOTERM_BP_DIRECT	GO:0003177	pulmonary valve development	3	0.341297	0.0105402	RBPJ, TNFRSF1B, TNFRSF1A	853	4	19734	17.3511	1	0.190717	0.183627
GOTERM_BP_DIRECT	GO:1905686	positive regulation of plasma membrane repair	3	0.341297	0.0105402	AHNAK, ANXA2, S100A10	853	4	19734	17.3511	1	0.190717	0.183627
GOTERM_BP_DIRECT	GO:0043315	positive regulation of neutrophil degranulation	3	0.341297	0.0105402	ITGAM, ITGB2, PTAFR	853	4	19734	17.3511	1	0.190717	0.183627
GOTERM_BP_DIRECT	GO:2000516	positive regulation of CD4-positive, alpha-beta T cell activation	3	0.341297	0.0105402	HLA-DRA, HLA-DRB1, CD55	853	4	19734	17.3511	1	0.190717	0.183627
GOTERM_BP_DIRECT	GO:0045429	positive regulation of nitric oxide biosynthetic process	7	0.796359	0.0110744	CLEC7A, IL1B, ITGB2, PTK2B, CD36, KLF4, SOD2	853	44	19734	3.68054	1	0.199488	0.192072
GOTERM_BP_DIRECT	GO:0031397	negative regulation of protein ubiquitination	8	0.910125	0.0120857	DNAJA1, WNK1, TSPO, TNFAIP3, CHP1, ARRB2, SQSTM1, HSPA1A	853	58	19734	3.19101	1	0.216736	0.208679
GOTERM_BP_DIRECT	GO:0045732	positive regulation of protein catabolic process	10	1.13766	0.0126821	NDUFA13, TNFSF12, TNFAIP3, MSN, FBXL5, OAZ1, SORL1, OAZ2, IER3, RBX1	853	87	19734	2.65917	1	0.226426	0.218009
GOTERM_BP_DIRECT	GO:0035456	response to interferon-beta	4	0.455063	0.0131696	IFITM3, BST2, STAT1, XAF1	853	12	19734	7.71161	1	0.23104	0.222451
GOTERM_BP_DIRECT	GO:0038202	TORC1 signaling	4	0.455063	0.0131696	LAMTOR2, LAMTOR1, LAMTOR4, LAMTOR5	853	12	19734	7.71161	1	0.23104	0.222451
GOTERM_BP_DIRECT	GO:0043534	blood vessel endothelial cell migration	4	0.455063	0.0131696	GPX1, MYH9, PTK2B, CYP1B1	853	12	19734	7.71161	1	0.23104	0.222451
GOTERM_BP_DIRECT	GO:0035455	response to interferon-alpha	4	0.455063	0.0131696	IFITM3, BST2, MX2, ADAR	853	12	19734	7.71161	1	0.23104	0.222451
GOTERM_BP_DIRECT	GO:0045445	myoblast differentiation	5	0.568828	0.0135587	DDX17, MBNL1, LGALS1, GPX1, PLEC	853	22	19734	5.25791	1	0.236822	0.228019
GOTERM_BP_DIRECT	GO:0045071	negative regulation of viral genome replication	7	0.796359	0.0136693	IFITM3, BST2, ILF3, IFI16, OAS1, TNIP1, APOBEC3A	853	46	19734	3.52052	1	0.236822	0.228019
GOTERM_BP_DIRECT	GO:0006366	transcription by RNA polymerase II	19	2.16155	0.0136752	CEBPB, KLF13, CEBPD, DDX21, DEK, FOS, ARRB2, KLF4, TNFRSF1A, NR4A2, IRF1, NFIC, POLR2E, FOSB, CTNNB1, SQSTM1, POLR2L, ATF4, GTF2I	853	235	19734	1.87047	1	0.236822	0.228019
GOTERM_BP_DIRECT	GO:0010628	positive regulation of gene expression	34	3.86803	0.0137616	CEBPA, DDX3X, CXCL8, ROCK1, CELF1, ARRB2, RBPJ, CLEC7A, CCL3, ITGAX, CTSH, CD36, LGALS9, SLC38A2, CD74, EGR1, MEF2C, TESC, SLC11A1, RAB27A, MSN, KLF4, QKI, TYROBP, IL1B, RARA, CTNNB1, VIM, CD46, MYD88, ATF4, HSPA1A, LAMTOR5, TLR2	853	509	19734	1.54535	1	0.237299	0.228477
GOTERM_BP_DIRECT	GO:0034446	substrate adhesion-dependent cell spreading	8	0.910125	0.0144219	RAB1A, PARVG, PXN, RAC1, RHOA, MEGF9, FERMT3, VAMP3	853	60	19734	3.08464	1	0.247311	0.238117
GOTERM_BP_DIRECT	GO:0031647	regulation of protein stability	10	1.13766	0.0145737	PYCARD, CTSA, SH3GLB1, BAG6, RNF149, LRRK2, LAMP2, CMTM6, PTEN, MAPK1	853	89	19734	2.59942	1	0.247311	0.238117
GOTERM_BP_DIRECT	GO:2000379	positive regulation of reactive oxygen species metabolic process	6	0.682594	0.0145874	CDKN1A, TSPO, PTK2B, CYP1B1, GRB2, ROMO1	853	34	19734	4.08261	1	0.247311	0.238117
GOTERM_BP_DIRECT	GO:0006904	vesicle docking involved in exocytosis	6	0.682594	0.0145874	RAB3D, STXBP2, PLEK, RAB27A, RAB8A, VAMP3	853	34	19734	4.08261	1	0.247311	0.238117
GOTERM_BP_DIRECT	GO:0006605	protein targeting	7	0.796359	0.0151138	YWHAE, OS9, YWHAB, LAMP2, HOMER3, SORL1, GABARAP	853	47	19734	3.44561	1	0.254101	0.244655
GOTERM_BP_DIRECT	GO:0045860	positive regulation of protein kinase activity	7	0.796359	0.0151138	MAP2K3, CDKN1A, CD4, RASSF2, LRRK2, PTK2B, IQGAP1	853	47	19734	3.44561	1	0.254101	0.244655
GOTERM_BP_DIRECT	GO:0016311	dephosphorylation	11	1.25142	0.0153312	DUSP22, PTPN18, DUSP23, PTP4A2, PTPRE, DUSP1, MTMR14, PTPN6, PTPN12, SSH2, DUSP6	853	105	19734	2.42365	1	0.256686	0.247143
GOTERM_BP_DIRECT	GO:0048812	neuron projection morphogenesis	8	0.910125	0.0157033	PAK1, DBNL, TAOK3, LRRK2, NCKAP1L, SGK1, MAP4K4, GAS7	853	61	19734	3.03407	1	0.260216	0.250543
GOTERM_BP_DIRECT	GO:0014070	response to organic cyclic compound	8	0.910125	0.0157033	LYN, BTG2, G6PD, CD83, CTNNA1, MYD88, DUSP6, MT-ND1	853	61	19734	3.03407	1	0.260216	0.250543
GOTERM_BP_DIRECT	GO:0010629	negative regulation of gene expression	23	2.61661	0.015852	NOTCH2, CDKN1A, MEF2C, SPI1, DDX3X, CXCL8, LRP1, CELF1, HMGB2, INPPL1, ADAM10, CHD4, KLF4, PRKAR1A, CCL3, MYADM, REL, FLOT2, CTNNB1, CD36, LGALS9, CD46, PICALM	853	310	19734	1.71645	1	0.260216	0.250543
GOTERM_BP_DIRECT	GO:0030220	platelet formation	5	0.568828	0.0158645	MEF2C, MYH9, PTPN6, NBEAL2, ZNF385A	853	23	19734	5.02931	1	0.260216	0.250543
GOTERM_BP_DIRECT	GO:0035855	megakaryocyte development	5	0.568828	0.0158645	FLNA, PTPN6, SH2B3, WASF2, ZNF385A	853	23	19734	5.02931	1	0.260216	0.250543
GOTERM_BP_DIRECT	GO:0097242	amyloid-beta clearance	4	0.455063	0.0165791	ITGAM, LRP1, C5AR1, ITGB2	853	13	19734	7.11841	1	0.268993	0.258994
GOTERM_BP_DIRECT	GO:0097178	ruffle assembly	4	0.455063	0.0165791	INPPL1, SNX10, RAC1, AIF1	853	13	19734	7.11841	1	0.268993	0.258994
GOTERM_BP_DIRECT	GO:0021762	substantia nigra development	7	0.796359	0.0166609	CDC42, YWHAE, G6PD, DYNLL1, CALM2, RHOA, COX6B1	853	48	19734	3.37383	1	0.268993	0.258994
GOTERM_BP_DIRECT	GO:0035696	monocyte extravasation	3	0.341297	0.0170662	JAML, PECAM1, SIRPA	853	5	19734	13.8809	1	0.268993	0.258994
GOTERM_BP_DIRECT	GO:0002282	microglial cell activation involved in immune response	3	0.341297	0.0170662	CX3CR1, GRN, TYROBP	853	5	19734	13.8809	1	0.268993	0.258994
GOTERM_BP_DIRECT	GO:0022614	membrane to membrane docking	3	0.341297	0.0170662	ROCK1, MSN, ICAM1	853	5	19734	13.8809	1	0.268993	0.258994
GOTERM_BP_DIRECT	GO:0071726	cellular response to diacyl bacterial lipopeptide	3	0.341297	0.0170662	CD14, CD36, TLR2	853	5	19734	13.8809	1	0.268993	0.258994
GOTERM_BP_DIRECT	GO:0003176	aortic valve development	3	0.341297	0.0170662	RBPJ, TNFRSF1B, TNFRSF1A	853	5	19734	13.8809	1	0.268993	0.258994
GOTERM_BP_DIRECT	GO:0001765	membrane raft assembly	3	0.341297	0.0170662	ANXA2, LRCH4, S100A10	853	5	19734	13.8809	1	0.268993	0.258994
GOTERM_BP_DIRECT	GO:0071621	granulocyte chemotaxis	3	0.341297	0.0170662	ANXA1, CCL3, IL17RA	853	5	19734	13.8809	1	0.268993	0.258994
GOTERM_BP_DIRECT	GO:0006397	mRNA processing	19	2.16155	0.017261	TSEN34, SRRM2, MBNL1, CELF1, SCAF11, ADAR, U2AF1, QKI, ZFP36L1, PTBP3, LGALS3, PTBP1, BCLAF1, SFPQ, PABPN1, XRN2, PABPC1, PRKACA, FAM50A	853	241	19734	1.82391	1	0.271004	0.26093
GOTERM_BP_DIRECT	GO:0006979	response to oxidative stress	12	1.36519	0.0174859	PRDX5, GPX1, GPX4, PRDX1, LRRK2, ALDH3B1, NAPRT, MSRB2, HMOX1, COMT, MT-ND3, ATOX1	853	123	19734	2.25706	1	0.273472	0.263306
GOTERM_BP_DIRECT	GO:0070527	platelet aggregation	7	0.796359	0.0183136	PLEK, MYH9, FLNA, PTPN6, TLN1, CLIC1, FERMT3	853	49	19734	3.30497	1	0.280478	0.270051
GOTERM_BP_DIRECT	GO:0045861	negative regulation of proteolysis	5	0.568828	0.018402	BAG6, CST3, CSTB, CSTA, NR1H2	853	24	19734	4.81975	1	0.280478	0.270051
GOTERM_BP_DIRECT	GO:0060339	negative regulation of type I interferon-mediated signaling pathway	5	0.568828	0.018402	OAS1, STAT2, ADAR, SAMHD1, EIF4E2	853	24	19734	4.81975	1	0.280478	0.270051
GOTERM_BP_DIRECT	GO:0071385	cellular response to glucocorticoid stimulus	5	0.568828	0.018402	ZFP36, ANXA1, HNRNPU, MT-ND3, ZFP36L1	853	24	19734	4.81975	1	0.280478	0.270051
GOTERM_BP_DIRECT	GO:0070372	regulation of ERK1 and ERK2 cascade	6	0.682594	0.0184205	LYN, SYK, RRAS, IL1B, GSTP1, PTPN6	853	36	19734	3.8558	1	0.280478	0.270051
GOTERM_BP_DIRECT	GO:0050832	defense response to fungus	6	0.682594	0.0184205	COTL1, S100A12, GAPDH, S100A9, S100A8, IL17RA	853	36	19734	3.8558	1	0.280478	0.270051
GOTERM_BP_DIRECT	GO:0071407	cellular response to organic cyclic compound	6	0.682594	0.0184205	CEBPA, STAT1, MBD2, DPEP2, CYP1B1, PAK2	853	36	19734	3.8558	1	0.280478	0.270051
GOTERM_BP_DIRECT	GO:0014823	response to activity	7	0.796359	0.020075	KDM6B, ANXA2, SCO2, CAT, UQCRC1, FOS, SOD2	853	50	19734	3.23887	1	0.303146	0.291876
GOTERM_BP_DIRECT	GO:0051452	intracellular pH reduction	4	0.455063	0.0204351	ATP6V0B, ATP6AP1, ATP6AP2, ATP6V1F	853	14	19734	6.60995	1	0.303146	0.291876
GOTERM_BP_DIRECT	GO:0045039	protein insertion into mitochondrial inner membrane	4	0.455063	0.0204351	TIMM8B, NDUFA13, TIMM13, ROMO1	853	14	19734	6.60995	1	0.303146	0.291876
GOTERM_BP_DIRECT	GO:0006122	mitochondrial electron transport, ubiquinol to cytochrome c	4	0.455063	0.0204351	UQCRQ, UQCRC1, UQCR11, UQCR10	853	14	19734	6.60995	1	0.303146	0.291876
GOTERM_BP_DIRECT	GO:0031529	ruffle organization	4	0.455063	0.0204351	CSF1R, PLEK, RAC1, TCIRG1	853	14	19734	6.60995	1	0.303146	0.291876
GOTERM_BP_DIRECT	GO:0048388	endosomal lumen acidification	4	0.455063	0.0204351	ATP6V0B, ATP6AP1, ATP6AP2, ATP6V1F	853	14	19734	6.60995	1	0.303146	0.291876
GOTERM_BP_DIRECT	GO:0051764	actin crosslink formation	4	0.455063	0.0204351	MARCKS, FLNA, LCP1, AIF1	853	14	19734	6.60995	1	0.303146	0.291876
GOTERM_BP_DIRECT	GO:0031333	negative regulation of protein-containing complex assembly	6	0.682594	0.0205637	CDC42, DDX3X, RIOK3, LAMP2, RAF1, SORL1	853	37	19734	3.75159	1	0.303936	0.292638
GOTERM_BP_DIRECT	GO:0001836	release of cytochrome c from mitochondria	5	0.568828	0.0211773	BCL2A1, IFI6, SOD2, BID, MCL1	853	25	19734	4.62696	1	0.309603	0.298094
GOTERM_BP_DIRECT	GO:0008361	regulation of cell size	5	0.568828	0.0211773	MTPN, MSN, RAC1, LAMTOR4, LAMTOR5	853	25	19734	4.62696	1	0.309603	0.298094
GOTERM_BP_DIRECT	GO:0000380	alternative mRNA splicing, via spliceosome	5	0.568828	0.0211773	DDX17, SFPQ, SCNM1, HNRNPUL1, HNRNPU	853	25	19734	4.62696	1	0.309603	0.298094
GOTERM_BP_DIRECT	GO:0050829	defense response to Gram-negative bacterium	10	1.13766	0.0214944	PYCARD, CD4, SLC11A1, NFKBIZ, RNASE6, HMGB2, ROMO1, LYZ, IL6R, MPEG1	853	95	19734	2.43524	1	0.313105	0.301465
GOTERM_BP_DIRECT	GO:0043525	positive regulation of neuron apoptotic process	8	0.910125	0.0216394	CDC42, GRN, CASP4, CCL3, CTNNB1, CFLAR, MAP3K11, ATF4	853	65	19734	2.84736	1	0.314082	0.302406
GOTERM_BP_DIRECT	GO:0008630	intrinsic apoptotic signaling pathway in response to DNA damage	7	0.796359	0.021948	BCL2A1, SOD2, TNFRSF1B, CRIP1, IER3, MCL1, TNFRSF1A	853	51	19734	3.17537	1	0.316286	0.304528
GOTERM_BP_DIRECT	GO:0030838	positive regulation of actin filament polymerization	7	0.796359	0.021948	VASP, PYCARD, HCK, CDC42EP3, PTK2B, GRB2, NCKAP1L	853	51	19734	3.17537	1	0.316286	0.304528
GOTERM_BP_DIRECT	GO:0007166	cell surface receptor signaling pathway	23	2.61661	0.0226018	CD86, CDA, ANXA1, IGSF6, IFNGR2, MS4A7, LY96, LILRB2, LILRB3, IL17RA, CLEC4A, MS4A6A, DOK2, CD4, FCGR2A, ADGRE5, PECAM1, PTK2B, MAPK1, CD14, CD36, MYD88, IL13RA1	853	321	19734	1.65763	1	0.32455	0.312485
GOTERM_BP_DIRECT	GO:0034976	response to endoplasmic reticulum stress	10	1.13766	0.0228439	PPP1R15A, MARCKS, CEBPB, JUN, CXCL8, OS9, P4HB, CDK5RAP3, ATF4, HERPUD1	853	96	19734	2.40988	1	0.325986	0.313867
GOTERM_BP_DIRECT	GO:0002764	immune response-regulating signaling pathway	6	0.682594	0.0228634	CTSH, LILRB2, LILRB3, LILRA2, OSCAR, LILRA5	853	38	19734	3.65287	1	0.325986	0.313867
GOTERM_BP_DIRECT	GO:0031334	positive regulation of protein-containing complex assembly	7	0.796359	0.0239353	SH3GLB1, LGALS3, SYK, CLEC7A, BRK1, BID, RHOA	853	52	19734	3.1143	1	0.332317	0.319963
GOTERM_BP_DIRECT	GO:0051496	positive regulation of stress fiber assembly	7	0.796359	0.0239353	CDC42, CCDC88A, PAK1, PXN, RAC1, RHOA, S100A10	853	52	19734	3.1143	1	0.332317	0.319963
GOTERM_BP_DIRECT	GO:0051928	positive regulation of calcium ion transport	5	0.568828	0.0241954	CCL3, TSPO, ATP2B1, LILRA2, LILRA5	853	26	19734	4.449	1	0.332317	0.319963
GOTERM_BP_DIRECT	GO:0001782	B cell homeostasis	5	0.568828	0.0241954	LYN, SASH3, MEF2C, NCKAP1L, TNFSF13B	853	26	19734	4.449	1	0.332317	0.319963
GOTERM_BP_DIRECT	GO:0006123	mitochondrial electron transport, cytochrome c to oxygen	5	0.568828	0.0241954	COX8A, COX7B, COX5B, COX5A, COX6B1	853	26	19734	4.449	1	0.332317	0.319963
GOTERM_BP_DIRECT	GO:0051247	positive regulation of protein metabolic process	5	0.568828	0.0241954	NFKBIA, MTPN, NR1H2, KLF4, EIF4G1	853	26	19734	4.449	1	0.332317	0.319963
GOTERM_BP_DIRECT	GO:0060586	multicellular organismal-level iron ion homeostasis	5	0.568828	0.0241954	SLC11A1, HMOX1, SOD2, FBXL5, PICALM	853	26	19734	4.449	1	0.332317	0.319963
GOTERM_BP_DIRECT	GO:0032736	positive regulation of interleukin-13 production	4	0.455063	0.0247401	RARA, NLRP3, LGALS9, IL17RA	853	15	19734	6.16928	1	0.332317	0.319963
GOTERM_BP_DIRECT	GO:0061462	protein localization to lysosome	4	0.455063	0.0247401	MFSD1, LAMTOR4, RTN4, LAMTOR5	853	15	19734	6.16928	1	0.332317	0.319963
GOTERM_BP_DIRECT	GO:0045744	negative regulation of G protein-coupled receptor signaling pathway	4	0.455063	0.0247401	RGS2, CXCL8, YWHAB, PLEK	853	15	19734	6.16928	1	0.332317	0.319963
GOTERM_BP_DIRECT	GO:0045667	regulation of osteoblast differentiation	4	0.455063	0.0247401	RASSF2, TCIRG1, PRKACA, ATF4	853	15	19734	6.16928	1	0.332317	0.319963
GOTERM_BP_DIRECT	GO:0044319	wound healing, spreading of cells	4	0.455063	0.0247401	CD151, FLNA, CD44, RHOA	853	15	19734	6.16928	1	0.332317	0.319963
GOTERM_BP_DIRECT	GO:0051412	response to corticosterone	4	0.455063	0.0247401	CDKN1A, FOSB, FOS, COMT	853	15	19734	6.16928	1	0.332317	0.319963
GOTERM_BP_DIRECT	GO:0099159	regulation of modification of postsynaptic structure	3	0.341297	0.0248723	CDC42, RHOA, RHOB	853	6	19734	11.5674	1	0.332317	0.319963
GOTERM_BP_DIRECT	GO:0140058	neuron projection arborization	3	0.341297	0.0248723	TUBA1A, ROCK1, LRRK2	853	6	19734	11.5674	1	0.332317	0.319963
GOTERM_BP_DIRECT	GO:0002693	positive regulation of cellular extravasation	3	0.341297	0.0248723	PTAFR, ADAM8, ICAM1	853	6	19734	11.5674	1	0.332317	0.319963
GOTERM_BP_DIRECT	GO:0070434	positive regulation of nucleotide-binding oligomerization domain containing 2 signaling pathway	3	0.341297	0.0248723	NAGK, SLC15A3, HSPA1A	853	6	19734	11.5674	1	0.332317	0.319963
GOTERM_BP_DIRECT	GO:0032417	positive regulation of sodium:proton antiporter activity	3	0.341297	0.0248723	TESC, CHP1, ACTN4	853	6	19734	11.5674	1	0.332317	0.319963
GOTERM_BP_DIRECT	GO:0043372	positive regulation of CD4-positive, alpha-beta T cell differentiation	3	0.341297	0.0248723	SASH3, CD83, NCKAP1L	853	6	19734	11.5674	1	0.332317	0.319963
GOTERM_BP_DIRECT	GO:0030216	keratinocyte differentiation	8	0.910125	0.025124	CDKN1A, CSTA, ASAH1, ANXA1, MAFB, NFKBIZ, CFLAR, RBPJ	853	67	19734	2.76237	1	0.334571	0.322134
GOTERM_BP_DIRECT	GO:0050728	negative regulation of inflammatory response	13	1.47895	0.0256392	IL10RA, PRKCD, TNFAIP3, AOAH, KLF4, METRNL, TNFRSF1A, ZFP36, TMSB4X, ALOX5, NLRP3, SIRPA, IER3	853	147	19734	2.04594	1	0.340297	0.327646
GOTERM_BP_DIRECT	GO:0007264	small GTPase-mediated signal transduction	10	1.13766	0.0257226	CCDC88A, ARHGAP30, RGS19, DOCK8, GDI2, CHP1, RAC1, DOCK2, RHOA, RHOQ	853	98	19734	2.3607	1	0.340297	0.327646
GOTERM_BP_DIRECT	GO:0007249	canonical NF-kappaB signal transduction	7	0.796359	0.0260396	NFKBIA, RASSF2, ROCK1, PRDX1, REL, ADAM8, NFKB2	853	53	19734	3.05554	1	0.343365	0.330601
GOTERM_BP_DIRECT	GO:0007155	cell adhesion	33	3.75427	0.0269226	CX3CR1, SELPLG, CD151, CSF3R, ITGAM, PXN, ITGB2, INPPL1, ITGAL, ICAM1, PSTPIP1, ADGRE5, STAB1, CTNNA1, ITGAX, CYP1B1, FLOT2, SIRPA, CD36, RAC1, CD33, RHOB, CLEC4A, HCK, CD4, VCAN, THEMIS2, FES, NINJ1, CTNNB1, TGFBI, ITGA5, CD44	853	517	19734	1.47669	1	0.35375	0.340599
GOTERM_BP_DIRECT	GO:0007346	regulation of mitotic cell cycle	8	0.910125	0.0270025	YWHAE, SDCBP, HNRNPU, SRA1, PIM3, IQGAP1, CDK5RAP3, ANAPC11	853	68	19734	2.72174	1	0.35375	0.340599
GOTERM_BP_DIRECT	GO:0035902	response to immobilization stress	5	0.568828	0.0274603	GLTP, PTK2B, FOS, SOD2, PPP1R9B	853	27	19734	4.28423	1	0.356277	0.343033
GOTERM_BP_DIRECT	GO:2001243	negative regulation of intrinsic apoptotic signaling pathway	5	0.568828	0.0274603	NDUFA13, DDX3X, PLAUR, PPIF, HERPUD1	853	27	19734	4.28423	1	0.356277	0.343033
GOTERM_BP_DIRECT	GO:0090023	positive regulation of neutrophil chemotaxis	5	0.568828	0.0274603	CD74, CXCL8, C5AR1, NCKAP1L, RAC1	853	27	19734	4.28423	1	0.356277	0.343033
GOTERM_BP_DIRECT	GO:0008625	extrinsic apoptotic signaling pathway via death domain receptors	6	0.682594	0.0279461	DDX3X, HMGB2, RAF1, BID, GABARAP, TNFRSF1A	853	40	19734	3.47022	1	0.360264	0.346871
GOTERM_BP_DIRECT	GO:0050767	regulation of neurogenesis	6	0.682594	0.0279461	CX3CR1, ANXA2, IL1B, HMGB2, CTNNB1, S100A10	853	40	19734	3.47022	1	0.360264	0.346871
GOTERM_BP_DIRECT	GO:0001837	epithelial to mesenchymal transition	7	0.796359	0.0282632	DDX17, AKNA, ROCK1, CTNNB1, FLNA, S100A4, RBPJ	853	54	19734	2.99896	1	0.363191	0.349689
GOTERM_BP_DIRECT	GO:0017148	negative regulation of translation	10	1.13766	0.0288489	BTG2, ILF3, RGS2, DDX3X, CELF1, RARA, EIF4EBP1, EIF4E2, GAPDH, QKI	853	100	19734	2.31348	1	0.369541	0.355803
GOTERM_BP_DIRECT	GO:2000767	positive regulation of cytoplasmic translation	4	0.455063	0.0294935	PKM, HNRNPU, PABPC1, YBX3	853	16	19734	5.7837	1	0.373061	0.359192
GOTERM_BP_DIRECT	GO:0038066	p38MAPK cascade	4	0.455063	0.0294935	MAP2K3, ZFP36, LGALS9, ZFP36L1	853	16	19734	5.7837	1	0.373061	0.359192
GOTERM_BP_DIRECT	GO:0012501	programmed cell death	4	0.455063	0.0294935	PKM, NINJ1, NLRP1, RNF130	853	16	19734	5.7837	1	0.373061	0.359192
GOTERM_BP_DIRECT	GO:0030031	cell projection assembly	4	0.455063	0.0294935	PARVG, CAPG, NCKAP1L, RAC1	853	16	19734	5.7837	1	0.373061	0.359192
GOTERM_BP_DIRECT	GO:0050860	negative regulation of T cell receptor signaling pathway	5	0.568828	0.0309753	DUSP22, LGALS3, LAPTM5, PTPN6, PHPT1	853	28	19734	4.13122	1	0.386951	0.372566
GOTERM_BP_DIRECT	GO:0006626	protein targeting to mitochondrion	5	0.568828	0.0309753	TIMM8B, TIMM13, TSPO, TIMM17B, BID	853	28	19734	4.13122	1	0.386951	0.372566
GOTERM_BP_DIRECT	GO:0034341	response to type II interferon	5	0.568828	0.0309753	IFITM3, BST2, CD74, STAT1, SLC11A1	853	28	19734	4.13122	1	0.386951	0.372566
GOTERM_BP_DIRECT	GO:0042832	defense response to protozoan	5	0.568828	0.0309753	CCDC88B, CLEC7A, SLC11A1, LYST, MYD88	853	28	19734	4.13122	1	0.386951	0.372566
GOTERM_BP_DIRECT	GO:0051056	regulation of small GTPase mediated signal transduction	11	1.25142	0.0316451	PREX1, AKAP13, ARHGAP30, DOCK8, MYO9B, ARAP1, ARHGAP27, DOCK2, ARHGAP26, ARHGEF40, ARHGAP4	853	118	19734	2.15664	1	0.394099	0.379449
GOTERM_BP_DIRECT	GO:0008284	positive regulation of cell population proliferation	32	3.6405	0.0328222	CD86, CSF1R, COX17, ROGDI, PTEN, IRS2, TCIRG1, AIF1, GNAI2, SDCBP, PAK1, CAPNS1, CLEC7A, NAMPT, ITGAX, PTK2B, CTSH, ROMO1, TIMP1, IL6R, IL13RA1, LYN, RHOG, ADAM10, BST1, HCK, IL1B, RARA, CTNNB1, HCLS1, PTPN6, PHIP	853	506	19734	1.46307	1	0.400376	0.385492
GOTERM_BP_DIRECT	GO:0007040	lysosome organization	7	0.796359	0.033077	GRN, HEXB, GAA, LRRK2, HEXA, TPP1, LAMTOR1	853	56	19734	2.89185	1	0.400376	0.385492
GOTERM_BP_DIRECT	GO:1904263	positive regulation of TORC1 signaling	7	0.796359	0.033077	SYK, WAC, LAMTOR2, LAMTOR1, LAMTOR4, RBX1, LAMTOR5	853	56	19734	2.89185	1	0.400376	0.385492
GOTERM_BP_DIRECT	GO:0008104	protein localization	13	1.47895	0.0335394	YWHAE, YWHAB, LRRK2, NEDD8, NBEAL2, LYST, CDC42, NIN, CTNNA1, LAMTOR2, LAMTOR1, SQSTM1, PLEC	853	153	19734	1.9657	1	0.400376	0.385492
GOTERM_BP_DIRECT	GO:0071526	semaphorin-plexin signaling pathway	6	0.682594	0.0336928	SEMA4A, ARHGDIA, PLXNB2, FLNA, RAC1, RHOA	853	42	19734	3.30497	1	0.400376	0.385492
GOTERM_BP_DIRECT	GO:0030177	positive regulation of Wnt signaling pathway	6	0.682594	0.0336928	MBD2, ATP6AP2, DPEP2, TNFAIP3, SULF2, TLR2	853	42	19734	3.30497	1	0.400376	0.385492
GOTERM_BP_DIRECT	GO:0016479	negative regulation of transcription by RNA polymerase I	3	0.341297	0.033836	DDX21, FLNA, BAZ2A	853	7	19734	9.91492	1	0.400376	0.385492
GOTERM_BP_DIRECT	GO:0032747	positive regulation of interleukin-23 production	3	0.341297	0.033836	CLEC7A, MYD88, IL17RA	853	7	19734	9.91492	1	0.400376	0.385492
GOTERM_BP_DIRECT	GO:0150093	amyloid-beta clearance by transcytosis	3	0.341297	0.033836	LRPAP1, LRP1, PICALM	853	7	19734	9.91492	1	0.400376	0.385492
GOTERM_BP_DIRECT	GO:0006596	polyamine biosynthetic process	3	0.341297	0.033836	OAZ1, SAT1, OAZ2	853	7	19734	9.91492	1	0.400376	0.385492
GOTERM_BP_DIRECT	GO:0035425	autocrine signaling	3	0.341297	0.033836	CX3CR1, S100A9, S100A8	853	7	19734	9.91492	1	0.400376	0.385492
GOTERM_BP_DIRECT	GO:0036336	dendritic cell migration	3	0.341297	0.033836	CDC42, ALOX5, DOCK8	853	7	19734	9.91492	1	0.400376	0.385492
GOTERM_BP_DIRECT	GO:2000144	positive regulation of DNA-templated transcription initiation	3	0.341297	0.033836	CEBPA, JUN, BCLAF1	853	7	19734	9.91492	1	0.400376	0.385492
GOTERM_BP_DIRECT	GO:0030854	positive regulation of granulocyte differentiation	3	0.341297	0.033836	TESC, HCLS1, EVI2B	853	7	19734	9.91492	1	0.400376	0.385492
GOTERM_BP_DIRECT	GO:0045630	positive regulation of T-helper 2 cell differentiation	3	0.341297	0.033836	CD86, RARA, NLRP3	853	7	19734	9.91492	1	0.400376	0.385492
GOTERM_BP_DIRECT	GO:0031394	positive regulation of prostaglandin biosynthetic process	3	0.341297	0.033836	CD74, ANXA1, IL1B	853	7	19734	9.91492	1	0.400376	0.385492
GOTERM_BP_DIRECT	GO:0032494	response to peptidoglycan	3	0.341297	0.033836	C5AR1, IRF5, MYD88	853	7	19734	9.91492	1	0.400376	0.385492
GOTERM_BP_DIRECT	GO:0070542	response to fatty acid	4	0.455063	0.0346921	TBXAS1, CAT, CD36, TLR2	853	17	19734	5.44349	1	0.406338	0.391232
GOTERM_BP_DIRECT	GO:0048246	macrophage chemotaxis	4	0.455063	0.0346921	LGALS3, IL1B, CCL3, CKLF	853	17	19734	5.44349	1	0.406338	0.391232
GOTERM_BP_DIRECT	GO:0019915	lipid storage	5	0.568828	0.0347426	HEXB, HEXA, PLIN3, CD36, PNPLA2	853	29	19734	3.98876	1	0.406338	0.391232
GOTERM_BP_DIRECT	GO:0010043	response to zinc ion	5	0.568828	0.0347426	HVCN1, LTA4H, SOD2, CRIP1, S100A8	853	29	19734	3.98876	1	0.406338	0.391232
GOTERM_BP_DIRECT	GO:0030308	negative regulation of cell growth	11	1.25142	0.0349504	BST2, CDA, CDKN1A, NDUFA13, DDX3X, SERTAD2, PPT1, ENO1, RTN4, HSPA1A, PPP1R9B	853	120	19734	2.12069	1	0.407587	0.392435
GOTERM_BP_DIRECT	GO:0016236	macroautophagy	8	0.910125	0.0354659	RAB2A, ATG16L2, MTMR14, CHMP2A, HMOX1, TGFBI, TCIRG1, SQSTM1	853	72	19734	2.57054	1	0.412406	0.397075
GOTERM_BP_DIRECT	GO:0042098	T cell proliferation	6	0.682594	0.0368212	SASH3, CD151, MSN, PTPN6, PSMB10, TNFSF13B	853	43	19734	3.22811	1	0.426935	0.411064
GOTERM_BP_DIRECT	GO:0032703	negative regulation of interleukin-2 production	5	0.568828	0.0387638	ZFP36, LAPTM5, TNFAIP3, HOMER3, PRKACA	853	30	19734	3.8558	1	0.448172	0.431511
GOTERM_BP_DIRECT	GO:0045454	cell redox homeostasis	6	0.682594	0.040122	PRDX5, GPX1, HVCN1, SLC11A1, PRDX1, TXN	853	44	19734	3.15475	1	0.457112	0.440119
GOTERM_BP_DIRECT	GO:0098869	cellular oxidant detoxification	8	0.910125	0.0402889	PRDX5, GPX1, GPX4, GSTO1, GSTP1, MGST1, S100A9, TXNDC17	853	74	19734	2.50106	1	0.457112	0.440119
GOTERM_BP_DIRECT	GO:0045579	positive regulation of B cell differentiation	4	0.455063	0.0403301	SPI1, SYK, INPP5D, NCKAP1L	853	18	19734	5.14107	1	0.457112	0.440119
GOTERM_BP_DIRECT	GO:0061760	antifungal innate immune response	4	0.455063	0.0403301	CX3CR1, CLEC4A, CLEC7A, CLEC4E	853	18	19734	5.14107	1	0.457112	0.440119
GOTERM_BP_DIRECT	GO:0051492	regulation of stress fiber assembly	4	0.455063	0.0403301	CDC42, ROCK1, WAS, RAC1	853	18	19734	5.14107	1	0.457112	0.440119
GOTERM_BP_DIRECT	GO:0030889	negative regulation of B cell proliferation	4	0.455063	0.0403301	LYN, TYROBP, INPP5D, MNDA	853	18	19734	5.14107	1	0.457112	0.440119
GOTERM_BP_DIRECT	GO:0008631	intrinsic apoptotic signaling pathway in response to oxidative stress	4	0.455063	0.0403301	GPX1, PRKCD, CYP1B1, SOD2	853	18	19734	5.14107	1	0.457112	0.440119
GOTERM_BP_DIRECT	GO:0030155	regulation of cell adhesion	7	0.796359	0.0412428	PPP1CB, CXCL8, ROCK1, FES, PLAUR, PTK2B, TYK2	853	59	19734	2.74481	1	0.466147	0.448818
GOTERM_BP_DIRECT	GO:0035335	peptidyl-tyrosine dephosphorylation	5	0.568828	0.0430396	DUSP22, DUSP1, PTPN6, PTPN12, DUSP6	853	31	19734	3.73142	1	0.483352	0.465383
GOTERM_BP_DIRECT	GO:1900223	positive regulation of amyloid-beta clearance	3	0.341297	0.043843	LRPAP1, LRP1, ROCK1	853	8	19734	8.67556	1	0.483352	0.465383
GOTERM_BP_DIRECT	GO:0010466	negative regulation of peptidase activity	3	0.341297	0.043843	CST3, CSTB, CSTA	853	8	19734	8.67556	1	0.483352	0.465383
GOTERM_BP_DIRECT	GO:0010543	regulation of platelet activation	3	0.341297	0.043843	FCER1G, SYK, GNAQ	853	8	19734	8.67556	1	0.483352	0.465383
GOTERM_BP_DIRECT	GO:1900426	positive regulation of defense response to bacterium	3	0.341297	0.043843	GRN, EMILIN2, CYBA	853	8	19734	8.67556	1	0.483352	0.465383
GOTERM_BP_DIRECT	GO:0046822	regulation of nucleocytoplasmic transport	3	0.341297	0.043843	NUP214, MX2, IER3	853	8	19734	8.67556	1	0.483352	0.465383
GOTERM_BP_DIRECT	GO:0051045	negative regulation of membrane protein ectodomain proteolysis	3	0.341297	0.043843	ROCK1, TIMP2, TIMP1	853	8	19734	8.67556	1	0.483352	0.465383
GOTERM_BP_DIRECT	GO:1902992	negative regulation of amyloid precursor protein catabolic process	3	0.341297	0.043843	ROCK1, FLOT2, SORL1	853	8	19734	8.67556	1	0.483352	0.465383
GOTERM_BP_DIRECT	GO:0010756	positive regulation of plasminogen activation	3	0.341297	0.043843	ANXA2, ENO1, S100A10	853	8	19734	8.67556	1	0.483352	0.465383
GOTERM_BP_DIRECT	GO:0042110	T cell activation	7	0.796359	0.0442229	FKBP1A, CD86, CD4, CLEC7A, WAS, CD44, RBX1	853	60	19734	2.69906	1	0.483575	0.465599
GOTERM_BP_DIRECT	GO:0034605	cellular response to heat	7	0.796359	0.0442229	LYN, YWHAE, CDKN1A, HMOX1, PRKACA, IER5, HSPA1A	853	60	19734	2.69906	1	0.483575	0.465599
GOTERM_BP_DIRECT	GO:1902895	positive regulation of miRNA transcription	7	0.796359	0.0442229	NOTCH2, EGR1, JUN, SPI1, NR1H2, FOS, KLF4	853	60	19734	2.69906	1	0.483575	0.465599
GOTERM_BP_DIRECT	GO:0006974	DNA damage response	21	2.38908	0.0449557	LYN, PPP1R15A, PLK3, CDKN1A, BTG2, PRKCD, BOD1L1, DYNLL1, SAMHD1, RBX1, PAK1, BCLAF1, TAOK3, WAC, MAPK1, MNDA, UBA1, SGK1, ZNF385A, IER3, MCL1	853	307	19734	1.58251	1	0.49026	0.472035
GOTERM_BP_DIRECT	GO:0032868	response to insulin	8	0.910125	0.0455202	LYN, EGR1, CAT, INPPL1, TNFSF10, FOS, RETN, TLR2	853	76	19734	2.43524	1	0.495078	0.476673
GOTERM_BP_DIRECT	GO:0010761	fibroblast migration	4	0.455063	0.0463998	ZFAND5, LAMTOR2, IQGAP1, PLEC	853	19	19734	4.87049	1	0.496613	0.478151
GOTERM_BP_DIRECT	GO:1902236	negative regulation of endoplasmic reticulum stress-induced intrinsic apoptotic signaling pathway	4	0.455063	0.0463998	LRRK2, HSPA1A, GRINA, HERPUD1	853	19	19734	4.87049	1	0.496613	0.478151
GOTERM_BP_DIRECT	GO:0006878	intracellular copper ion homeostasis	4	0.455063	0.0463998	MT2A, SLC31A2, SCO2, ATOX1	853	19	19734	4.87049	1	0.496613	0.478151
GOTERM_BP_DIRECT	GO:0043277	apoptotic cell clearance	4	0.455063	0.0463998	TYROBP, LRP1, RARA, CD36	853	19	19734	4.87049	1	0.496613	0.478151
GOTERM_BP_DIRECT	GO:0050765	negative regulation of phagocytosis	4	0.455063	0.0463998	SNX3, ATG3, SIRPA, TLR2	853	19	19734	4.87049	1	0.496613	0.478151
GOTERM_BP_DIRECT	GO:0002456	T cell mediated immunity	4	0.455063	0.0463998	NFKBIZ, CD46, CD55, MYO1G	853	19	19734	4.87049	1	0.496613	0.478151
GOTERM_BP_DIRECT	GO:0043409	negative regulation of MAPK cascade	6	0.682594	0.0472465	RNF149, DUSP1, GSTP1, PTPN6, SH2B3, DUSP6	853	46	19734	3.01758	1	0.503007	0.484308
GOTERM_BP_DIRECT	GO:0051604	protein maturation	6	0.682594	0.0472465	TESC, CASP4, CASP1, NLRP3, CARD16, SORL1	853	46	19734	3.01758	1	0.503007	0.484308
GOTERM_BP_DIRECT	GO:0010575	positive regulation of vascular endothelial growth factor production	5	0.568828	0.0475697	IL1B, C5AR1, CYP1B1, ATF4, SULF2	853	32	19734	3.61482	1	0.505115	0.486337
GOTERM_BP_DIRECT	GO:0009410	response to xenobiotic stimulus	18	2.04778	0.0497212	LYN, CDKN1A, GPX1, STAT1, CYBB, FOS, COMT, SOD2, AGPAT2, DUSP6, MT-ND1, NFKBIZ, CAT, TSPO, PTK2B, FOSB, CTNNB1, NCKAP1L	853	254	19734	1.63948	1	0.526575	0.507
GOTERM_BP_DIRECT	GO:0032869	cellular response to insulin stimulus	9	1.02389	0.0502511	RAB10, PKM, RAB31, STAT1, IRS2, CFLAR, RHOQ, RAB8A, ZFP36L1	853	94	19734	2.21504	1	0.530188	0.510479
GOTERM_BP_DIRECT	GO:0072659	protein localization to plasma membrane	13	1.47895	0.0503252	ROCK1, RAB3D, TESC, RAB27A, ATP1B3, ZDHHC7, PRAM1, TNFRSF1A, RAB10, FLNA, FLOT2, RAB8A, S100A10	853	163	19734	1.84511	1	0.530188	0.510479
GOTERM_BP_DIRECT	GO:0002548	monocyte chemotaxis	6	0.682594	0.0510718	LGALS3, ANXA1, CCL3L3, CCL3, S100A12, IL6R	853	47	19734	2.95338	1	0.536653	0.516703
GOTERM_BP_DIRECT	GO:0030225	macrophage differentiation	5	0.568828	0.0523533	CDC42, CEBPA, CSF1R, CD4, HLA-DRB1	853	33	19734	3.50528	1	0.547268	0.526923
GOTERM_BP_DIRECT	GO:0045671	negative regulation of osteoclast differentiation	5	0.568828	0.0523533	MAFB, INPP5D, CCL3, CTNNB1, LILRB3	853	33	19734	3.50528	1	0.547268	0.526923
GOTERM_BP_DIRECT	GO:2000406	positive regulation of T cell migration	4	0.455063	0.0528914	PYCARD, DOCK8, AIF1, RHOA	853	20	19734	4.62696	1	0.551464	0.530964
GOTERM_BP_DIRECT	GO:0006919	activation of cysteine-type endopeptidase activity involved in apoptotic process	8	0.910125	0.0541499	PYCARD, BCL2A1, LAPTM5, NLRP1, BID, S100A9, S100A8, MCL1	853	79	19734	2.34277	1	0.552786	0.532236
GOTERM_BP_DIRECT	GO:0045669	positive regulation of osteoblast differentiation	8	0.910125	0.0541499	CEBPA, MEF2C, CEBPB, JUND, CEBPD, CTNNB1, IL6R, CLIC1	853	79	19734	2.34277	1	0.552786	0.532236
GOTERM_BP_DIRECT	GO:0032741	positive regulation of interleukin-18 production	3	0.341297	0.0547868	CASP1, CARD16, TLR2	853	9	19734	7.71161	1	0.552786	0.532236
GOTERM_BP_DIRECT	GO:0001775	cell activation	3	0.341297	0.0547868	SYK, CLEC7A, CCL3	853	9	19734	7.71161	1	0.552786	0.532236
GOTERM_BP_DIRECT	GO:0016240	autophagosome membrane docking	3	0.341297	0.0547868	VAMP8, VMP1, CALM2	853	9	19734	7.71161	1	0.552786	0.532236
GOTERM_BP_DIRECT	GO:0002544	chronic inflammatory response	3	0.341297	0.0547868	NFKBIZ, S100A9, S100A8	853	9	19734	7.71161	1	0.552786	0.532236
GOTERM_BP_DIRECT	GO:1903140	regulation of establishment of endothelial barrier	3	0.341297	0.0547868	ROCK1, IL1B, TNFRSF1A	853	9	19734	7.71161	1	0.552786	0.532236
GOTERM_BP_DIRECT	GO:1901857	positive regulation of cellular respiration	3	0.341297	0.0547868	PRELID1, OAS1, IL10RB	853	9	19734	7.71161	1	0.552786	0.532236
GOTERM_BP_DIRECT	GO:0140673	transcription elongation-coupled chromatin remodeling	3	0.341297	0.0547868	USP15, SUPT4H1, SUPT5H	853	9	19734	7.71161	1	0.552786	0.532236
GOTERM_BP_DIRECT	GO:0043382	positive regulation of memory T cell differentiation	3	0.341297	0.0547868	HLA-DRA, CD46, HLA-DRB1	853	9	19734	7.71161	1	0.552786	0.532236
GOTERM_BP_DIRECT	GO:0045428	regulation of nitric oxide biosynthetic process	3	0.341297	0.0547868	CX3CR1, SIRPA, RAC1	853	9	19734	7.71161	1	0.552786	0.532236
GOTERM_BP_DIRECT	GO:0061154	endothelial tube morphogenesis	3	0.341297	0.0547868	CSNK2B, CTNNB1, RHOB	853	9	19734	7.71161	1	0.552786	0.532236
GOTERM_BP_DIRECT	GO:0060337	type I interferon-mediated signaling pathway	6	0.682594	0.0550731	IFITM3, OAS1, STAT1, STAT2, TYK2, MYD88	853	48	19734	2.89185	1	0.552786	0.532236
GOTERM_BP_DIRECT	GO:0120163	negative regulation of cold-induced thermogenesis	6	0.682594	0.0550731	TLE3, NR1H2, ALDH1A1, RBPJ, QKI, ATF4	853	48	19734	2.89185	1	0.552786	0.532236
GOTERM_BP_DIRECT	GO:0008277	regulation of G protein-coupled receptor signaling pathway	6	0.682594	0.0550731	GIT2, RGS2, DYNLT1, ZDHHC7, KCTD12, RASGRP4	853	48	19734	2.89185	1	0.552786	0.532236
GOTERM_BP_DIRECT	GO:0000122	negative regulation of transcription by RNA polymerase II	53	6.02958	0.0573818	BTG2, SPI1, HMGB2, UBE2D1, HNRNPU, CHD4, ENO1, RBPJ, YBX3, ZFP36, CD36, LRRFIP1, KLF10, MEF2C, HSBP1, USP3, DUSP22, SFPQ, ZEB2, RARA, DPEP2, HCLS1, SQSTM1, ATF4, NOTCH2, CEBPA, CEBPB, SUPT4H1, TXN, MTDH, SDCBP, RXRA, IFI16, STAT6, ZBTB7A, EGR1, PLK3, JUN, JUND, STAT1, NR1H2, MBD2, IRF2BP2, SUPT5H, KLF4, NR4A2, PER1, MAFB, NFIC, FOSB, CTNNB1, HDGF, HSPA1A	853	963	19734	1.27326	1	0.569687	0.548509
GOTERM_BP_DIRECT	GO:0045648	positive regulation of erythrocyte differentiation	5	0.568828	0.0573887	STAT1, INPP5D, HMGB2, NCKAP1L, HSPA1A	853	34	19734	3.40218	1	0.569687	0.548509
GOTERM_BP_DIRECT	GO:0035987	endodermal cell differentiation	5	0.568828	0.0573887	HSBP1, ITGB2, MYH9, GRB2, ITGA5	853	34	19734	3.40218	1	0.569687	0.548509
GOTERM_BP_DIRECT	GO:0071230	cellular response to amino acid stimulus	7	0.796359	0.0574628	CEBPB, CAPN2, LAMTOR2, LAMTOR1, LAMTOR4, RBX1, LAMTOR5	853	64	19734	2.53037	1	0.569687	0.548509
GOTERM_BP_DIRECT	GO:0000381	regulation of alternative mRNA splicing, via spliceosome	7	0.796359	0.0574628	DDX17, PTBP1, CELF1, TRA2B, HNRNPU, ZBTB7A, RBM5	853	64	19734	2.53037	1	0.569687	0.548509
GOTERM_BP_DIRECT	GO:0043149	stress fiber assembly	4	0.455063	0.0597936	ZEB2, ZYX, PTK2B, RHOA	853	21	19734	4.40663	1	0.581367	0.559755
GOTERM_BP_DIRECT	GO:0061028	establishment of endothelial barrier	4	0.455063	0.0597936	PECAM1, MYADM, MSN, ICAM1	853	21	19734	4.40663	1	0.581367	0.559755
GOTERM_BP_DIRECT	GO:0008154	actin polymerization or depolymerization	4	0.455063	0.0597936	VASP, FLII, WAS, CAPG	853	21	19734	4.40663	1	0.581367	0.559755
GOTERM_BP_DIRECT	GO:0030837	negative regulation of actin filament polymerization	4	0.455063	0.0597936	PRKCD, TWF2, MYADM, SSH2	853	21	19734	4.40663	1	0.581367	0.559755
GOTERM_BP_DIRECT	GO:0031641	regulation of myelination	4	0.455063	0.0597936	RARA, CTNNB1, TNFRSF1B, TYMP	853	21	19734	4.40663	1	0.581367	0.559755
GOTERM_BP_DIRECT	GO:0034144	negative regulation of toll-like receptor 4 signaling pathway	4	0.455063	0.0597936	LYN, TNFAIP3, LILRA2, SQSTM1	853	21	19734	4.40663	1	0.581367	0.559755
GOTERM_BP_DIRECT	GO:0042953	lipoprotein transport	4	0.455063	0.0597936	VMP1, LRP1, UNC119, CD36	853	21	19734	4.40663	1	0.581367	0.559755
GOTERM_BP_DIRECT	GO:0010803	regulation of tumor necrosis factor-mediated signaling pathway	4	0.455063	0.0597936	PYCARD, SYK, TNFAIP3, TNFRSF1A	853	21	19734	4.40663	1	0.581367	0.559755
GOTERM_BP_DIRECT	GO:0070059	intrinsic apoptotic signaling pathway in response to endoplasmic reticulum stress	5	0.568828	0.0626737	PPP1R15A, BAG6, CEBPB, CASP4, ATF4	853	35	19734	3.30497	1	0.606447	0.583903
GOTERM_BP_DIRECT	GO:0006402	mRNA catabolic process	5	0.568828	0.0626737	ZFP36, RNH1, LSM6, NUDT16, HSPA1A	853	35	19734	3.30497	1	0.606447	0.583903
GOTERM_BP_DIRECT	GO:0030334	regulation of cell migration	10	1.13766	0.0637449	ROCK1, TMSB4X, PLXNB2, FLNA, RAC1, SGK1, TMSB10, RHOA, RTN4, RHOB	853	116	19734	1.99438	1	0.615337	0.592462
GOTERM_BP_DIRECT	GO:0008283	cell population proliferation	12	1.36519	0.0652748	CSF1R, MVP, PRDX1, GNB1, YME1L1, TACC1, TGFBI, GLUL, CDK5RAP3, RASGRP4, GNAI2, ZFP36L1	853	152	19734	1.82643	1	0.617476	0.594522
GOTERM_BP_DIRECT	GO:0071394	cellular response to testosterone stimulus	3	0.341297	0.0665681	NCF1, NCOA4, MSN	853	10	19734	6.94045	1	0.617476	0.594522
GOTERM_BP_DIRECT	GO:0046456	icosanoid biosynthetic process	3	0.341297	0.0665681	PYCARD, CASP1, CARD16	853	10	19734	6.94045	1	0.617476	0.594522
GOTERM_BP_DIRECT	GO:0050764	regulation of phagocytosis	3	0.341297	0.0665681	FGR, HCK, SYK	853	10	19734	6.94045	1	0.617476	0.594522
GOTERM_BP_DIRECT	GO:0034121	regulation of toll-like receptor signaling pathway	3	0.341297	0.0665681	CD36, S100A9, S100A8	853	10	19734	6.94045	1	0.617476	0.594522
GOTERM_BP_DIRECT	GO:0008037	cell recognition	3	0.341297	0.0665681	VCAN, CLEC7A, PECAM1	853	10	19734	6.94045	1	0.617476	0.594522
GOTERM_BP_DIRECT	GO:0032488	Cdc42 protein signal transduction	3	0.341297	0.0665681	CDC42, WAS, RHOQ	853	10	19734	6.94045	1	0.617476	0.594522
GOTERM_BP_DIRECT	GO:0051716	cellular response to stimulus	3	0.341297	0.0665681	CASP1, SIRPA, CARD16	853	10	19734	6.94045	1	0.617476	0.594522
GOTERM_BP_DIRECT	GO:0097067	cellular response to thyroid hormone stimulus	3	0.341297	0.0665681	CTSH, CTSS, CTSB	853	10	19734	6.94045	1	0.617476	0.594522
GOTERM_BP_DIRECT	GO:0060397	growth hormone receptor signaling pathway via JAK-STAT	3	0.341297	0.0665681	LYN, STAT6, TYK2	853	10	19734	6.94045	1	0.617476	0.594522
GOTERM_BP_DIRECT	GO:0071803	positive regulation of podosome assembly	3	0.341297	0.0665681	MSN, LCP1, RHOA	853	10	19734	6.94045	1	0.617476	0.594522
GOTERM_BP_DIRECT	GO:0002467	germinal center formation	3	0.341297	0.0665681	MEF2C, TNFSF13B, NFKB2	853	10	19734	6.94045	1	0.617476	0.594522
GOTERM_BP_DIRECT	GO:0071223	cellular response to lipoteichoic acid	3	0.341297	0.0665681	CD14, CD36, TLR2	853	10	19734	6.94045	1	0.617476	0.594522
GOTERM_BP_DIRECT	GO:0051220	cytoplasmic sequestering of protein	3	0.341297	0.0665681	YWHAE, YWHAB, FLNA	853	10	19734	6.94045	1	0.617476	0.594522
GOTERM_BP_DIRECT	GO:0031666	positive regulation of lipopolysaccharide-mediated signaling pathway	3	0.341297	0.0665681	LY86, LY96, CD14	853	10	19734	6.94045	1	0.617476	0.594522
GOTERM_BP_DIRECT	GO:0001961	positive regulation of cytokine-mediated signaling pathway	3	0.341297	0.0665681	CD74, AGPAT2, TRIM44	853	10	19734	6.94045	1	0.617476	0.594522
GOTERM_BP_DIRECT	GO:0032872	regulation of stress-activated MAPK cascade	3	0.341297	0.0665681	GSTP1, PRDX1, MAPK1	853	10	19734	6.94045	1	0.617476	0.594522
GOTERM_BP_DIRECT	GO:0033554	cellular response to stress	4	0.455063	0.0670939	PRDX1, REL, MAPK1, NFKB2	853	22	19734	4.20633	1	0.619505	0.596475
GOTERM_BP_DIRECT	GO:0060324	face development	4	0.455063	0.0670939	ZFAND5, RARA, MAPK1, RAF1	853	22	19734	4.20633	1	0.619505	0.596475
GOTERM_BP_DIRECT	GO:0016525	negative regulation of angiogenesis	11	1.25142	0.0675585	SEMA4A, ROCK1, STAT1, ALOX5, STAB1, CTNNB1, PTPN6, CD36, KLF4, QKI, GTF2I	853	135	19734	1.88506	1	0.622371	0.599235
GOTERM_BP_DIRECT	GO:0010951	negative regulation of endopeptidase activity	6	0.682594	0.0681309	SERPINB1, SERPINA1, TIMP2, TIMP1, GAPDH, SERPINB6	853	51	19734	2.72174	1	0.625474	0.602223
GOTERM_BP_DIRECT	GO:0001975	response to amphetamine	5	0.568828	0.0682054	NR4A2, RGS2, FOSB, COMT, PPP1R9B	853	36	19734	3.21317	1	0.625474	0.602223
GOTERM_BP_DIRECT	GO:0006887	exocytosis	10	1.13766	0.0694326	RAB10, PAK1, RAB3D, TNFAIP2, CCL3, RAB27A, STX11, RAB8A, MYO1G, VAMP3	853	118	19734	1.96058	1	0.635285	0.611668
GOTERM_BP_DIRECT	GO:0097009	energy homeostasis	6	0.682594	0.0728325	CEBPA, AMPD2, CD36, METRNL, SQSTM1, EIF4G1	853	52	19734	2.6694	1	0.663384	0.638723
GOTERM_BP_DIRECT	GO:0070371	ERK1 and ERK2 cascade	6	0.682594	0.0728325	INPPL1, CTSH, MAPK1, LGALS9, DUSP6, ZFP36L1	853	52	19734	2.6694	1	0.663384	0.638723
GOTERM_BP_DIRECT	GO:0001818	negative regulation of cytokine production	5	0.568828	0.0739801	SRGN, CLEC4A, RPS6KA4, SLC11A1, ATP2B1	853	37	19734	3.12633	1	0.670809	0.645872
GOTERM_BP_DIRECT	GO:2001240	negative regulation of extrinsic apoptotic signaling pathway in absence of ligand	5	0.568828	0.0739801	IL1B, CTNNA1, IFI6, HSPA1A, MCL1	853	37	19734	3.12633	1	0.670809	0.645872
GOTERM_BP_DIRECT	GO:0007041	lysosomal transport	4	0.455063	0.0747783	GRN, LRP1, PSAP, HSPA1A	853	23	19734	4.02345	1	0.675012	0.649919
GOTERM_BP_DIRECT	GO:0071404	cellular response to low-density lipoprotein particle stimulus	4	0.455063	0.0747783	FCER1G, SYK, ITGB2, CD36	853	23	19734	4.02345	1	0.675012	0.649919
GOTERM_BP_DIRECT	GO:0007519	skeletal muscle tissue development	6	0.682594	0.0777068	MEF2C, MYL6, CFLAR, GPCPD1, VAMP5, RHOA	853	53	19734	2.61904	1	0.679032	0.653789
GOTERM_BP_DIRECT	GO:0097191	extrinsic apoptotic signaling pathway	6	0.682594	0.0777068	NDUFA13, TNFSF12, G0S2, BID, TNFRSF1B, IL6R	853	53	19734	2.61904	1	0.679032	0.653789
GOTERM_BP_DIRECT	GO:0001932	regulation of protein phosphorylation	6	0.682594	0.0777068	LYN, PRKAR1A, STAT2, PLXNB2, PHIP, PPP1R9B	853	53	19734	2.61904	1	0.679032	0.653789
GOTERM_BP_DIRECT	GO:0010508	positive regulation of autophagy	8	0.910125	0.0780225	SH3GLB1, CCNY, ROCK1, LRRK2, UBR4, TRIM38, SQSTM1, MTDH	853	86	19734	2.15208	1	0.679032	0.653789
GOTERM_BP_DIRECT	GO:0018105	peptidyl-serine phosphorylation	12	1.36519	0.0781583	RPS6KA4, RPS6KA3, ROCK1, WNK1, LRRK2, PRKCD, MAPK1, CSNK1D, SGK1, PRKACA, PAK2, MARK3	853	157	19734	1.76827	1	0.679032	0.653789
GOTERM_BP_DIRECT	GO:0050665	hydrogen peroxide biosynthetic process	3	0.341297	0.0790942	CYBB, CYBA, SOD2	853	11	19734	6.3095	1	0.679032	0.653789
GOTERM_BP_DIRECT	GO:0035694	mitochondrial protein catabolic process	3	0.341297	0.0790942	BNIP3L, YME1L1, PRKACA	853	11	19734	6.3095	1	0.679032	0.653789
GOTERM_BP_DIRECT	GO:0075522	IRES-dependent viral translational initiation	3	0.341297	0.0790942	PTBP1, EIF3A, EIF3B	853	11	19734	6.3095	1	0.679032	0.653789
GOTERM_BP_DIRECT	GO:0071374	cellular response to parathyroid hormone stimulus	3	0.341297	0.0790942	MEF2C, FOS, PRKACA	853	11	19734	6.3095	1	0.679032	0.653789
GOTERM_BP_DIRECT	GO:0030203	glycosaminoglycan metabolic process	3	0.341297	0.0790942	HEXB, HEXA, GNS	853	11	19734	6.3095	1	0.679032	0.653789
GOTERM_BP_DIRECT	GO:0019370	leukotriene biosynthetic process	3	0.341297	0.0790942	SYK, ALOX5, LTA4H	853	11	19734	6.3095	1	0.679032	0.653789
GOTERM_BP_DIRECT	GO:0032675	regulation of interleukin-6 production	3	0.341297	0.0790942	CEBPB, CAPN2, SIRPA	853	11	19734	6.3095	1	0.679032	0.653789
GOTERM_BP_DIRECT	GO:0003139	secondary heart field specification	3	0.341297	0.0790942	MEF2C, SMARCD3, RBPJ	853	11	19734	6.3095	1	0.679032	0.653789
GOTERM_BP_DIRECT	GO:0061179	negative regulation of insulin secretion involved in cellular response to glucose stimulus	3	0.341297	0.0790942	ENY2, PIM3, MAP4K4	853	11	19734	6.3095	1	0.679032	0.653789
GOTERM_BP_DIRECT	GO:1900015	regulation of cytokine production involved in inflammatory response	3	0.341297	0.0790942	PER1, ALOX5, PLD3	853	11	19734	6.3095	1	0.679032	0.653789
GOTERM_BP_DIRECT	GO:0035308	negative regulation of protein dephosphorylation	3	0.341297	0.0790942	YWHAE, PPP1R15A, YWHAB	853	11	19734	6.3095	1	0.679032	0.653789
GOTERM_BP_DIRECT	GO:0034115	negative regulation of heterotypic cell-cell adhesion	3	0.341297	0.0790942	WNK1, MYADM, KLF4	853	11	19734	6.3095	1	0.679032	0.653789
GOTERM_BP_DIRECT	GO:0019372	lipoxygenase pathway	3	0.341297	0.0790942	GPX1, GPX4, ALOX5	853	11	19734	6.3095	1	0.679032	0.653789
GOTERM_BP_DIRECT	GO:1901222	regulation of non-canonical NF-kappaB signal transduction	3	0.341297	0.0790942	RASSF2, IL1B, PRDX1	853	11	19734	6.3095	1	0.679032	0.653789
GOTERM_BP_DIRECT	GO:0042167	heme catabolic process	3	0.341297	0.0790942	BLVRB, HMOX1, BLVRA	853	11	19734	6.3095	1	0.679032	0.653789
GOTERM_BP_DIRECT	GO:0033598	mammary gland epithelial cell proliferation	3	0.341297	0.0790942	CEBPB, MAPK1, STAT6	853	11	19734	6.3095	1	0.679032	0.653789
GOTERM_BP_DIRECT	GO:0030865	cortical cytoskeleton organization	3	0.341297	0.0790942	RHOG, PTK2B, RAC1	853	11	19734	6.3095	1	0.679032	0.653789
GOTERM_BP_DIRECT	GO:0038196	type III interferon-mediated signaling pathway	3	0.341297	0.0790942	IL10RB, IFNGR2, TYK2	853	11	19734	6.3095	1	0.679032	0.653789
GOTERM_BP_DIRECT	GO:0051591	response to cAMP	5	0.568828	0.0799939	PER1, STAT1, FOSB, PTK2B, FOS	853	38	19734	3.04406	1	0.67909	0.653845
GOTERM_BP_DIRECT	GO:0050850	positive regulation of calcium-mediated signaling	5	0.568828	0.0799939	CD4, SYK, CLEC7A, CCL3, PRKACA	853	38	19734	3.04406	1	0.67909	0.653845
GOTERM_BP_DIRECT	GO:0071300	cellular response to retinoic acid	7	0.796359	0.0813253	LYN, NDUFA13, TESC, TWF2, RARA, PTK2B, KLF4	853	70	19734	2.31348	1	0.67909	0.653845
GOTERM_BP_DIRECT	GO:0050852	T cell receptor signaling pathway	10	1.13766	0.0817299	THEMIS2, WNK1, INPP5D, NFKBIZ, HLA-DPB1, MAPK1, PTPN6, HLA-DRB1, PRAM1, HLA-DQB1	853	122	19734	1.8963	1	0.67909	0.653845
GOTERM_BP_DIRECT	GO:0048661	positive regulation of smooth muscle cell proliferation	6	0.682594	0.082752	STAT1, PTAFR, HMOX1, IL6R, AIF1, MYD88	853	54	19734	2.57054	1	0.67909	0.653845
GOTERM_BP_DIRECT	GO:2000045	regulation of G1/S transition of mitotic cell cycle	6	0.682594	0.082752	CDKN1A, SMARCD3, PSME2, PTPN6, ARID1A, BID	853	54	19734	2.57054	1	0.67909	0.653845
GOTERM_BP_DIRECT	GO:0032091	negative regulation of protein binding	6	0.682594	0.082752	LRPAP1, CDKN1A, ROCK1, LRRK2, PRKCD, CARD16	853	54	19734	2.57054	1	0.67909	0.653845
GOTERM_BP_DIRECT	GO:0090316	positive regulation of intracellular protein transport	4	0.455063	0.082832	CDC42, PLK3, OAZ1, OAZ2	853	24	19734	3.8558	1	0.67909	0.653845
GOTERM_BP_DIRECT	GO:0030099	myeloid cell differentiation	4	0.455063	0.082832	CEBPA, ZFP36, IFI16, RASGRP4	853	24	19734	3.8558	1	0.67909	0.653845
GOTERM_BP_DIRECT	GO:0090200	positive regulation of release of cytochrome c from mitochondria	4	0.455063	0.082832	PYCARD, PLAUR, TNFSF10, BID	853	24	19734	3.8558	1	0.67909	0.653845
GOTERM_BP_DIRECT	GO:0038095	Fc-epsilon receptor signaling pathway	4	0.455063	0.082832	LYN, MAP3K1, FCER1G, SYK	853	24	19734	3.8558	1	0.67909	0.653845
GOTERM_BP_DIRECT	GO:0007267	cell-cell signaling	16	1.82025	0.0831852	CX3CR1, KLF10, SH3KBP1, ITGB2, ADAM10, LILRB2, NUDT3, ADGRE5, IL1B, NAMPT, STAB1, TNFSF10, CCL3, ZYX, S100A9, CD33	853	234	19734	1.58187	1	0.67909	0.653845
GOTERM_BP_DIRECT	GO:2000363	positive regulation of prostaglandin-E synthase activity	2	0.227531	0.0844865	ITGAM, ITGB2	853	2	19734	23.1348	1	0.67909	0.653845
GOTERM_BP_DIRECT	GO:0002431	Fc receptor mediated stimulatory signaling pathway	2	0.227531	0.0844865	LYN, FCER1G	853	2	19734	23.1348	1	0.67909	0.653845
GOTERM_BP_DIRECT	GO:0070488	neutrophil aggregation	2	0.227531	0.0844865	S100A9, S100A8	853	2	19734	23.1348	1	0.67909	0.653845
GOTERM_BP_DIRECT	GO:1903531	negative regulation of secretion by cell	2	0.227531	0.0844865	VAMP8, VAMP3	853	2	19734	23.1348	1	0.67909	0.653845
GOTERM_BP_DIRECT	GO:0050867	positive regulation of cell activation	2	0.227531	0.0844865	LILRA2, LILRA5	853	2	19734	23.1348	1	0.67909	0.653845
GOTERM_BP_DIRECT	GO:0061692	cellular detoxification of hydrogen peroxide	2	0.227531	0.0844865	CAT, TXN	853	2	19734	23.1348	1	0.67909	0.653845
GOTERM_BP_DIRECT	GO:0021626	central nervous system maturation	2	0.227531	0.0844865	CX3CR1, ATP6AP2	853	2	19734	23.1348	1	0.67909	0.653845
GOTERM_BP_DIRECT	GO:0032119	sequestering of zinc ion	2	0.227531	0.0844865	S100A9, S100A8	853	2	19734	23.1348	1	0.67909	0.653845
GOTERM_BP_DIRECT	GO:0060264	regulation of respiratory burst involved in inflammatory response	2	0.227531	0.0844865	NCF1, S100A9	853	2	19734	23.1348	1	0.67909	0.653845
GOTERM_BP_DIRECT	GO:1904300	positive regulation of transcytosis	2	0.227531	0.0844865	LRP1, PTAFR	853	2	19734	23.1348	1	0.67909	0.653845
GOTERM_BP_DIRECT	GO:0033364	mast cell secretory granule organization	2	0.227531	0.0844865	SRGN, LYST	853	2	19734	23.1348	1	0.67909	0.653845
GOTERM_BP_DIRECT	GO:0014866	skeletal myofibril assembly	2	0.227531	0.0844865	CFLAR, PLEC	853	2	19734	23.1348	1	0.67909	0.653845
GOTERM_BP_DIRECT	GO:0043313	regulation of neutrophil degranulation	2	0.227531	0.0844865	SYK, PRAM1	853	2	19734	23.1348	1	0.67909	0.653845
GOTERM_BP_DIRECT	GO:0019322	pentose biosynthetic process	2	0.227531	0.0844865	G6PD, PGD	853	2	19734	23.1348	1	0.67909	0.653845
GOTERM_BP_DIRECT	GO:0002491	antigen processing and presentation of endogenous peptide antigen via MHC class II	2	0.227531	0.0844865	HLA-DRA, HLA-DRB1	853	2	19734	23.1348	1	0.67909	0.653845
GOTERM_BP_DIRECT	GO:0003340	negative regulation of mesenchymal to epithelial transition involved in metanephros morphogenesis	2	0.227531	0.0844865	STAT1, CTNNB1	853	2	19734	23.1348	1	0.67909	0.653845
GOTERM_BP_DIRECT	GO:1902172	regulation of keratinocyte apoptotic process	2	0.227531	0.0844865	ZFP36, ZFP36L1	853	2	19734	23.1348	1	0.67909	0.653845
GOTERM_BP_DIRECT	GO:0045963	negative regulation of dopamine metabolic process	2	0.227531	0.0844865	ITGAM, ITGB2	853	2	19734	23.1348	1	0.67909	0.653845
GOTERM_BP_DIRECT	GO:0031086	nuclear-transcribed mRNA catabolic process, deadenylation-independent decay	2	0.227531	0.0844865	ZFP36, ZFP36L1	853	2	19734	23.1348	1	0.67909	0.653845
GOTERM_BP_DIRECT	GO:0019858	cytosine metabolic process	2	0.227531	0.0844865	CDA, MAPK1	853	2	19734	23.1348	1	0.67909	0.653845
GOTERM_BP_DIRECT	GO:0032456	endocytic recycling	7	0.796359	0.0857673	SNX3, VPS29, RAB1A, ACAP2, CMTM6, RAB27A, RAB8A	853	71	19734	2.2809	1	0.685289	0.659814
GOTERM_BP_DIRECT	GO:0032922	circadian regulation of gene expression	7	0.796359	0.0857673	PPP1CB, PER1, EGR1, NAMPT, HNRNPU, CSNK1D, ATF4	853	71	19734	2.2809	1	0.685289	0.659814
GOTERM_BP_DIRECT	GO:0008286	insulin receptor signaling pathway	7	0.796359	0.0857673	MAPK1, IRS2, GRB2, ZNF106, PHIP, RAF1, RHOQ	853	71	19734	2.2809	1	0.685289	0.659814
GOTERM_BP_DIRECT	GO:0018107	peptidyl-threonine phosphorylation	6	0.682594	0.0879664	ROCK1, WNK1, LRRK2, CSNK2B, PRKCD, MAPK1	853	55	19734	2.5238	1	0.700326	0.674292
GOTERM_BP_DIRECT	GO:0006508	proteolysis	32	3.6405	0.0879964	CFD, FCN1, USP15, CTSZ, TNFAIP3, NEDD8, CTSS, SCPEP1, LACTB, CAPNS1, ANPEP, CASP4, RNPEP, CASP1, CAPN2, CTSH, NLRP1, LTA4H, CTSD, CTSB, CTSA, USP3, CFLAR, JOSD2, SPCS3, DPEP2, ADAM8, TPP1, CARD16, LAP3, CPVL, OTUD1	853	554	19734	1.33631	1	0.700326	0.674292
GOTERM_BP_DIRECT	GO:0010976	positive regulation of neuron projection development	10	1.13766	0.088341	LYN, SNX3, RGS2, FES, TWF2, PLXNB2, PTK2B, AP2A1, CFLAR, S100A9	853	124	19734	1.86571	1	0.701685	0.6756
GOTERM_BP_DIRECT	GO:0007265	Ras protein signal transduction	8	0.910125	0.0898644	SDCBP, CDKN1A, DOK2, RRAS, GNB1, GRB2, RAF1, RASGRP4	853	89	19734	2.07953	1	0.712383	0.685901
GOTERM_BP_DIRECT	GO:1901673	regulation of mitotic spindle assembly	4	0.455063	0.0912395	CHMP1B, CHMP2A, HNRNPU, HSPA1A	853	25	19734	3.70157	1	0.716051	0.689432
GOTERM_BP_DIRECT	GO:0046597	negative regulation of viral entry into host cell	4	0.455063	0.0912395	SNX3, IFITM3, FCN1, CD74	853	25	19734	3.70157	1	0.716051	0.689432
GOTERM_BP_DIRECT	GO:1903077	negative regulation of protein localization to plasma membrane	4	0.455063	0.0912395	WNK1, NUMB, RHOQ, PICALM	853	25	19734	3.70157	1	0.716051	0.689432
GOTERM_BP_DIRECT	GO:0042989	sequestering of actin monomers	3	0.341297	0.0922791	TMSB4X, TWF2, TMSB10	853	12	19734	5.7837	1	0.716051	0.689432
GOTERM_BP_DIRECT	GO:0002315	marginal zone B cell differentiation	3	0.341297	0.0922791	LFNG, NOTCH2, PTK2B	853	12	19734	5.7837	1	0.716051	0.689432
GOTERM_BP_DIRECT	GO:0001771	immunological synapse formation	3	0.341297	0.0922791	DOCK8, MSN, DOCK2	853	12	19734	5.7837	1	0.716051	0.689432
GOTERM_BP_DIRECT	GO:0046622	positive regulation of organ growth	3	0.341297	0.0922791	SASH3, SERP1, YBX3	853	12	19734	5.7837	1	0.716051	0.689432
GOTERM_BP_DIRECT	GO:0045577	regulation of B cell differentiation	3	0.341297	0.0922791	NFAM1, PTPN6, ZFP36L1	853	12	19734	5.7837	1	0.716051	0.689432
GOTERM_BP_DIRECT	GO:0032754	positive regulation of interleukin-5 production	3	0.341297	0.0922791	RARA, NLRP3, IL17RA	853	12	19734	5.7837	1	0.716051	0.689432
GOTERM_BP_DIRECT	GO:0071493	cellular response to UV-B	3	0.341297	0.0922791	CDKN1A, NLRP1, CRIP1	853	12	19734	5.7837	1	0.716051	0.689432
GOTERM_BP_DIRECT	GO:2000347	positive regulation of hepatocyte proliferation	3	0.341297	0.0922791	TNFAIP3, CFLAR, RTN4	853	12	19734	5.7837	1	0.716051	0.689432
GOTERM_BP_DIRECT	GO:0000045	autophagosome assembly	7	0.796359	0.0950428	VMP1, RAB1A, ATG3, ATG16L2, TCIRG1, CTSD, GABARAP	853	73	19734	2.21841	1	0.73608	0.708717
GOTERM_BP_DIRECT	GO:0008380	RNA splicing	14	1.59272	0.096208	MBNL1, SCAF11, U2AF1, QKI, PTBP3, PPP1R9B, LSM10, LGALS3, PTBP1, BCLAF1, SFPQ, LSM6, SCNM1, FAM50A	853	201	19734	1.61138	1	0.743676	0.71603
GOTERM_BP_DIRECT	GO:0071277	cellular response to calcium ion	8	0.910125	0.0982902	MEF2C, TUBA1A, JUND, PPIF, FOSB, FOS, IQGAP1, JUNB	853	91	19734	2.03383	1	0.758319	0.730129
GOTERM_BP_DIRECT	GO:0030217	T cell differentiation	5	0.568828	0.0994203	LFNG, EGR1, PREX1, CD4, TCIRG1	853	41	19734	2.82132	1	0.762663	0.734311
GOTERM_BP_DIRECT	GO:0043488	regulation of mRNA stability	5	0.568828	0.0994203	ZFP36, CARHSP1, PRKCD, VIM, ZFP36L1	853	41	19734	2.82132	1	0.762663	0.734311
GOTERM_BP_DIRECT	GO:0001916	positive regulation of T cell mediated cytotoxicity	5	0.568828	0.0994203	HLA-DPB1, HLA-DRA, CD1D, HLA-DRB1, HLA-DQB1	853	41	19734	2.82132	1	0.762663	0.734311
GOTERM_BP_DIRECT	GO:0051894	positive regulation of focal adhesion assembly	4	0.455063	0.0999844	ROCK1, RAC1, MAP4K4, S100A10	853	26	19734	3.5592	1	0.764085	0.73568
GOTERM_BP_DIRECT	GO:0035023	regulation of Rho protein signal transduction	4	0.455063	0.0999844	AKAP13, ARHGDIA, MYO9B, RAF1	853	26	19734	3.5592	1	0.764085	0.73568

## Sheet: GSE245561-monocytes.1
Supplementary Tabel 4: Graphene Oxide analysis of highly expressed genes in monocytes
Category	Term		Count	%	PValue	Genes	List Total	Pop Hits	Pop Total	Fold Enrichment	Bonferroni	Benjamini	FDR
GOTERM_BP_DIRECT	GO:0007155	cell adhesion	42	10.6599	1.00323e-14	SEMA5A, ITGB1, LGALS3BP, COL18A1, SPON2, CD151, TNFAIP6, TGFB1I1, LAMA4, LAMC1, RND3, CDH6, ACAN, IBSP, CTNNA1, IGFBP7, ITGAV, SVEP1, CCN2, CD36, CCN1, MAGI1, LAMB2, MCAM, FN1, NME2, LAMB1, PARD3B, COL1A1, PPFIBP1, COL5A1, COL6A2, PARD3, COL6A1, CDH11, FAT1, MXRA8, COL6A3, TGFBI, MFGE8, VCL, EPHA3	376	517	19734	4.26369	2.42906e-11	2.43784e-11	2.38868e-11
GOTERM_BP_DIRECT	GO:0030198	extracellular matrix organization	25	6.34518	2.79892e-14	ITGB1, COL18A1, OLFML2B, OLFML2A, ADAMTS4, IBSP, ADAMTS1, APBB2, CCN1, ADAMTS9, COL24A1, MMP9, COL1A1, MMP11, COL3A1, MMP14, COL1A2, COL4A2, COL5A1, COL4A1, CRISPLD2, COL6A2, COL5A2, NF1, TGFBI	376	173	19734	7.5844	6.80136e-11	3.40069e-11	3.33212e-11
GOTERM_BP_DIRECT	GO:0001525	angiogenesis	29	7.36041	9.71978e-14	COL18A1, ECM1, ENPEP, EPAS1, NRXN3, PDGFA, RORA, THY1, APOLD1, CALD1, BSG, FLNA, ITGAV, CCN2, PDGFRB, ANGPT2, JAG1, MCAM, CAV1, FN1, PLXDC1, PTK2, MMP14, COL4A2, NF1, MYH9, CSPG4, TGFBI, MFGE8	376	257	19734	5.92232	2.36158e-10	7.87302e-11	7.71426e-11
GOTERM_BP_DIRECT	GO:0016477	cell migration	28	7.1066	5.46426e-12	ITGB1, CD63, ENPEP, CD151, SDC2, PTEN, LAMC1, RND3, CDH6, CTNNA1, NCK2, ITGAV, CTNNA3, CCN2, LAMB2, NFATC2, LAMB1, CDC42BPA, MMP9, PTK2, COL5A1, PEAK1, PALLD, CDH11, FAT1, CD248, DOCK1, EPHA3	376	281	19734	5.22973	1.32837e-08	3.31954e-09	3.2526e-09
GOTERM_BP_DIRECT	GO:0030199	collagen fibril organization	13	3.29949	3.02885e-09	FKBP10, COL18A1, EXT1, COL1A1, MMP11, ACAN, COL3A1, COL1A2, COL5A1, COL5A2, COL6A1, SERPINH1, NF1	376	65	19734	10.4968	7.36311e-06	1.47202e-06	1.44234e-06
GOTERM_BP_DIRECT	GO:0071711	basement membrane organization	9	2.28426	6.0321e-09	EXT1, ITGB1, MMP11, COL3A1, COL4A1, CAV2, CAV1, COL6A1, NID1	376	23	19734	20.5372	1.46639e-05	2.443e-06	2.39374e-06
GOTERM_BP_DIRECT	GO:0030036	actin cytoskeleton organization	21	5.32995	1.34785e-08	SPECC1, ROCK2, TGFB1I1, ARHGEF17, ACTN1, PDGFA, PARVA, ARHGAP26, CDC42BPA, RND3, ANTXR1, PDLIM3, CSRP2, PALLD, DLC1, NF1, FLNA, MYH9, UTRN, PDLIM5, PRKG1	376	226	19734	4.87684	3.27658e-05	4.67898e-06	4.58463e-06
GOTERM_BP_DIRECT	GO:2001046	positive regulation of integrin-mediated signaling pathway	7	1.77665	1.19462e-07	CD63, LAMB2, FLNA, LAMB1, LAMC1, NID1, LIMS1	376	14	19734	26.242	0.000290371	3.62866e-05	3.55549e-05
GOTERM_BP_DIRECT	GO:0045785	positive regulation of cell adhesion	11	2.79188	1.76378e-07	CYTH3, ZFHX3, IBSP, MDK, LAMB2, TPM1, ITGAV, LAMB1, P4HB, LAMC1, NID1	376	60	19734	9.62207	0.000428682	4.76219e-05	4.66617e-05
GOTERM_BP_DIRECT	GO:0001666	response to hypoxia	17	4.31472	2.89103e-07	EGR1, ANGPT2, KCNJ8, MT-CO1, TGFB3, EPAS1, CAV1, PLAT, SOD3, CYGB, PGF, MMP14, EDNRA, NF1, MT-CO2, MT-CYB, PPIA	376	177	19734	5.04084	0.000702563	6.8115e-05	6.67415e-05
GOTERM_BP_DIRECT	GO:0070527	platelet aggregation	10	2.53807	3.0834e-07	PDIA3, GNAS, HSPB1, MYH9, FLNA, PPIA, CLIC1, MYL9, MYL12A, VCL	376	49	19734	10.711	0.000749293	6.8115e-05	6.67415e-05
GOTERM_BP_DIRECT	GO:0007165	signal transduction	50	12.6904	9.1992e-07	LGALS3BP, ECM1, OLFML2B, TNFAIP6, CBLB, OLFML2A, RND3, ARHGAP44, AKAP12, ARHGAP42, EDNRA, MDK, NCK2, TIMP1, CCN2, CCN1, CLIC1, PRKG1, MAGI1, PDGFRB, GUCY1A2, TLE1, PPP1R12A, IGFBP4, CSNK1E, RHOC, PGF, GEM, INPP4B, SPARCL1, ARHGEF7, PPP1R12B, DOCK1, BEX3, EPAS1, PDE1A, NRXN3, ARHGAP17, RASAL2, RASD1, GRK5, OLFML3, MAP3K20, ANGPT2, ARHGAP29, ARHGAP26, NR4A1, PDE10A, HNRNPK, DLC1	376	1240	19734	2.11629	0.00223383	0.000186284	0.000182528
GOTERM_BP_DIRECT	GO:0007229	integrin-mediated signaling pathway	13	3.29949	1.22799e-06	ITGB1, ITGA1, FN1, NME2, THY1, PTK2, COL3A1, ADAMTS1, CTNNA1, MYH9, ITGAV, CCN2, DOCK1	376	110	19734	6.20266	0.00298078	0.000229539	0.00022491
GOTERM_BP_DIRECT	GO:0035987	endodermal cell differentiation	8	2.03046	2.92452e-06	MMP14, COL4A2, COL6A1, FN1, MYH9, ITGAV, LAMB1, MMP9	376	34	19734	12.3492	0.0070843	0.000507613	0.000497377
GOTERM_BP_DIRECT	GO:0071560	cellular response to transforming growth factor beta stimulus	10	2.53807	6.08739e-06	ACTA2, COL1A1, MEF2C, ZEB1, COL4A2, CAV1, PDE3A, FOS, LIMS1, SOX5	376	69	19734	7.60638	0.0146895	0.000986158	0.000966272
GOTERM_BP_DIRECT	GO:0007015	actin filament organization	14	3.5533	9.21308e-06	MARCKSL1, TAGLN, HIP1, TPM4, TPM2, ACTN1, TPM1, ARHGAP17, RHOC, RND3, CNN3, MYO1B, FAT1, NCK2	376	156	19734	4.71011	0.0221481	0.00139924	0.00137102
GOTERM_BP_DIRECT	GO:0030335	positive regulation of cell migration	19	4.82234	1.0549e-05	PDGFRB, ITGB1, SEMA5A, CD151, HSPA5, TNFAIP6, ROCK2, MCAM, CAV1, PDGFA, LAMB1, RHOC, PTK2, MYLK, COL1A1, MMP14, MDK, ITGAV, CCN1	376	287	19734	3.47455	0.0253188	0.00150789	0.00147749
GOTERM_BP_DIRECT	GO:0032956	regulation of actin cytoskeleton organization	11	2.79188	1.43924e-05	PDGFRB, ARHGAP44, BST2, ROCK2, DLC1, PDGFA, ARHGAP17, RHOC, RND3, GPM6B, EPHA3	376	96	19734	6.0138	0.0343832	0.00194298	0.0019038
GOTERM_BP_DIRECT	GO:1900026	positive regulation of substrate adhesion-dependent cell spreading	8	2.03046	2.39188e-05	ARPC2, MDK, FLNA, P4HB, CALR, ARHGEF7, DOCK1, LIMS1	376	46	19734	9.12766	0.0564891	0.00305909	0.00299741
GOTERM_BP_DIRECT	GO:0001568	blood vessel development	8	2.03046	3.65546e-05	COL1A1, MEF2C, COL1A2, COL5A1, LAMA4, GJA4, RAPGEF2, ANTXR1	376	49	19734	8.56882	0.0850318	0.00444139	0.00435183
GOTERM_BP_DIRECT	GO:0043065	positive regulation of apoptotic process	19	4.82234	4.8752e-05	ITGB1, BNIP3L, JUN, TGFB3, UNC5C, SEPTIN4, MMP9, NR4A1, LGALS1, FRZB, MAP3K20, NF1, ID3, APBB2, CCN1, ARHGEF7, PHLDA2, PHLDA1, SQSTM1	376	322	19734	3.09688	0.111765	0.00564131	0.00552755
GOTERM_BP_DIRECT	GO:0007507	heart development	15	3.80711	5.78493e-05	MEF2C, TGFB1I1, PTEN, FN1, ECE1, CACNA1C, CRIP1, ACAN, COL3A1, PDLIM3, COL6A1, NF1, ID3, PDLIM5, ZFPM2	376	212	19734	3.71349	0.131194	0.00638972	0.00626087
GOTERM_BP_DIRECT	GO:0019934	cGMP-mediated signaling	6	1.52284	6.1228e-05	GUCY1A2, GUCY1A1, GUCY1B1, PDE3A, CD36, PRKG1	376	23	19734	13.6915	0.138301	0.00646887	0.00633843
GOTERM_BP_DIRECT	GO:0051893	regulation of focal adhesion assembly	6	1.52284	7.61411e-05	ROCK2, PEAK1, PTK2, VCL, GPM6B, EPHA3	376	24	19734	13.121	0.168984	0.00770929	0.00755383
GOTERM_BP_DIRECT	GO:0045333	cellular respiration	7	1.77665	0.000100574	MT-CO1, COX4I2, MT-CO2, MT-CO3, MT-CYB, COX6A1, UQCRH	376	40	19734	9.18471	0.21691	0.00977578	0.00957866
GOTERM_BP_DIRECT	GO:0006123	mitochondrial electron transport, cytochrome c to oxygen	6	1.52284	0.000114213	MT-CO1, COX4I2, MT-CO2, MT-CO3, MT-CYB, COX6A1	376	26	19734	12.1117	0.242451	0.0106745	0.0104593
GOTERM_BP_DIRECT	GO:0110011	regulation of basement membrane organization	4	1.01523	0.000130474	LAMB2, LAMB1, LAMC1, NID1	376	6	19734	34.9894	0.271818	0.0117427	0.0115059
GOTERM_BP_DIRECT	GO:0034446	substrate adhesion-dependent cell spreading	8	2.03046	0.000137414	LAMB2, PEAK1, FN1, ITGAV, LAMB1, PARVA, LAMC1, ANTXR1	376	60	19734	6.99787	0.284001	0.0119256	0.0116851
GOTERM_BP_DIRECT	GO:0007266	Rho protein signal transduction	8	2.03046	0.000187495	EPS8, ARHGEF12, COL1A2, ROCK2, NCK2, ARHGAP1, ARHGAP29, ARHGEF7	376	63	19734	6.66464	0.366086	0.0157108	0.015394
GOTERM_BP_DIRECT	GO:0048041	focal adhesion assembly	6	1.52284	0.000196764	PEAK1, ACTN1, DLC1, CDH11, THY1, ARHGEF7	376	29	19734	10.8588	0.380213	0.0159379	0.0156165
GOTERM_BP_DIRECT	GO:0035909	aorta morphogenesis	5	1.26904	0.000251038	PDGFRB, FKBP10, JAG1, ADAMTS9, TBX2	376	17	19734	15.4365	0.456839	0.0186571	0.0182809
GOTERM_BP_DIRECT	GO:0007160	cell-matrix adhesion	10	2.53807	0.000252095	ITGB1, CD63, COL3A1, ITGA1, FN1, SVEP1, ITGAV, CCN2, NID1, VCL	376	110	19734	4.77128	0.458233	0.0186571	0.0182809
GOTERM_BP_DIRECT	GO:0098609	cell-cell adhesion	14	3.5533	0.000253368	ITGB1, FBLIM1, ITGA1, THY1, LPP, CNN3, KRT18, LGALS1, FAT1, CTNNA1, ITGAV, CTNNA3, PDLIM5, LIMS1	376	215	19734	3.41757	0.459908	0.0186571	0.0182809
GOTERM_BP_DIRECT	GO:0007517	muscle organ development	9	2.28426	0.000600431	ITGB1, MEF2C, TAGLN, ZFHX3, LMNA, MRTFB, ID3, COL6A3, UTRN	376	99	19734	4.77128	0.767784	0.0429132	0.0420478
GOTERM_BP_DIRECT	GO:0006469	negative regulation of protein kinase activity	7	1.77665	0.000659158	DBNDD2, CAMK2N1, NF1, HSPB1, PARK7, THY1, PPIA	376	56	19734	6.56051	0.798696	0.0457644	0.0448416
GOTERM_BP_DIRECT	GO:0042060	wound healing	8	2.03046	0.000702146	EXT1, FKBP10, COL3A1, TPM1, NF1, FN1, PDGFA, DCBLD2	376	78	19734	5.38298	0.818684	0.0460874	0.045158
GOTERM_BP_DIRECT	GO:0008104	protein localization	11	2.79188	0.00070523	PARD3, CAV1, LMNA, CTNNA1, NBEAL1, SEPTIN4, CSNK1E, SQSTM1, SEPTIN11, SEPTIN7, PARD3B	376	153	19734	3.77336	0.820039	0.0460874	0.045158
GOTERM_BP_DIRECT	GO:0009612	response to mechanical stimulus	7	1.77665	0.000725085	COL1A1, MMP14, TUBA1A, ANGPT2, MAP1B, COL6A1, PIEZO2	376	57	19734	6.44541	0.828526	0.0460874	0.045158
GOTERM_BP_DIRECT	GO:0032964	collagen biosynthetic process	4	1.01523	0.000739674	COL1A1, COL5A1, SERPINH1, PCOLCE	376	10	19734	20.9936	0.834505	0.0460874	0.045158
GOTERM_BP_DIRECT	GO:0002062	chondrocyte differentiation	7	1.77665	0.000795997	MEF2C, COL3A1, CREB3L2, CCN2, TGFBI, SOX5, RUNX1	376	58	19734	6.33428	0.855697	0.0483568	0.0473817
GOTERM_BP_DIRECT	GO:0048144	fibroblast proliferation	6	1.52284	0.00081653	COL3A1, KCNJ8, CAV1, NF1, CD248, ABCC9	376	39	19734	8.07447	0.862729	0.0483943	0.0474185
GOTERM_BP_DIRECT	GO:0001501	skeletal system development	10	2.53807	0.000858476	ADAMTS4, COL1A1, ACAN, COL18A1, MMP14, COL1A2, FRZB, CDH11, COL5A2, MMP9	376	130	19734	4.03723	0.876047	0.049669	0.0486674
GOTERM_BP_DIRECT	GO:0001974	blood vessel remodeling	6	1.52284	0.000918809	EXT1, MEF2C, EDNRA, JAG1, EPAS1, FLNA	376	40	19734	7.87261	0.892971	0.0519234	0.0508764
GOTERM_BP_DIRECT	GO:0086091	regulation of heart rate by cardiac conduction	6	1.52284	0.00103032	CACNB2, KCNE4, CAV1, CACNA2D1, CTNNA3, CACNA1C	376	41	19734	7.68059	0.918406	0.0569016	0.0557543
GOTERM_BP_DIRECT	GO:0006936	muscle contraction	8	2.03046	0.00117159	GJC1, MYL6, TPM4, CALD1, TPM2, TPM1, UTRN, CALM2	376	85	19734	4.93967	0.942144	0.0632657	0.06199
GOTERM_BP_DIRECT	GO:0001503	ossification	8	2.03046	0.00125499	EXT1, COL1A1, ECM1, CDH11, COL5A2, CCN2, GPM6B, RUNX1	376	86	19734	4.88224	0.952773	0.0662962	0.0649594
GOTERM_BP_DIRECT	GO:0007263	nitric oxide mediated signal transduction	4	1.01523	0.00131825	GUCY1A2, GUCY1A1, RASD1, GUCY1B1	376	12	19734	17.4947	0.959513	0.0664789	0.0651384
GOTERM_BP_DIRECT	GO:0071230	cellular response to amino acid stimulus	7	1.77665	0.00134052	COL1A1, COL3A1, ZEB1, COL1A2, COL4A1, COL5A2, COL6A1	376	64	19734	5.74044	0.96165	0.0664789	0.0651384
GOTERM_BP_DIRECT	GO:0051216	cartilage development	7	1.77665	0.00134052	ZEB1, PRRX1, COL6A1, CREB3L2, NFATC2, TIMP1, SOX5	376	64	19734	5.74044	0.96165	0.0664789	0.0651384
GOTERM_BP_DIRECT	GO:0060395	SMAD protein signal transduction	5	1.26904	0.00137778	JUN, MAP1LC3A, RBPMS, FOS, HIPK2	376	26	19734	10.0931	0.964975	0.0669601	0.0656099
GOTERM_BP_DIRECT	GO:0006937	regulation of muscle contraction	4	1.01523	0.0016897	TPM1, ANXA6, PPP1R12B, MYL9	376	13	19734	16.1489	0.983611	0.0805092	0.0788857
GOTERM_BP_DIRECT	GO:0001764	neuron migration	9	2.28426	0.00188076	MEF2C, COL3A1, HSP90AA1, TUBA1A, MAP1B, RAPGEF2, APBB2, SEPTIN4, PRKG1	376	118	19734	4.00302	0.989708	0.0878892	0.0861169
GOTERM_BP_DIRECT	GO:0036022	limb joint morphogenesis	3	0.761421	0.00210688	EXT1, COL3A1, COL6A1	376	4	19734	39.363	0.994067	0.0936831	0.091794
GOTERM_BP_DIRECT	GO:0003007	heart morphogenesis	6	1.52284	0.00211243	KCNJ8, COL5A1, DLC1, FLNA, ABCC9, PTK2	376	48	19734	6.56051	0.994147	0.0936831	0.091794
GOTERM_BP_DIRECT	GO:0051149	positive regulation of muscle cell differentiation	4	1.01523	0.0021204	LAMB2, LAMB1, LAMC1, NID1	376	14	19734	14.9954	0.994259	0.0936831	0.091794
GOTERM_BP_DIRECT	GO:0007411	axon guidance	12	3.04569	0.00219029	EXT1, SEMA5A, NOTCH3, LAMB2, PALLD, BSG, NRXN3, APBB2, UNC5C, LAMC1, PTK2, EPHA3	376	208	19734	3.02793	0.995158	0.095043	0.0931265
GOTERM_BP_DIRECT	GO:0044319	wound healing, spreading of cells	4	1.01523	0.0026134	CD151, FLNA, CCN1, RHOC	376	15	19734	13.9957	0.998273	0.107637	0.105466
GOTERM_BP_DIRECT	GO:0085029	extracellular matrix assembly	4	1.01523	0.0026134	FKBP10, COL1A2, COL6A1, GPM6B	376	15	19734	13.9957	0.998273	0.107637	0.105466
GOTERM_BP_DIRECT	GO:0061061	muscle structure development	4	1.01523	0.0026134	PDLIM3, TGFB1I1, PDLIM5, MYLK	376	15	19734	13.9957	0.998273	0.107637	0.105466
GOTERM_BP_DIRECT	GO:0007179	transforming growth factor beta receptor signaling pathway	8	2.03046	0.00298452	COL3A1, JUN, COL1A2, TGFB3, CAV2, FOS, PTK2, HIPK2	376	100	19734	4.19872	0.999301	0.120873	0.118436
GOTERM_BP_DIRECT	GO:0043410	positive regulation of MAPK cascade	11	2.79188	0.00329664	MEF2C, ROCK2, TGFB3, CAV2, IGFBP4, DOK6, ITGA1, PDGFA, CSPG4, ADRA1B, PPIA	376	188	19734	3.07087	0.999674	0.129625	0.127012
GOTERM_BP_DIRECT	GO:0048008	platelet-derived growth factor receptor signaling pathway	5	1.26904	0.00339716	PDGFRB, PDGFA, ARID5B, CSPG4, PLAT	376	33	19734	7.95213	0.999745	0.129625	0.127012
GOTERM_BP_DIRECT	GO:0008217	regulation of blood pressure	7	1.77665	0.00345133	EXT1, ACTA2, EDNRA, GUCY1A1, ENPEP, COL1A2, KCNJ8	376	77	19734	4.77128	0.999776	0.129625	0.127012
GOTERM_BP_DIRECT	GO:0070482	response to oxygen levels	3	0.761421	0.00346734	GUCY1A2, GUCY1A1, GUCY1B1	376	5	19734	31.4904	0.999785	0.129625	0.127012
GOTERM_BP_DIRECT	GO:0070836	caveola assembly	3	0.761421	0.00346734	CAV2, CAV1, COL6A1	376	5	19734	31.4904	0.999785	0.129625	0.127012
GOTERM_BP_DIRECT	GO:0009410	response to xenobiotic stimulus	13	3.29949	0.0035419	COL18A1, HSP90AA1, NNMT, KCNJ8, NFATC2, ABCC9, FOS, COL1A1, MAP1B, COL6A1, PDE3A, CALR, MT-CYB	376	254	19734	2.68619	0.999821	0.130406	0.127777
GOTERM_BP_DIRECT	GO:0030010	establishment of cell polarity	5	1.26904	0.00379325	KCNJ8, PARD3, KIF26B, PTK2, PARD3B	376	34	19734	7.71824	0.999903	0.135699	0.132963
GOTERM_BP_DIRECT	GO:0034975	protein folding in endoplasmic reticulum	4	1.01523	0.00379734	PDIA3, HSPA5, P4HB, CALR	376	17	19734	12.3492	0.999904	0.135699	0.132963
GOTERM_BP_DIRECT	GO:0051402	neuron apoptotic process	7	1.77665	0.00471099	TUBA1A, COL6A2, COL6A1, NF1, COL6A3, GAPDH, HIPK2	376	82	19734	4.48035	0.99999	0.165909	0.162563
GOTERM_BP_DIRECT	GO:0006915	apoptotic process	22	5.58376	0.0049669	MEF2C, HIP1, KCNJ8, CADM1, PTEN, UNC5C, SEPTIN4, DYNLL1, MMP9, TBX2, NR4A1, LGALS1, IFI27, GRK5, DLC1, PHLDA2, DOCK1, GAPDH, PHLDA1, PPIA, SQSTM1, RNF152	376	593	19734	1.94713	0.999994	0.172423	0.168946
GOTERM_BP_DIRECT	GO:0048675	axon extension	5	1.26904	0.00516651	ITGB1, SEMA5A, EDNRA, MAP1B, VCL	376	37	19734	7.09244	0.999997	0.176399	0.172842
GOTERM_BP_DIRECT	GO:2000811	negative regulation of anoikis	4	1.01523	0.00526132	ITGB1, TLE1, CAV1, PTK2	376	19	19734	11.0493	0.999997	0.176399	0.172842
GOTERM_BP_DIRECT	GO:0045444	fat cell differentiation	7	1.77665	0.00529924	NR4A1, KCNJ8, GRK5, TGFB1I1, ADGRF5, ARID5B, ZFPM2	376	84	19734	4.37367	0.999998	0.176399	0.172842
GOTERM_BP_DIRECT	GO:0045944	positive regulation of transcription by RNA polymerase II	38	9.64467	0.00545254	NOTCH3, CTBP2, EPAS1, RORA, PARK7, PTMS, CHCHD2, CREB3L2, NCK2, APBB2, CCN1, EGR1, JUN, ZFHX3, MEF2C, PPP1R12A, JAG1, PRRX1, HSPA5, TGFB3, PLEKHA5, MRTFB, NME2, EBF2, NFATC2, FOS, NR2F2, HIPK2, RUNX1, TBX2, HEYL, NR4A1, KLF6, ZEB1, HNRNPK, ZFPM2, SQSTM1, PTMA	376	1256	19734	1.58789	0.999998	0.17671	0.173146
GOTERM_BP_DIRECT	GO:0030154	cell differentiation	24	6.09137	0.00554254	MEF2C, HIP1, ANGPT2, CADM1, SMURF1, CAV2, CAV1, NR2F2, FSTL1, APOLD1, PGF, SEPTIN7, EID1, ZEB1, CSRP2, MDK, FRZB, MAP3K20, MXRA8, ID3, RAPGEF2, ZFPM2, SQSTM1, HES4	376	678	19734	1.85784	0.999999	0.17671	0.173146
GOTERM_BP_DIRECT	GO:0060070	canonical Wnt signaling pathway	8	2.03046	0.00557258	EXT1, EDNRA, FRZB, CAV1, COL6A1, PTEN, CSNK1E, NID1	376	112	19734	3.74886	0.999999	0.17671	0.173146
GOTERM_BP_DIRECT	GO:0010467	gene expression	9	2.28426	0.00559944	EXT1, EDNRA, TUBA1A, ANGPT2, KCNJ8, COL6A1, SVEP1, RASAL2, HIPK2	376	141	19734	3.35005	0.999999	0.17671	0.173146
GOTERM_BP_DIRECT	GO:0007528	neuromuscular junction development	5	1.26904	0.00568928	CACNB2, PPFIBP1, COL4A1, LAMB2, LAMC1	376	38	19734	6.9058	0.999999	0.177243	0.173669
GOTERM_BP_DIRECT	GO:0001937	negative regulation of endothelial cell proliferation	5	1.26904	0.00624616	SPARC, CAV2, CAV1, NF1, NR2F2	376	39	19734	6.72872	1	0.189727	0.185901
GOTERM_BP_DIRECT	GO:0043588	skin development	5	1.26904	0.00624616	COL1A1, COL3A1, COL5A1, COL5A2, PDGFA	376	39	19734	6.72872	1	0.189727	0.185901
GOTERM_BP_DIRECT	GO:0043523	regulation of neuron apoptotic process	4	1.01523	0.00702176	EGR1, MEF2C, UBB, PARK7	376	21	19734	9.99696	1	0.207869	0.203677
GOTERM_BP_DIRECT	GO:0002502	peptide antigen assembly with MHC class I protein complex	3	0.761421	0.00710005	PDIA3, HLA-A, CALR	376	7	19734	22.4932	1	0.207869	0.203677
GOTERM_BP_DIRECT	GO:0043297	apical junction assembly	3	0.761421	0.00710005	CTNNA1, RHOC, VCL	376	7	19734	22.4932	1	0.207869	0.203677
GOTERM_BP_DIRECT	GO:0045445	myoblast differentiation	4	1.01523	0.00801745	ITGB1, DDX5, LGALS1, JAG1	376	22	19734	9.54255	1	0.227097	0.222518
GOTERM_BP_DIRECT	GO:0006939	smooth muscle contraction	4	1.01523	0.00801745	EDNRA, ROCK2, APBB2, MYLK	376	22	19734	9.54255	1	0.227097	0.222518
GOTERM_BP_DIRECT	GO:0000226	microtubule cytoskeleton organization	9	2.28426	0.00803923	TUBA1A, PARD3, MAP1B, TUBB, TACC1, MAP4, TUBB4B, GAPDH, PARD3B	376	150	19734	3.14904	1	0.227097	0.222518
GOTERM_BP_DIRECT	GO:0051017	actin filament bundle assembly	5	1.26904	0.00813063	EPS8, MYO1B, CALD1, ACTN1, PLS3	376	42	19734	6.2481	1	0.227097	0.222518
GOTERM_BP_DIRECT	GO:0009611	response to wounding	6	1.52284	0.00835866	EDNRA, MDK, COL6A1, FN1, PDGFA, CCN2	376	66	19734	4.77128	1	0.230813	0.226159
GOTERM_BP_DIRECT	GO:1904706	negative regulation of vascular associated smooth muscle cell proliferation	5	1.26904	0.00883295	MEF2C, TGFB3, TPM1, PTEN, PRKG1	376	43	19734	6.1028	1	0.241169	0.236306
GOTERM_BP_DIRECT	GO:0030220	platelet formation	4	1.01523	0.00909203	MEF2C, TPM4, ACTN1, MYH9	376	23	19734	9.12766	1	0.245485	0.240535
GOTERM_BP_DIRECT	GO:0002931	response to ischemia	6	1.52284	0.00945575	EGR1, MEF2C, KCNJ8, ROCK2, CAV1, SQSTM1	376	68	19734	4.63094	1	0.2525	0.247408
GOTERM_BP_DIRECT	GO:0070588	calcium ion transmembrane transport	8	2.03046	0.00996705	CACNB2, EDNRA, TRPC6, KCNJ8, TRPC4, ITGAV, CACNA1C, TMEM165	376	125	19734	3.35898	1	0.26326	0.257952
GOTERM_BP_DIRECT	GO:0030325	adrenal gland development	4	1.01523	0.0102467	MDK, NF1, ARID5B, DKK3	376	24	19734	8.74734	1	0.267738	0.262339
GOTERM_BP_DIRECT	GO:0000165	MAPK cascade	8	2.03046	0.0103866	MEF2C, PPM1L, IGFBP4, CAV1, MAP3K20, NF1, RAPGEF2, CD36	376	126	19734	3.33232	1	0.268505	0.263091
GOTERM_BP_DIRECT	GO:0022617	extracellular matrix disassembly	5	1.26904	0.0111737	ADAMTS4, MMP11, MMP14, LAMC1, MMP9	376	46	19734	5.70479	1	0.28581	0.280047
GOTERM_BP_DIRECT	GO:0043123	positive regulation of canonical NF-kappaB signal transduction	11	2.79188	0.011894	BST2, ECM1, EDNRA, LGALS1, PPM1L, CAV1, FLNA, CD36, RHOC, GAPDH, LIMS1	376	227	19734	2.54328	1	0.298401	0.292384
GOTERM_BP_DIRECT	GO:0001938	positive regulation of endothelial cell proliferation	6	1.52284	0.0119393	SEMA5A, NR4A1, ECM1, CAV2, NF1, PGF	376	72	19734	4.37367	1	0.298401	0.292384
GOTERM_BP_DIRECT	GO:0007163	establishment or maintenance of cell polarity	5	1.26904	0.0120343	PARD3, FAT1, CTNNA1, PARD6G, PARVA	376	47	19734	5.58341	1	0.298401	0.292384
GOTERM_BP_DIRECT	GO:0001649	osteoblast differentiation	8	2.03046	0.0121941	COL1A1, MRC2, MEF2C, TPM4, IBSP, COL6A1, NF1, CCN1	376	130	19734	3.22979	1	0.299309	0.293273
GOTERM_BP_DIRECT	GO:2000060	positive regulation of ubiquitin-dependent protein catabolic process	4	1.01523	0.0142016	SMURF1, TGFB1I1, PTEN, PTK2	376	27	19734	7.77541	1	0.335883	0.32911
GOTERM_BP_DIRECT	GO:1904753	negative regulation of vascular associated smooth muscle cell migration	4	1.01523	0.0142016	MEF2C, TPM1, NF1, PRKG1	376	27	19734	7.77541	1	0.335883	0.32911
GOTERM_BP_DIRECT	GO:0009887	animal organ morphogenesis	8	2.03046	0.0142181	COL18A1, TLE1, LAMB2, LAMA4, PDGFA, LAMB1, LAMC1, PHLDA2	376	134	19734	3.13338	1	0.335883	0.32911
GOTERM_BP_DIRECT	GO:0007267	cell-cell signaling	11	2.79188	0.0144557	GJC1, SEMA5A, ENPEP, TNFAIP6, GJA4, FAT1, PDGFA, THY1, ADRA1B, FJX1, PGF	376	234	19734	2.4672	1	0.335883	0.32911
GOTERM_BP_DIRECT	GO:0048853	forebrain morphogenesis	3	0.761421	0.0146517	TUBA1A, PTEN, NF1	376	10	19734	15.7452	1	0.335883	0.32911
GOTERM_BP_DIRECT	GO:0038060	nitric oxide-cGMP-mediated signaling	3	0.761421	0.0146517	GUCY1A1, GUCY1B1, CD36	376	10	19734	15.7452	1	0.335883	0.32911
GOTERM_BP_DIRECT	GO:0070831	basement membrane assembly	3	0.761421	0.0146517	LAMB2, LAMB1, LAMC1	376	10	19734	15.7452	1	0.335883	0.32911
GOTERM_BP_DIRECT	GO:0030900	forebrain development	5	1.26904	0.0148669	NOTCH3, ZEB1, DLC1, NR2F2, PRKG1	376	50	19734	5.2484	1	0.337631	0.330822
GOTERM_BP_DIRECT	GO:0007520	myoblast fusion	4	1.01523	0.015686	ITGB1, TANC1, MYH9, DOCK1	376	28	19734	7.49772	1	0.346876	0.339881
GOTERM_BP_DIRECT	GO:0009888	tissue development	4	1.01523	0.015686	LAMB2, LAMA4, LAMB1, LAMC1	376	28	19734	7.49772	1	0.346876	0.339881
GOTERM_BP_DIRECT	GO:0006457	protein folding	9	2.28426	0.0157022	CCT3, PDIA3, FKBP10, HSP90AA1, CCT8, P4HB, CALR, PPIB, PPIA	376	169	19734	2.79501	1	0.346876	0.339881
GOTERM_BP_DIRECT	GO:0048013	ephrin receptor signaling pathway	5	1.26904	0.0158967	NCK2, ARHGEF7, MMP9, PTK2, EPHA3	376	51	19734	5.14549	1	0.348008	0.34099
GOTERM_BP_DIRECT	GO:0021987	cerebral cortex development	6	1.52284	0.0164407	COL3A1, TUBA1A, MDK, NF1, FLNA, TACC1	376	78	19734	4.03723	1	0.349382	0.342337
GOTERM_BP_DIRECT	GO:0008360	regulation of cell shape	8	2.03046	0.0164716	EPS8, FBLIM1, DLC1, TPM1, FN1, MYH9, PARVA, PTK2	376	138	19734	3.04255	1	0.349382	0.342337
GOTERM_BP_DIRECT	GO:0050821	protein stabilization	11	2.79188	0.0165257	CCT3, HSP90AA1, HIP1, PTEN, FLNA, PARVA, PARK7, CCT8, CALR, PPIB, GAPDH	376	239	19734	2.41558	1	0.349382	0.342337
GOTERM_BP_DIRECT	GO:0007043	cell-cell junction assembly	5	1.26904	0.0169702	GJC1, CDH6, CDH11, GJA4, FAT1	376	52	19734	5.04654	1	0.349382	0.342337
GOTERM_BP_DIRECT	GO:0051496	positive regulation of stress fiber assembly	5	1.26904	0.0169702	ROCK2, TGFB3, TPM1, CCN2, RHOC	376	52	19734	5.04654	1	0.349382	0.342337
GOTERM_BP_DIRECT	GO:0001934	positive regulation of protein phosphorylation	10	2.53807	0.017396	HSP90AA1, SLCO3A1, ROCK2, CCN1, PPIA, MMP9, SQSTM1, PTK2, PGF, HIPK2	376	206	19734	2.54777	1	0.349382	0.342337
GOTERM_BP_DIRECT	GO:0043066	negative regulation of apoptotic process	18	4.56853	0.0176105	BNIP3L, HSPA5, NME2, HSPB1, MMP9, FSTL1, IFIT3, PTK2, PTMS, KRT18, HNRNPK, GRK5, PDE3A, FLNA, APBB2, TIMP1, CCN1, PTMA	376	507	19734	1.86334	1	0.349382	0.342337
GOTERM_BP_DIRECT	GO:0032836	glomerular basement membrane development	3	0.761421	0.0176848	EXT1, COL4A2, NID1	376	11	19734	14.3138	1	0.349382	0.342337
GOTERM_BP_DIRECT	GO:0006182	cGMP biosynthetic process	3	0.761421	0.0176848	GUCY1A2, GUCY1A1, GUCY1B1	376	11	19734	14.3138	1	0.349382	0.342337
GOTERM_BP_DIRECT	GO:0098911	regulation of ventricular cardiac muscle cell action potential	3	0.761421	0.0176848	CAV1, CTNNA3, CACNA1C	376	11	19734	14.3138	1	0.349382	0.342337
GOTERM_BP_DIRECT	GO:0014033	neural crest cell differentiation	3	0.761421	0.0176848	EXT1, MEF2C, FRZB	376	11	19734	14.3138	1	0.349382	0.342337
GOTERM_BP_DIRECT	GO:0046688	response to copper ion	3	0.761421	0.0176848	MT-CO1, MT-CYB, SOD3	376	11	19734	14.3138	1	0.349382	0.342337
GOTERM_BP_DIRECT	GO:0034614	cellular response to reactive oxygen species	5	1.26904	0.018088	JUN, TPM1, FOS, PARK7, MMP9	376	53	19734	4.95132	1	0.35163	0.34454
GOTERM_BP_DIRECT	GO:0007519	skeletal muscle tissue development	5	1.26904	0.018088	MEF2C, MYL6, CAV1, NF1, NR2F2	376	53	19734	4.95132	1	0.35163	0.34454
GOTERM_BP_DIRECT	GO:0042476	odontogenesis	4	1.01523	0.0189073	COL1A2, TGFB3, ID3, LAMB1	376	30	19734	6.99787	1	0.362913	0.355595
GOTERM_BP_DIRECT	GO:0071456	cellular response to hypoxia	8	2.03046	0.0189671	BNIP3L, EPAS1, LMNA, MALAT1, RORA, FOS, P4HB, HIPK2	376	142	19734	2.95685	1	0.362913	0.355595
GOTERM_BP_DIRECT	GO:0008285	negative regulation of cell population proliferation	16	4.06091	0.0198603	COL18A1, CTBP2, TGFB3, TGFB1I1, ITGA1, PTEN, PDS5B, IFIT3, ADAMTS1, FRZB, DLC1, LMNA, NCK2, RAPGEF2, IGFBP7, SPRY1	376	434	19734	1.9349	1	0.376667	0.369071
GOTERM_BP_DIRECT	GO:0030324	lung development	6	1.52284	0.0199959	COL3A1, MMP14, EPAS1, CRISPLD2, CCN2, ZFPM2	376	82	19734	3.8403	1	0.376667	0.369071
GOTERM_BP_DIRECT	GO:0034113	heterotypic cell-cell adhesion	4	1.01523	0.0206447	ITGB1, ITGAV, PARVA, THY1	376	31	19734	6.77213	1	0.382951	0.375229
GOTERM_BP_DIRECT	GO:0001935	endothelial cell proliferation	4	1.01523	0.0206447	MMP14, CAV2, CAV1, NF1	376	31	19734	6.77213	1	0.382951	0.375229
GOTERM_BP_DIRECT	GO:0038063	collagen-activated tyrosine kinase receptor signaling pathway	3	0.761421	0.0209581	COL1A1, COL4A2, COL4A1	376	12	19734	13.121	1	0.385819	0.378039
GOTERM_BP_DIRECT	GO:0010718	positive regulation of epithelial to mesenchymal transition	5	1.26904	0.0217115	COL1A1, MDK, TGFB3, TGFB1I1, PTK2	376	56	19734	4.68608	1	0.393723	0.385783
GOTERM_BP_DIRECT	GO:0043627	response to estrogen	5	1.26904	0.0217115	MMP14, HSP90AA1, TGFB3, CAV1, CTNNA1	376	56	19734	4.68608	1	0.393723	0.385783
GOTERM_BP_DIRECT	GO:0060325	face morphogenesis	4	1.01523	0.0224669	COL1A1, TGFB3, CRISPLD2, ARID5B	376	32	19734	6.56051	1	0.404404	0.396249
GOTERM_BP_DIRECT	GO:0006816	calcium ion transport	6	1.52284	0.0229692	TRPC4, CAV1, CACNA2D1, GJA4, ANXA6, TMEM165	376	85	19734	3.70476	1	0.410406	0.40213
GOTERM_BP_DIRECT	GO:0045599	negative regulation of fat cell differentiation	5	1.26904	0.0243563	MMP11, JAG1, TGFB1I1, RORA, ZFPM2	376	58	19734	4.52449	1	0.42458	0.416019
GOTERM_BP_DIRECT	GO:0001958	endochondral ossification	4	1.01523	0.0243739	EXT1, COL1A1, MEF2C, MMP14	376	33	19734	6.3617	1	0.42458	0.416019
GOTERM_BP_DIRECT	GO:0010763	positive regulation of fibroblast migration	3	0.761421	0.0244614	ITGB1, ARHGEF7, PTK2	376	13	19734	12.1117	1	0.42458	0.416019
GOTERM_BP_DIRECT	GO:0030903	notochord development	3	0.761421	0.0244614	COL18A1, COL5A2, ID3	376	13	19734	12.1117	1	0.42458	0.416019
GOTERM_BP_DIRECT	GO:0051056	regulation of small GTPase mediated signal transduction	7	1.77665	0.0252582	ARHGAP44, ARHGEF12, ARHGEF17, DLC1, ARHGAP1, ARHGAP29, ARHGAP26	376	118	19734	3.11346	1	0.435301	0.426523
GOTERM_BP_DIRECT	GO:0060348	bone development	5	1.26904	0.0257485	COL6A1, BGN, GNAS, PLS3, PPIB	376	59	19734	4.4478	1	0.440626	0.431741
GOTERM_BP_DIRECT	GO:0031032	actomyosin structure organization	4	1.01523	0.0263655	ROCK2, MYH9, CDC42BPA, CNN3	376	34	19734	6.17459	1	0.444918	0.435947
GOTERM_BP_DIRECT	GO:0030522	intracellular receptor signaling pathway	4	1.01523	0.0263655	NR4A1, RORA, NR2F2, DCBLD2	376	34	19734	6.17459	1	0.444918	0.435947
GOTERM_BP_DIRECT	GO:0030336	negative regulation of cell migration	9	2.28426	0.0270093	BST2, JAG1, DLC1, TPM1, CDH11, PTEN, NF1, THY1, VCL	376	187	19734	2.52597	1	0.451722	0.442613
GOTERM_BP_DIRECT	GO:1902895	positive regulation of miRNA transcription	5	1.26904	0.0271877	NOTCH3, EGR1, JUN, MRTFB, FOS	376	60	19734	4.37367	1	0.451722	0.442613
GOTERM_BP_DIRECT	GO:0032516	positive regulation of phosphoprotein phosphatase activity	3	0.761421	0.0281849	PDGFRB, ITGA1, CALM2	376	14	19734	11.2466	1	0.451722	0.442613
GOTERM_BP_DIRECT	GO:0043086	negative regulation of catalytic activity	3	0.761421	0.0281849	PPP1R12A, TIMP1, DGKH	376	14	19734	11.2466	1	0.451722	0.442613
GOTERM_BP_DIRECT	GO:0048771	tissue remodeling	3	0.761421	0.0281849	MMP14, COL6A1, CSPG4	376	14	19734	11.2466	1	0.451722	0.442613
GOTERM_BP_DIRECT	GO:0048596	embryonic camera-type eye morphogenesis	3	0.761421	0.0281849	ZEB1, HIPK2, TBX2	376	14	19734	11.2466	1	0.451722	0.442613
GOTERM_BP_DIRECT	GO:0000122	negative regulation of transcription by RNA polymerase II	28	7.1066	0.0284291	NOTCH3, DDX5, CTBP2, ZBTB20, NCK2, APBB2, CD36, EGR1, JUN, ZFHX3, MEF2C, PRRX1, CAV1, NFATC2, ARID5B, NR2F2, HIPK2, RUNX1, TBX2, HEYL, EID1, ZEB1, IFI27, ID3, MAGED2, CALR, ZFPM2, SQSTM1	376	963	19734	1.52602	1	0.451722	0.442613
GOTERM_BP_DIRECT	GO:0099175	regulation of postsynapse organization	4	1.01523	0.0284417	TANC1, GRID1, NF1, ASAP1	376	35	19734	5.99818	1	0.451722	0.442613
GOTERM_BP_DIRECT	GO:0002027	regulation of heart rate	4	1.01523	0.0284417	EDNRA, KCNJ8, EPAS1, CALM2	376	35	19734	5.99818	1	0.451722	0.442613
GOTERM_BP_DIRECT	GO:0090090	negative regulation of canonical Wnt signaling pathway	8	2.03046	0.0297703	EGR1, TLE1, MDK, FRZB, IGFBP4, CAV1, DKK3, RBMS3	376	156	19734	2.69149	1	0.461665	0.452356
GOTERM_BP_DIRECT	GO:0007204	positive regulation of cytosolic calcium ion concentration	8	2.03046	0.0297703	EDNRA, TRPC6, ITGAV, S1PR3, CD36, CACNA1C, ADRA1B, PRKG1	376	156	19734	2.69149	1	0.461665	0.452356
GOTERM_BP_DIRECT	GO:0007219	Notch signaling pathway	7	1.77665	0.030146	CDH6, NOTCH3, HEYL, PTP4A3, JAG1, S1PR3, TBX2	376	123	19734	2.9869	1	0.461665	0.452356
GOTERM_BP_DIRECT	GO:0006979	response to oxidative stress	7	1.77665	0.030146	MMP14, PSMB5, RBPMS, MT-CO1, EPAS1, PARK7, CYGB	376	123	19734	2.9869	1	0.461665	0.452356
GOTERM_BP_DIRECT	GO:0009749	response to glucose	5	1.26904	0.0302077	EGR1, ANGPT2, COL6A2, COL6A3, RASAL2	376	62	19734	4.23258	1	0.461665	0.452356
GOTERM_BP_DIRECT	GO:0043087	regulation of GTPase activity	5	1.26904	0.0302077	ARHGAP44, NF1, PTK2, PRKG1, EPHA3	376	62	19734	4.23258	1	0.461665	0.452356
GOTERM_BP_DIRECT	GO:0060612	adipose tissue development	4	1.01523	0.0306022	COL6A1, EBF2, ARID5B, RASAL2	376	36	19734	5.83156	1	0.46477	0.455399
GOTERM_BP_DIRECT	GO:0031175	neuron projection development	7	1.77665	0.0311928	MAP1B, RAPGEF2, EFHD1, LAMB1, MAP4, VIM, GPM6B	376	124	19734	2.96281	1	0.470798	0.461305
GOTERM_BP_DIRECT	GO:0046598	positive regulation of viral entry into host cell	3	0.761421	0.032119	LGALS1, BSG, P4HB	376	15	19734	10.4968	1	0.478829	0.469174
GOTERM_BP_DIRECT	GO:0014044	Schwann cell development	3	0.761421	0.032119	LAMB2, NF1, LAMC1	376	15	19734	10.4968	1	0.478829	0.469174
GOTERM_BP_DIRECT	GO:0010811	positive regulation of cell-substrate adhesion	4	1.01523	0.0328465	COL1A1, CCN1, NID1, LIMS1	376	37	19734	5.67395	1	0.486689	0.476875
GOTERM_BP_DIRECT	GO:0007596	blood coagulation	6	1.52284	0.0335491	SERPING1, JMJD1C, CD59, PLAT, CD36, TFPI	376	94	19734	3.35005	1	0.494086	0.484123
GOTERM_BP_DIRECT	GO:0043547	positive regulation of GTPase activity	7	1.77665	0.0344744	ITGB1, CAV2, NF1, RAPGEF2, THY1, ARHGEF7, LIMS1	376	127	19734	2.89282	1	0.504655	0.494479
GOTERM_BP_DIRECT	GO:0034976	response to endoplasmic reticulum stress	6	1.52284	0.0362499	PDIA3, JUN, KCNJ8, HSPA5, CREB3L2, P4HB	376	96	19734	3.28025	1	0.513922	0.503559
GOTERM_BP_DIRECT	GO:0038066	p38MAPK cascade	3	0.761421	0.0362544	MAP1LC3A, KCNJ8, MAP3K20	376	16	19734	9.84076	1	0.513922	0.503559
GOTERM_BP_DIRECT	GO:0035313	wound healing, spreading of epidermal cells	3	0.761421	0.0362544	ITGB1, COL5A1, ITGAV	376	16	19734	9.84076	1	0.513922	0.503559
GOTERM_BP_DIRECT	GO:0045766	positive regulation of angiogenesis	8	2.03046	0.036475	ITGB1, SEMA5A, ECM1, ANGPT2, HSPB1, PGF, HIPK2, RUNX1	376	163	19734	2.5759	1	0.513922	0.503559
GOTERM_BP_DIRECT	GO:0035556	intracellular signal transduction	15	3.80711	0.0372614	MAST4, PLCL1, HSPB1, CBLB, ADRA1B, NRG3, MDK, PRKAR1A, RAPGEF2, APBB2, CSPG4, SIK2, ARHGEF7, SQSTM1, DGKH	376	432	19734	1.82236	1	0.513922	0.503559
GOTERM_BP_DIRECT	GO:0030032	lamellipodium assembly	4	1.01523	0.0375849	ITGB1, NCK2, ARHGEF7, VCL	376	39	19734	5.38298	1	0.513922	0.503559
GOTERM_BP_DIRECT	GO:0048813	dendrite morphogenesis	4	1.01523	0.0375849	ITGB1, FARP1, RBFOX2, SDC2	376	39	19734	5.38298	1	0.513922	0.503559
GOTERM_BP_DIRECT	GO:0061870	positive regulation of hepatic stellate cell migration	2	0.507614	0.0376453	AKAP12, ACTA2	376	2	19734	52.484	1	0.513922	0.503559
GOTERM_BP_DIRECT	GO:1903225	negative regulation of endodermal cell differentiation	2	0.507614	0.0376453	COL5A1, COL5A2	376	2	19734	52.484	1	0.513922	0.503559
GOTERM_BP_DIRECT	GO:0072274	metanephric glomerular basement membrane development	2	0.507614	0.0376453	LAMB2, LAMC1	376	2	19734	52.484	1	0.513922	0.503559
GOTERM_BP_DIRECT	GO:0007521	muscle cell fate determination	2	0.507614	0.0376453	MEF2C, TBX2	376	2	19734	52.484	1	0.513922	0.503559
GOTERM_BP_DIRECT	GO:0071670	smooth muscle cell chemotaxis	2	0.507614	0.0376453	PDGFRB, PARVA	376	2	19734	52.484	1	0.513922	0.503559
GOTERM_BP_DIRECT	GO:0014002	astrocyte development	3	0.761421	0.040582	LAMB2, VIM, LAMC1	376	17	19734	9.26189	1	0.547856	0.536809
GOTERM_BP_DIRECT	GO:0051895	negative regulation of focal adhesion assembly	3	0.761421	0.040582	MMP14, DLC1, PTEN	376	17	19734	9.26189	1	0.547856	0.536809
GOTERM_BP_DIRECT	GO:0097190	apoptotic signaling pathway	5	1.26904	0.0422832	HIP1, IFI27, CAV1, PDE3A, ANXA6	376	69	19734	3.80319	1	0.563292	0.551933
GOTERM_BP_DIRECT	GO:0030574	collagen catabolic process	4	1.01523	0.0426525	MRC2, MMP11, MMP14, MMP9	376	41	19734	5.12039	1	0.563292	0.551933
GOTERM_BP_DIRECT	GO:0033627	cell adhesion mediated by integrin	4	1.01523	0.0426525	EXT1, ITGB1, ITGA1, ITGAV	376	41	19734	5.12039	1	0.563292	0.551933
GOTERM_BP_DIRECT	GO:0051480	regulation of cytosolic calcium ion concentration	4	1.01523	0.0426525	TRPC6, TRPC4, CAV2, CAV1	376	41	19734	5.12039	1	0.563292	0.551933
GOTERM_BP_DIRECT	GO:0016525	negative regulation of angiogenesis	7	1.77665	0.0442864	SPARC, ANGPT2, COL4A2, ROCK2, ADAMTS1, NF1, CD36	376	135	19734	2.72139	1	0.567519	0.556075
GOTERM_BP_DIRECT	GO:0051145	smooth muscle cell differentiation	3	0.761421	0.045093	MEF2C, MRTFB, TBX2	376	18	19734	8.74734	1	0.567519	0.556075
GOTERM_BP_DIRECT	GO:0002063	chondrocyte development	3	0.761421	0.045093	ACAN, ECM1, CHSY1	376	18	19734	8.74734	1	0.567519	0.556075
GOTERM_BP_DIRECT	GO:0022011	myelination in peripheral nervous system	3	0.761421	0.045093	PARD3, COL6A1, NF1	376	18	19734	8.74734	1	0.567519	0.556075
GOTERM_BP_DIRECT	GO:0061036	positive regulation of cartilage development	3	0.761421	0.045093	MDK, CCN1, SOX5	376	18	19734	8.74734	1	0.567519	0.556075
GOTERM_BP_DIRECT	GO:0045019	negative regulation of nitric oxide biosynthetic process	3	0.761421	0.045093	ROCK2, CAV1, DYNLL1	376	18	19734	8.74734	1	0.567519	0.556075
GOTERM_BP_DIRECT	GO:0035988	chondrocyte proliferation	3	0.761421	0.045093	EXT1, MMP14, CCN2	376	18	19734	8.74734	1	0.567519	0.556075
GOTERM_BP_DIRECT	GO:0045197	establishment or maintenance of epithelial cell apical/basal polarity	4	1.01523	0.0453081	JAG1, PARD3, PARD6G, PARD3B	376	42	19734	4.99848	1	0.567519	0.556075
GOTERM_BP_DIRECT	GO:0030501	positive regulation of bone mineralization	4	1.01523	0.0453081	MEF2C, TENT5A, CCN1, GPM6B	376	42	19734	4.99848	1	0.567519	0.556075
GOTERM_BP_DIRECT	GO:0019933	cAMP-mediated signaling	4	1.01523	0.0453081	PDE10A, PDE1A, PDE3A, RAPGEF2	376	42	19734	4.99848	1	0.567519	0.556075
GOTERM_BP_DIRECT	GO:0010977	negative regulation of neuron projection development	5	1.26904	0.0461659	PTEN, FLNA, VIM, PTPRG, ITM2C	376	71	19734	3.69606	1	0.572362	0.560821
GOTERM_BP_DIRECT	GO:0032922	circadian regulation of gene expression	5	1.26904	0.0461659	EGR1, ZFHX3, ID3, RORA, CSNK1E	376	71	19734	3.69606	1	0.572362	0.560821
GOTERM_BP_DIRECT	GO:0045892	negative regulation of DNA-templated transcription	18	4.56853	0.0479195	JUN, TLE1, RBFOX2, CTBP2, ARID5B, NR2F2, DKK3, TBX2, HEYL, EID1, RASD1, HNRNPK, ZEB1, ID3, CALR, ZFPM2, VGLL4, LIMS1	376	573	19734	1.64871	1	0.589627	0.577738
GOTERM_BP_DIRECT	GO:0048856	anatomical structure development	4	1.01523	0.0480437	SPARC, ZEB1, SPARCL1, NR2F2	376	43	19734	4.88224	1	0.589627	0.577738
GOTERM_BP_DIRECT	GO:0043277	apoptotic cell clearance	3	0.761421	0.0497791	ITGAV, CD36, MFGE8	376	19	19734	8.28695	1	0.598771	0.586697
GOTERM_BP_DIRECT	GO:0035050	embryonic heart tube development	3	0.761421	0.0497791	EDNRA, ECE1, TBX2	376	19	19734	8.28695	1	0.598771	0.586697
GOTERM_BP_DIRECT	GO:1902176	negative regulation of oxidative stress-induced intrinsic apoptotic signaling pathway	3	0.761421	0.0497791	HSPB1, PARK7, PPIA	376	19	19734	8.28695	1	0.598771	0.586697
GOTERM_BP_DIRECT	GO:0003016	respiratory system process	3	0.761421	0.0497791	COL6A1, ADH5, HIPK2	376	19	19734	8.28695	1	0.598771	0.586697
GOTERM_BP_DIRECT	GO:0048870	cell motility	4	1.01523	0.0508586	MMP14, PTEN, DSTN, PTK2	376	44	19734	4.77128	1	0.598771	0.586697
GOTERM_BP_DIRECT	GO:0007005	mitochondrion organization	6	1.52284	0.0517236	EDNRA, CHCHD2, EPAS1, CAV2, COL6A1, PARK7	376	106	19734	2.97079	1	0.598771	0.586697
GOTERM_BP_DIRECT	GO:0050808	synapse organization	5	1.26904	0.0523494	TUBA1A, PALLD, FLNA, APBB2, UNC5C	376	74	19734	3.54622	1	0.598771	0.586697
GOTERM_BP_DIRECT	GO:0045893	positive regulation of DNA-templated transcription	21	5.32995	0.0528923	EGR1, JUN, ZFHX3, MEF2C, RBPMS, TGFB3, TGFB1I1, ACTN1, NME2, NFATC2, ARID5B, RORA, FOS, NR2F2, TBX2, RUNX1, COL1A1, KLF6, MDK, CREB3L2, TACC1	376	713	19734	1.54581	1	0.598771	0.586697
GOTERM_BP_DIRECT	GO:0061077	chaperone-mediated protein folding	4	1.01523	0.0537518	CCT3, HSPB1, CCT8, PPIB	376	45	19734	4.66525	1	0.598771	0.586697
GOTERM_BP_DIRECT	GO:0045214	sarcomere organization	4	1.01523	0.0537518	ITGB1, CSRP2, PRKAR1A, TPM1	376	45	19734	4.66525	1	0.598771	0.586697
GOTERM_BP_DIRECT	GO:0007399	nervous system development	14	3.5533	0.0539652	SEMA5A, MEF2C, JAG1, RBFOX2, PTEN, FN1, FOS, ARHGAP26, NRG3, MDK, RAPGEF2, ARHGEF7, GPM6B, HES4	376	414	19734	1.77482	1	0.598771	0.586697
GOTERM_BP_DIRECT	GO:0007338	single fertilization	5	1.26904	0.054506	TRPC6, COL6A1, PARK7, LHFPL2, MFGE8	376	75	19734	3.49894	1	0.598771	0.586697
GOTERM_BP_DIRECT	GO:0003094	glomerular filtration	3	0.761421	0.054632	EDNRA, MCAM, ADGRF5	376	20	19734	7.87261	1	0.598771	0.586697
GOTERM_BP_DIRECT	GO:0008585	female gonad development	3	0.761421	0.054632	UBB, ARID5B, NR2F2	376	20	19734	7.87261	1	0.598771	0.586697
GOTERM_BP_DIRECT	GO:0001502	cartilage condensation	3	0.761421	0.054632	ACAN, CCN2, SOX5	376	20	19734	7.87261	1	0.598771	0.586697
GOTERM_BP_DIRECT	GO:0007601	visual perception	9	2.28426	0.0550431	GJC1, COL1A1, COL18A1, CACNB2, EPAS1, LAMB2, GRM8, TGFBI, LAMC1	376	216	19734	2.18684	1	0.598771	0.586697
GOTERM_BP_DIRECT	GO:0045069	regulation of viral genome replication	2	0.507614	0.0559345	DDX5, PPIA	376	3	19734	34.9894	1	0.598771	0.586697
GOTERM_BP_DIRECT	GO:0010750	positive regulation of nitric oxide mediated signal transduction	2	0.507614	0.0559345	GUCY1A2, GUCY1A1	376	3	19734	34.9894	1	0.598771	0.586697
GOTERM_BP_DIRECT	GO:0061577	calcium ion transmembrane transport via high voltage-gated calcium channel	2	0.507614	0.0559345	CACNA2D1, CACNA1C	376	3	19734	34.9894	1	0.598771	0.586697
GOTERM_BP_DIRECT	GO:0098903	regulation of membrane repolarization during action potential	2	0.507614	0.0559345	CAV1, CACNA2D1	376	3	19734	34.9894	1	0.598771	0.586697
GOTERM_BP_DIRECT	GO:0072249	metanephric podocyte development	2	0.507614	0.0559345	LAMB2, LAMC1	376	3	19734	34.9894	1	0.598771	0.586697
GOTERM_BP_DIRECT	GO:0060560	developmental growth involved in morphogenesis	2	0.507614	0.0559345	EXT1, TBX2	376	3	19734	34.9894	1	0.598771	0.586697
GOTERM_BP_DIRECT	GO:0060596	mammary placode formation	2	0.507614	0.0559345	NRG3, TBX2	376	3	19734	34.9894	1	0.598771	0.586697
GOTERM_BP_DIRECT	GO:0061535	glutamate secretion, neurotransmission	2	0.507614	0.0559345	KCNJ8, NF1	376	3	19734	34.9894	1	0.598771	0.586697
GOTERM_BP_DIRECT	GO:0001869	negative regulation of complement activation, lectin pathway	2	0.507614	0.0559345	SERPING1, A2M	376	3	19734	34.9894	1	0.598771	0.586697
GOTERM_BP_DIRECT	GO:0048677	axon extension involved in regeneration	2	0.507614	0.0559345	LAMB2, LAMC1	376	3	19734	34.9894	1	0.598771	0.586697
GOTERM_BP_DIRECT	GO:0071211	protein targeting to vacuole involved in autophagy	2	0.507614	0.0559345	SMURF1, SQSTM1	376	3	19734	34.9894	1	0.598771	0.586697
GOTERM_BP_DIRECT	GO:0098912	membrane depolarization during atrial cardiac muscle cell action potential	2	0.507614	0.0559345	CACNB2, CACNA1C	376	3	19734	34.9894	1	0.598771	0.586697
GOTERM_BP_DIRECT	GO:0035793	positive regulation of metanephric mesenchymal cell migration by platelet-derived growth factor receptor-beta signaling pathway	2	0.507614	0.0559345	PDGFRB, PDGFA	376	3	19734	34.9894	1	0.598771	0.586697
GOTERM_BP_DIRECT	GO:0031398	positive regulation of protein ubiquitination	5	1.26904	0.0589615	UBB, HSPA5, CAV1, CBLB, SEPTIN4	376	77	19734	3.40805	1	0.628405	0.615734
GOTERM_BP_DIRECT	GO:2001224	positive regulation of neuron migration	3	0.761421	0.0596436	MDK, FLNA, RAPGEF2	376	21	19734	7.49772	1	0.632899	0.620137
GOTERM_BP_DIRECT	GO:0043491	phosphatidylinositol 3-kinase/protein kinase B signal transduction	5	1.26904	0.0612599	COL6A2, COL6A1, PTEN, NF1, COL6A3	376	78	19734	3.36436	1	0.647224	0.634173
GOTERM_BP_DIRECT	GO:0035914	skeletal muscle cell differentiation	4	1.01523	0.0628915	EGR1, NR4A1, HEYL, FOS	376	48	19734	4.37367	1	0.660751	0.647427
GOTERM_BP_DIRECT	GO:0010628	positive regulation of gene expression	16	4.06091	0.0631158	EGR1, MEF2C, TLE1, ROCK2, CAV1, FN1, NFATC2, PARK7, ACTA2, LMNA, ID3, VIM, CALR, CD36, RBMS3, LIMS1	376	509	19734	1.64979	1	0.660751	0.647427
GOTERM_BP_DIRECT	GO:0045669	positive regulation of osteoblast differentiation	5	1.26904	0.0636052	MEF2C, JAG1, TENT5A, CCN1, CLIC1	376	79	19734	3.32177	1	0.660751	0.647427
GOTERM_BP_DIRECT	GO:0007010	cytoskeleton organization	7	1.77665	0.0636279	MAST4, MDK, PALLD, TPM1, MAP3K20, THY1, UTRN	376	148	19734	2.48235	1	0.660751	0.647427
GOTERM_BP_DIRECT	GO:0030279	negative regulation of ossification	3	0.761421	0.0648062	MEF2C, CHSY1, MDK	376	22	19734	7.15691	1	0.670124	0.656611
GOTERM_BP_DIRECT	GO:0051781	positive regulation of cell division	4	1.01523	0.0660879	MDK, TGFB3, PDGFA, PGF	376	49	19734	4.28441	1	0.67761	0.663946
GOTERM_BP_DIRECT	GO:0030178	negative regulation of Wnt signaling pathway	4	1.01523	0.0660879	TLE1, FRZB, CSNK1E, VGLL4	376	49	19734	4.28441	1	0.67761	0.663946
GOTERM_BP_DIRECT	GO:0007156	homophilic cell adhesion via plasma membrane adhesion molecules	8	2.03046	0.0670504	ITGB1, CDH6, CADM1, PALLD, CDH11, BSG, FAT1, UNC5C	376	187	19734	2.24531	1	0.684591	0.670786
GOTERM_BP_DIRECT	GO:0014823	response to activity	4	1.01523	0.0693573	ZEB1, ANGPT2, COL4A2, FOS	376	50	19734	4.19872	1	0.702242	0.688082
GOTERM_BP_DIRECT	GO:0008542	visual learning	4	1.01523	0.0693573	ITGB1, TANC1, TUBA1A, NF1	376	50	19734	4.19872	1	0.702242	0.688082
GOTERM_BP_DIRECT	GO:0048260	positive regulation of receptor-mediated endocytosis	3	0.761421	0.0701123	HIP1, HNRNPK, SGIP1	376	23	19734	6.84574	1	0.705167	0.690948
GOTERM_BP_DIRECT	GO:0008283	cell population proliferation	7	1.77665	0.0704389	MARCKSL1, EDNRA, ENPEP, TACC1, TGFBI, PDS5B, HIPK2	376	152	19734	2.41703	1	0.705167	0.690948
GOTERM_BP_DIRECT	GO:0030334	regulation of cell migration	6	1.52284	0.0705167	LAMA4, LMNA, FLNA, THY1, PHLDA2, VCL	376	116	19734	2.71469	1	0.705167	0.690948
GOTERM_BP_DIRECT	GO:0010951	negative regulation of endopeptidase activity	4	1.01523	0.0726986	SERPINH1, SERPING1, TIMP1, GAPDH	376	51	19734	4.1164	1	0.706777	0.692525
GOTERM_BP_DIRECT	GO:0048014	Tie signaling pathway	2	0.507614	0.0738771	ANGPT2, SVEP1	376	4	19734	26.242	1	0.706777	0.692525
GOTERM_BP_DIRECT	GO:0021943	formation of radial glial scaffolds	2	0.507614	0.0738771	ITGB1, FLNA	376	4	19734	26.242	1	0.706777	0.692525
GOTERM_BP_DIRECT	GO:1901843	positive regulation of high voltage-gated calcium channel activity	2	0.507614	0.0738771	CACNB2, CACNA2D1	376	4	19734	26.242	1	0.706777	0.692525
GOTERM_BP_DIRECT	GO:1900746	regulation of vascular endothelial growth factor signaling pathway	2	0.507614	0.0738771	CD63, PTP4A3	376	4	19734	26.242	1	0.706777	0.692525
GOTERM_BP_DIRECT	GO:0048592	eye morphogenesis	2	0.507614	0.0738771	COL5A1, COL5A2	376	4	19734	26.242	1	0.706777	0.692525
GOTERM_BP_DIRECT	GO:0120193	tight junction organization	2	0.507614	0.0738771	EXT1, SVEP1	376	4	19734	26.242	1	0.706777	0.692525
GOTERM_BP_DIRECT	GO:0097492	sympathetic neuron axon guidance	2	0.507614	0.0738771	EDNRA, ECE1	376	4	19734	26.242	1	0.706777	0.692525
GOTERM_BP_DIRECT	GO:0061333	renal tubule morphogenesis	2	0.507614	0.0738771	MEF2C, COL4A1	376	4	19734	26.242	1	0.706777	0.692525
GOTERM_BP_DIRECT	GO:0007161	calcium-independent cell-matrix adhesion	2	0.507614	0.0738771	ITGB1, FN1	376	4	19734	26.242	1	0.706777	0.692525
GOTERM_BP_DIRECT	GO:0051094	positive regulation of developmental process	2	0.507614	0.0738771	UNC5C, RUNX1	376	4	19734	26.242	1	0.706777	0.692525
GOTERM_BP_DIRECT	GO:0051897	positive regulation of phosphatidylinositol 3-kinase/protein kinase B signal transduction	8	2.03046	0.0748636	PDGFRB, ITGB1, SEMA5A, HIP1, FN1, PDGFA, PARK7, PTK2	376	192	19734	2.18684	1	0.711341	0.696997
GOTERM_BP_DIRECT	GO:0017015	regulation of transforming growth factor beta receptor signaling pathway	3	0.761421	0.0755546	ZEB1, NREP, DKK3	376	24	19734	6.56051	1	0.711341	0.696997
GOTERM_BP_DIRECT	GO:0061640	cytoskeleton-dependent cytokinesis	3	0.761421	0.0755546	SEPTIN4, SEPTIN11, SEPTIN7	376	24	19734	6.56051	1	0.711341	0.696997
GOTERM_BP_DIRECT	GO:0006911	phagocytosis, engulfment	3	0.761421	0.0755546	MYH9, CD36, DOCK1	376	24	19734	6.56051	1	0.711341	0.696997
GOTERM_BP_DIRECT	GO:0050804	modulation of chemical synaptic transmission	5	1.26904	0.0760238	AKAP12, ARHGAP44, NRG3, GRID1, CDH11	376	84	19734	3.12405	1	0.711341	0.696997
GOTERM_BP_DIRECT	GO:0097009	energy homeostasis	4	1.01523	0.0761105	UBB, SGIP1, CD36, SQSTM1	376	52	19734	4.03723	1	0.711341	0.696997
GOTERM_BP_DIRECT	GO:1904707	positive regulation of vascular associated smooth muscle cell proliferation	4	1.01523	0.0795919	JUN, ADAMTS1, NF1, MMP9	376	53	19734	3.96106	1	0.730135	0.715412
GOTERM_BP_DIRECT	GO:0051592	response to calcium ion	4	1.01523	0.0795919	CAV1, MT-CYB, CALM2, SEC31A	376	53	19734	3.96106	1	0.730135	0.715412
GOTERM_BP_DIRECT	GO:0001932	regulation of protein phosphorylation	4	1.01523	0.0795919	PRKAR1A, FN1, HSPB1, PTK2	376	53	19734	3.96106	1	0.730135	0.715412
GOTERM_BP_DIRECT	GO:0048844	artery morphogenesis	3	0.761421	0.0811261	NOTCH3, PRRX1, NF1	376	25	19734	6.29809	1	0.730135	0.715412
GOTERM_BP_DIRECT	GO:0003148	outflow tract septum morphogenesis	3	0.761421	0.0811261	PARVA, ZFPM2, TBX2	376	25	19734	6.29809	1	0.730135	0.715412
GOTERM_BP_DIRECT	GO:0016601	Rac protein signal transduction	3	0.761421	0.0811261	EPS8, FARP1, NF1	376	25	19734	6.29809	1	0.730135	0.715412
GOTERM_BP_DIRECT	GO:0050807	regulation of synapse organization	3	0.761421	0.0811261	TUBA1A, TUBB, SEPTIN11	376	25	19734	6.29809	1	0.730135	0.715412
GOTERM_BP_DIRECT	GO:0021542	dentate gyrus development	3	0.761421	0.0811261	TUBA1A, MDK, PTEN	376	25	19734	6.29809	1	0.730135	0.715412
GOTERM_BP_DIRECT	GO:0061484	hematopoietic stem cell homeostasis	3	0.761421	0.0811261	EXT1, SEPTIN4, FSTL1	376	25	19734	6.29809	1	0.730135	0.715412
GOTERM_BP_DIRECT	GO:0035024	negative regulation of Rho protein signal transduction	3	0.761421	0.0811261	ITGB1, ARHGAP42, DLC1	376	25	19734	6.29809	1	0.730135	0.715412
GOTERM_BP_DIRECT	GO:0035176	social behavior	4	1.01523	0.0867577	EXT1, GRID1, PTEN, NRXN3	376	55	19734	3.81702	1	0.758893	0.74359
GOTERM_BP_DIRECT	GO:0007193	adenylate cyclase-inhibiting G protein-coupled receptor signaling pathway	4	1.01523	0.0867577	AKAP12, EDNRA, GRM8, S1PR3	376	55	19734	3.81702	1	0.758893	0.74359
GOTERM_BP_DIRECT	GO:0071880	adenylate cyclase-activating adrenergic receptor signaling pathway	3	0.761421	0.0868199	GNAS, RAPGEF2, ADRA1B	376	26	19734	6.05585	1	0.758893	0.74359
GOTERM_BP_DIRECT	GO:0070593	dendrite self-avoidance	3	0.761421	0.0868199	EXT1, PALLD, BSG	376	26	19734	6.05585	1	0.758893	0.74359
GOTERM_BP_DIRECT	GO:0007017	microtubule-based process	3	0.761421	0.0868199	TUBA1A, TUBB, DYNLL1	376	26	19734	6.05585	1	0.758893	0.74359
GOTERM_BP_DIRECT	GO:0051928	positive regulation of calcium ion transport	3	0.761421	0.0868199	CACNB2, TRPC6, MYLK	376	26	19734	6.05585	1	0.758893	0.74359
GOTERM_BP_DIRECT	GO:0090103	cochlea morphogenesis	3	0.761421	0.0868199	ZEB1, FRZB, TBX2	376	26	19734	6.05585	1	0.758893	0.74359
GOTERM_BP_DIRECT	GO:0035023	regulation of Rho protein signal transduction	3	0.761421	0.0868199	EPS8, DLC1, NCK2	376	26	19734	6.05585	1	0.758893	0.74359
GOTERM_BP_DIRECT	GO:0072659	protein localization to plasma membrane	7	1.77665	0.0912461	CACNB2, MAST4, SMURF1, ROCK2, BSG, FLNA, RAPGEF2	376	163	19734	2.25392	1	0.785496	0.769656
GOTERM_BP_DIRECT	GO:0046069	cGMP catabolic process	2	0.507614	0.0914795	PDE10A, PDE1A	376	5	19734	20.9936	1	0.785496	0.769656
GOTERM_BP_DIRECT	GO:0086045	membrane depolarization during AV node cell action potential	2	0.507614	0.0914795	CACNB2, CACNA1C	376	5	19734	20.9936	1	0.785496	0.769656
GOTERM_BP_DIRECT	GO:2001268	negative regulation of cysteine-type endopeptidase activity involved in apoptotic signaling pathway	2	0.507614	0.0914795	PARK7, MMP9	376	5	19734	20.9936	1	0.785496	0.769656
GOTERM_BP_DIRECT	GO:0015990	electron transport coupled proton transport	2	0.507614	0.0914795	MT-CO1, MT-CYB	376	5	19734	20.9936	1	0.785496	0.769656
GOTERM_BP_DIRECT	GO:0032967	positive regulation of collagen biosynthetic process	3	0.761421	0.0926293	TGFB3, VIM, RUNX1	376	27	19734	5.83156	1	0.789787	0.773861
GOTERM_BP_DIRECT	GO:0035307	positive regulation of protein dephosphorylation	3	0.761421	0.0926293	DLC1, CALM2, PPIA	376	27	19734	5.83156	1	0.789787	0.773861
GOTERM_BP_DIRECT	GO:0031397	negative regulation of protein ubiquitination	4	1.01523	0.0979945	BEX3, CAV1, PARK7, SQSTM1	376	58	19734	3.61959	1	0.83261	0.815821
GOTERM_BP_DIRECT	GO:0030512	negative regulation of transforming growth factor beta receptor signaling pathway	6	1.52284	0.09982	HSPA5, SMURF1, TGFB3, CAV2, PMEPA1, SPRY1	376	129	19734	2.44112	1	0.845166	0.828124

## Sheet: GSE245561-monocytes.2
Supplementary Tabel 4: Graphene Oxide analysis of highly expressed genes in monocytes
Category	Term		Count	%	PValue	Genes	List Total	Pop Hits	Pop Total	Fold Enrichment	Bonferroni	Benjamini	FDR
GOTERM_BP_DIRECT	GO:0019886	antigen processing and presentation of exogenous peptide antigen via MHC class II	22	3.05132	5.55548e-24	CD74, HLA-DRB5, FCER1G, UNC93B1, IFI30, CTSS, DNM2, PIKFYVE, HLA-DMA, HLA-DMB, CTSL, HLA-DPB1, HLA-DRA, HLA-DOA, CTSD, HLA-DQA2, HLA-DQA1, HLA-DQB2, HLA-DRB1, HLA-DPA1, LGMN, HLA-DQB1	688	31	19734	20.3558	2.07053e-20	2.06997e-20	2.01886e-20
GOTERM_BP_DIRECT	GO:0007165	signal transduction	101	14.0083	2.01511e-15	CSF3R, RAPH1, SLA, IRS2, METRNL, CXCL16, RPS6KA3, RASSF2, RASSF3, RGS1, RASSF4, DPYSL2, NAMPT, PDE8A, SRGAP2B, MAP2K1, FNBP1, PRKCE, MOB3B, MOB3A, INPP4A, TYROBP, RIN3, ATF6, RIN2, SKAP2, CSF1R, COPA, C5AR1, FPR1, CREM, ITPR2, ARHGAP18, FPR3, CREBL2, PIK3R1, ARHGAP15, IQGAP2, HIF1A, ARHGAP22, C3, ABR, ARHGAP21, GRK3, INPP5D, ABL2, NLRP3, SRGAP2, SRGAP1, PAG1, LYN, STARD13, DTNA, TNFSF13, ADA2, PI…	688	1240	19734	2.33629	7.44804e-12	3.75415e-12	3.66145e-12
GOTERM_BP_DIRECT	GO:0002503	peptide antigen assembly with MHC class II protein complex	12	1.66436	3.13667e-13	HLA-DMA, HLA-DRB5, HLA-DMB, HLA-DPB1, HLA-DRA, HLA-DOA, HLA-DQA2, HLA-DQB2, HLA-DRB1, HLA-DQA1, HLA-DPA1, HLA-DQB1	688	16	19734	21.5124	1.16893e-09	3.89574e-10	3.79955e-10
GOTERM_BP_DIRECT	GO:0002504	antigen processing and presentation of peptide or polysaccharide antigen via MHC class II	12	1.66436	1.06156e-11	HLA-DMA, HLA-DRB5, HLA-DMB, HLA-DPB1, HLA-DRA, HLA-DOA, HLA-DQA2, HLA-DQB2, HLA-DRB1, HLA-DQA1, HLA-DPA1, HLA-DQB1	688	20	19734	17.2099	3.95644e-08	9.88846e-09	9.6443e-09
GOTERM_BP_DIRECT	GO:0006954	inflammatory response	46	6.38003	2.69483e-11	CX3CR1, CSF1R, CEBPB, C5AR1, ITGB2, FPR1, LY96, CXCR4, PLD4, FPR3, IL1RAP, AIF1, PLD3, C3, ADGRE2, CLEC7A, STAB1, C3AR1, NLRP3, CD14, HAVCR2, PARP4, CAMK1D, RIPK2, SLC11A1, NFAM1, STAT3, LY86, CYBB, CYBA, FOS, TNFRSF1B, NFKB1, HCK, THEMIS2, AXL, IL2RA, ACER3, REL, TRIM14, TLR7, SIGLEC1, FOLR2, NAIP, NFE2L2, TLR2	688	422	19734	3.1266	1.00436e-07	2.00819e-08	1.9586e-08
GOTERM_BP_DIRECT	GO:0050870	positive regulation of T cell activation	14	1.94175	2.39183e-10	HLA-DRB5, HLA-DMA, CD4, HLA-DMB, HLA-DPB1, HLA-DRA, SIRPA, HLA-DOA, HLA-DQA2, HLA-DQA1, HLA-DQB2, HLA-DRB1, HLA-DPA1, HLA-DQB1	688	38	19734	10.5675	8.91435e-07	1.48533e-07	1.44865e-07
GOTERM_BP_DIRECT	GO:0051056	regulation of small GTPase mediated signal transduction	22	3.05132	7.03387e-10	STARD13, SWAP70, DOCK8, ITSN1, ARHGAP18, MYO9B, ARAP1, ARHGAP15, ARHGAP6, ARHGAP22, GNA13, TIAM1, FGD4, AKAP13, ARHGAP21, ABR, DNMBP, SIPA1L1, RHOU, DOCK2, SRGAP2, SRGAP2B	688	118	19734	5.3477	2.62152e-06	3.74403e-07	3.65158e-07
GOTERM_BP_DIRECT	GO:0006955	immune response	47	6.51872	2.93113e-09	CD86, CX3CR1, CEBPB, CIITA, IFITM2, EDA, LST1, C5AR1, CXCR4, IL1RAP, PIK3R1, IFI44L, CTSS, PIK3R5, TNFSF13B, C3, HLA-DMA, FCGR3A, HLA-DMB, FCGRT, CTSL, RGS1, FTH1, MBP, FCGR1A, HLA-DQA2, HLA-DQA1, CTSC, HLA-DPA1, HLA-DRB5, FYB1, SLC11A1, TCF12, TNFSF13, TNFRSF1B, HLA-E, CD4, GPR183, IL2RA, HLA-DPB1, HLA-DRA, LCP2, HLA-DQB2, HLA-DRB1, C1QC, HLA-DQB1, TLR2	688	505	19734	2.66952	1.09243e-05	1.36517e-06	1.33147e-06
GOTERM_BP_DIRECT	GO:0032760	positive regulation of tumor necrosis factor production	20	2.77393	1.03782e-08	CD84, SYK, IFNGR1, RIPK2, STAT3, CYBB, LY96, PTPRJ, CYBA, PIK3R1, PSEN1, HLA-E, FCGR3A, FCGR2A, TYROBP, CLEC7A, CD14, EPHB2, HAVCR2, TLR2	688	112	19734	5.12199	3.8679e-05	4.29659e-06	4.1905e-06
GOTERM_BP_DIRECT	GO:0006898	receptor-mediated endocytosis	16	2.21914	1.71867e-08	MSR1, LRP1, ITGB2, SORL1, CXCL16, DNM2, RABGEF1, DAB2, MRC1, STAB1, PPT1, SNX9, CD14, APOE, FCGR1A, PICALM	688	71	19734	6.46381	6.40527e-05	6.40375e-06	6.24563e-06
GOTERM_BP_DIRECT	GO:0019882	antigen processing and presentation	13	1.80305	2.88578e-08	CD74, HLA-DRB5, CTSS, HLA-DMA, HLA-DMB, CTSL, HLA-DPB1, HLA-DRA, HLA-DQA2, HLA-DQA1, HLA-DRB1, HLA-DPA1, HLA-DQB1	688	45	19734	8.28624	0.000107547	9.76896e-06	9.52775e-06
GOTERM_BP_DIRECT	GO:0050778	positive regulation of immune response	12	1.66436	3.1462e-08	HLA-DMA, HLA-DRB5, HLA-DMB, HLA-DPB1, HLA-DRA, HLA-DOA, HLA-DQA2, HLA-DQB2, HLA-DRB1, HLA-DQA1, HLA-DPA1, HLA-DQB1	688	37	19734	9.30264	0.000117252	9.76896e-06	9.52775e-06
GOTERM_BP_DIRECT	GO:0043524	negative regulation of neuron apoptotic process	22	3.05132	6.55924e-08	PRKN, MEF2C, GRN, BTG2, CEBPB, PSEN1, CLN8, SOD2, HIF1A, SIRT1, NR4A2, AXL, DNAJC5, UCP2, PPT1, PTK2B, APOE, NAIP, SNX6, LGMN, CPEB4, SNCA	688	151	19734	4.179	0.000244433	1.7834e-05	1.73937e-05
GOTERM_BP_DIRECT	GO:0008360	regulation of cell shape	21	2.91262	6.70092e-08	CSF1R, HEXB, LST1, ITGB2, ARHGAP18, ARAP1, ARHGAP15, VEGFA, GNA13, MKLN1, FGD4, HCK, DNMBP, FMNL2, FES, EPB41L3, GNA12, PTK2B, RHOU, EZR, RHOQ	688	138	19734	4.36483	0.000249712	1.7834e-05	1.73937e-05
GOTERM_BP_DIRECT	GO:0045087	innate immune response	45	6.24133	1.37297e-07	C1QB, CX3CR1, C1QA, CSF1R, CD84, UNC93B1, LY96, PLD4, IL1RAP, ZC3HAV1, MALT1, C2, SEC14L1, CLEC7A, NLRP3, CD14, SLC15A3, FCGR1A, HAVCR2, LYN, FCER1G, SYK, DAPK1, RIPK2, MX2, RNASET2, RNASE6, LY86, CYBB, CYBA, ATP1B1, NFKB1, FOSL2, HLA-E, HCK, NAGK, AXL, REL, SERPING1, TRIM14, TLR7, SERINC5, NAIP, C1QC, TLR2	688	536	19734	2.4081	0.000511577	3.36372e-05	3.28066e-05
GOTERM_BP_DIRECT	GO:0006915	apoptotic process	48	6.65742	1.44443e-07	NOTCH2, SGMS1, UBE2D3, ITGB2, SLC40A1, CXCR4, PSEN1, SHB, YBX3, GRAMD4, CTSS, RASSF3, CHST11, INPP5D, EPB41L3, PTK2B, NLRP3, KIF1B, CD14, RNF130, CTSC, MEF2A, SRGN, WWOX, MEF2C, CADM1, APAF1, DAPK1, RIPK2, PRKCE, SIAH2, EAF2, HIPK3, TGFBR1, NFKB1, RHOB, VEGFA, RNF144B, DAB2, PLSCR1, MARCKS, IL2RA, ELMO1, SGK1, TNFRSF21, NAIP, PPARD, TLR2	688	593	19734	2.32174	0.000538195	3.36372e-05	3.28066e-05
GOTERM_BP_DIRECT	GO:0031623	receptor internalization	13	1.80305	1.65625e-07	FCER1G, SYK, LRP1, TFRC, ITGB2, ARRB2, DNM2, GRK3, RAB31, GRB2, EZR, PICALM, SNCA	688	52	19734	7.17078	0.000617093	3.63011e-05	3.54047e-05
GOTERM_BP_DIRECT	GO:0030316	osteoclast differentiation	12	1.66436	2.89771e-07	FARP2, CSF1R, TYROBP, TFRC, GPR183, TREM2, MITF, FOS, GAB2, PIK3R1, JUNB, FOSL2	688	45	19734	7.64884	0.00107939	5.99826e-05	5.85016e-05
GOTERM_BP_DIRECT	GO:0050766	positive regulation of phagocytosis	13	1.80305	3.19976e-07	CAMK1D, FCER1G, SLC11A1, TREM2, PTPRJ, CYBA, MERTK, FCGR2A, CLEC7A, SIRPA, FCGR1A, DOCK2, GAS6	688	55	19734	6.77965	0.00119184	6.27489e-05	6.11996e-05
GOTERM_BP_DIRECT	GO:0070374	positive regulation of ERK1 and ERK2 cascade	25	3.46741	1.51627e-06	NOTCH2, CSF1R, C5AR1, PDGFB, TREM2, MT1X, ARRB2, ICAM1, RAP1A, GPNMB, PDGFC, PTK2B, APOE, PDE8A, HAVCR2, CD74, MAP2K1, RIPK2, IGF1, VEGFA, CD4, GPR183, RAPGEF1, GAS6, HLA-DRB1	688	228	19734	3.14508	0.00563522	0.000282482	0.000275507
GOTERM_BP_DIRECT	GO:0001934	positive regulation of protein phosphorylation	23	3.19001	3.24155e-06	LYN, CD74, CSF1R, CDKN1A, TFRC, LIMK2, PLAUR, TREM2, ARRB2, PSEN1, SIRT1, MOB3B, MOB3A, VEGFA, C3, MOB1B, DAB2, CD4, GPNMB, FAM20A, FNIP1, GAS6, HLA-DRB1	688	206	19734	3.20249	0.0120086	0.000575144	0.000560943
GOTERM_BP_DIRECT	GO:0051897	positive regulation of phosphatidylinositol 3-kinase/protein kinase B signal transduction	22	3.05132	3.69721e-06	CX3CR1, CSF1R, PDGFB, TREM2, PTPRJ, IRS2, IGF1, ARRB2, MERTK, SIRT1, TGFBR1, PIK3R5, VEGFA, AXL, PDGFC, SESN2, CASS4, PTK2B, HCLS1, PIK3AP1, GAS6, PPARD	688	192	19734	3.28661	0.013685	0.000626173	0.000610712
GOTERM_BP_DIRECT	GO:0001774	microglial cell activation	9	1.24827	4.64616e-06	C1QA, IFNGR1, IFNGR2, C5AR1, ITGB2, TREM2, AIF1, TLR2, SNCA	688	29	19734	8.90166	0.0171672	0.000752677	0.000734093
GOTERM_BP_DIRECT	GO:0000122	negative regulation of transcription by RNA polymerase II	61	8.46047	9.40363e-06	RB1, BTG2, CIITA, SPI1, UBE2D3, BHLHE41, RBPJ, YBX3, ETS2, ZFP36, TRPS1, LRRFIP1, JARID2, TGIF1, MEF2A, ZHX2, MEF2C, MITF, SIRT1, ETV6, RUNX1, PIAS1, SAP30, NCOR2, ZEB2, MAF, BIN1, HCLS1, EZR, JDP2, PPARD, PRKN, NOTCH2, CEBPB, CREM, FOXK2, PSEN1, FOXO3, SDCBP, ATXN1, CUX1, LINC-PINT, FNIP1, FNIP2, RREB1, SKIL, SNCA, STAT3, KLF4, SMARCA2, NFKB1, VEGFA, NR4A2, KLF7, PER1, DAB2, NR4A3, MAFB, CREBRF,…	688	963	19734	1.8169	0.0344405	0.00145991	0.00142387
GOTERM_BP_DIRECT	GO:0006897	endocytosis	20	2.77393	1.00107e-05	RAB1A, LRP1, FNBP1, DENND1A, ITSN1, TBC1D2B, C9ORF72, DNM2, BIN1, CREG1, DPYSL2, KCNQ3, SNX9, RHOU, RIN3, ATP9B, RIN2, RHOQ, MYO1F, PICALM	688	173	19734	3.31597	0.0366225	0.00149199	0.00145515
GOTERM_BP_DIRECT	GO:0045944	positive regulation of transcription by RNA polymerase II	74	10.2635	1.10488e-05	RB1, CIITA, SPI1, PID1, MAML2, HEXB, SLC40A1, TCF20, RBPJ, LITAF, ETS2, RPS6KA3, ZMIZ1, NAMPT, JUNB, KDM6B, MEF2A, ACTR2, MEF2C, RIPK2, SLC11A1, TCF12, TET2, MITF, FOS, SIRT1, ETV6, RUNX1, ELF1, PLSCR1, ZEB2, MAF, HCLS1, TLR7, MAML3, ATF6, RHOQ, TLR2, PPARD, PRKN, NOTCH2, CEBPB, CEBPD, KMT2C, CREM, FOXK2, PIK3R1, FOXO3, HIF1A, PPP3R1, STAT4, NLRP3, RREB1, WWOX, STAT3, EAF2, IGF1, POU2F2, KLF4, SM…	688	1256	19734	1.68993	0.0403427	0.00158337	0.00154428
GOTERM_BP_DIRECT	GO:0031663	lipopolysaccharide-mediated signaling pathway	9	1.24827	1.68482e-05	LYN, HCK, RIPK2, PRKCE, LY86, LY96, CD14, MALT1, TLR2	688	34	19734	7.5926	0.0608629	0.00232505	0.00226765
GOTERM_BP_DIRECT	GO:0043066	negative regulation of apoptotic process	38	5.27046	2.01644e-05	NOTCH2, CSF1R, CDKN1A, TFRC, SLC40A1, AKR1B1, PSEN1, PIK3R1, MALT1, ARHGAP21, RPS6KA3, CHST11, PTK2B, NCKAP1L, MCL1, SNCA, CD74, BNIP3L, CAMK1D, DAPK1, SIAH2, PLAUR, MITF, IGF1, SOD2, SIRT1, HIPK3, TGFBR1, NFKB1, PIAS1, VEGFA, RNF144B, HCK, DAB2, AXL, PPT1, GAS6, NAIP	688	507	19734	2.14982	0.072399	0.00268331	0.00261706
GOTERM_BP_DIRECT	GO:0050852	T cell receptor signaling pathway	16	2.21914	2.23998e-05	FYB1, RIPK2, PTPRJ, PSEN1, SHB, SPPL3, MALT1, FOSL2, THEMIS2, INPP5D, HLA-DPB1, PDE4B, LCP2, TNFRSF21, HLA-DRB1, HLA-DQB1	688	122	19734	3.76172	0.0800951	0.00287799	0.00280693
GOTERM_BP_DIRECT	GO:0030890	positive regulation of B cell proliferation	10	1.38696	2.4744e-05	CD74, MEF2C, CDKN1A, TFRC, GPR183, PELI1, IRS2, NCKAP1L, EPHB2, TNFSF13B	688	46	19734	6.23547	0.0880973	0.0030732	0.00299732
GOTERM_BP_DIRECT	GO:0032753	positive regulation of interleukin-4 production	8	1.10957	2.90365e-05	CD86, CEBPB, FCER1G, SYK, NLRP3, IL1RAP, HAVCR2, HLA-E	688	27	19734	8.49871	0.102571	0.00349001	0.00340383
GOTERM_BP_DIRECT	GO:0006909	phagocytosis	12	1.66436	3.21323e-05	LRP1, AXL, SLC11A1, NCF4, ITGB2, ELMO1, PLD4, CD302, CD14, MERTK, GAS6, DNM2	688	71	19734	4.84785	0.112866	0.0037414	0.00364902
GOTERM_BP_DIRECT	GO:0042130	negative regulation of T cell proliferation	10	1.38696	3.53986e-05	CD86, CEBPB, GPNMB, IL2RA, PELI1, VSIG4, HLA-DRB1, TNFRSF21, HAVCR2, HLA-E	688	48	19734	5.97565	0.1236	0.00399682	0.00389814
GOTERM_BP_DIRECT	GO:0030036	actin cytoskeleton organization	22	3.05132	4.47976e-05	FARP2, PTPN1, STARD13, ROCK1, LIMK2, PDE4DIP, PARVB, SSH2, MTSS1, SSH1, MKLN1, FGD4, SDCBP, TYROBP, SIPA1L1, DNAJB6, ELMO1, GRB2, PHACTR1, DOCK2, EZR, PHACTR4	688	226	19734	2.79216	0.15377	0.00490929	0.00478808
GOTERM_BP_DIRECT	GO:0090630	activation of GTPase activity	14	1.94175	4.80531e-05	TBC1D8, TBC1D9, TBC1D2B, AGAP3, ARHGAP24, ARHGAP22, TIAM1, ABR, SIPA1L1, TBC1D5, TBC1D14, TBC1D12, EVI5, TBC1D22A	688	101	19734	3.97588	0.163976	0.00511559	0.00498928
GOTERM_BP_DIRECT	GO:0010628	positive regulation of gene expression	37	5.13176	5.00319e-05	PRKN, EDA, PID1, ROCK1, TFRC, PDGFB, TREM2, ARRB2, PSEN1, RBPJ, HIF1A, VSIR, CLEC7A, ITGAX, EPHB2, MEF2A, CD74, MAP2K1, MEF2C, IFNGR1, SLC11A1, TCF12, STAT3, MITF, IGF1, KLF4, TGFBR1, QKI, VEGFA, PLSCR1, TYROBP, MAF, EZR, GAS6, PPARD, NFE2L2, TLR2	688	509	19734	2.08502	0.17012	0.00517831	0.00505045
GOTERM_BP_DIRECT	GO:0045766	positive regulation of angiogenesis	18	2.49653	5.62113e-05	CX3CR1, GRN, ITGB2, STAT3, C5AR1, CYBB, HIF1A, SIRT1, RHOB, RUNX1, VEGFA, C3, NINJ1, ITGAX, C3AR1, EMILIN2, PTK2B, NFE2L2	688	163	19734	3.16746	0.189015	0.00565045	0.00551093
GOTERM_BP_DIRECT	GO:0006959	humoral immune response	11	1.52566	5.90784e-05	NOTCH2, MEF2C, ST6GAL1, ALOX5, GPR183, TREM2, POU2F2, RBPJ, HLA-DRB1, TNFRSF21, HLA-DQB1	688	63	19734	5.00817	0.197635	0.00565045	0.00551093
GOTERM_BP_DIRECT	GO:0032755	positive regulation of interleukin-6 production	14	1.94175	5.91432e-05	CD74, SYK, UNC93B1, RIPK2, STAT3, CYBA, IL1RAP, POU2F2, AIF1, TYROBP, CLEC7A, TLR7, MBP, TLR2	688	103	19734	3.89868	0.197829	0.00565045	0.00551093
GOTERM_BP_DIRECT	GO:0042552	myelination	11	1.52566	6.78639e-05	MAP2K1, HEXB, HEXA, ACER3, GRB2, MBP, SBF2, TMEM163, QKI, SERINC5, TNFRSF21	688	64	19734	4.92991	0.223484	0.00632153	0.00616544
GOTERM_BP_DIRECT	GO:0030335	positive regulation of cell migration	25	3.46741	7.22857e-05	CSF1R, GRN, PDGFB, CXCR4, AIF1, VSIR, CXCL16, SDCBP, GPNMB, CLEC7A, MGAT5, PDGFC, ITGAX, PTK2B, EPHB2, LYN, STAT3, IGF1, SSH2, SOD2, TGFBR1, VEGFA, TIAM1, DAB2, CASS4	688	287	19734	2.49853	0.236177	0.00656919	0.00640698
GOTERM_BP_DIRECT	GO:0043154	negative regulation of cysteine-type endopeptidase activity involved in apoptotic process	9	1.24827	8.56618e-05	RPS6KA3, DNAJB6, SIAH2, KLF4, FNIP1, GAS6, NAIP, VEGFA, SNCA	688	42	19734	6.14639	0.273325	0.00759943	0.00741179
GOTERM_BP_DIRECT	GO:0071222	cellular response to lipopolysaccharide	19	2.63523	0.00012864	CD86, ABCA1, CX3CR1, MEF2C, LY96, IRAK3, TNFRSF1B, LITAF, NFKB1, ZFP36, AXL, MRC1, PDE4B, NLRP3, SIRPA, CD14, EPHB2, CD68, HAVCR2	688	191	19734	2.8533	0.380889	0.0111468	0.0108716
GOTERM_BP_DIRECT	GO:0006911	phagocytosis, engulfment	7	0.970874	0.00013701	ABCA1, MSR1, ITGB2, ELMO1, TREM2, FCGR1A, AIF1	688	24	19734	8.36592	0.399907	0.0113444	0.0110643
GOTERM_BP_DIRECT	GO:0140467	integrated stress response signaling	7	0.970874	0.00013701	CEBPB, MAF, MAFB, CEBPD, FOS, JUNB, NFE2L2	688	24	19734	8.36592	0.399907	0.0113444	0.0110643
GOTERM_BP_DIRECT	GO:1904646	cellular response to amyloid-beta	9	1.24827	0.000142698	LRP1, TREM2, IGF1, PSEN1, EPHB2, FOXO3, SNX6, ICAM1, LGMN	688	45	19734	5.73663	0.412497	0.0115585	0.0112731
GOTERM_BP_DIRECT	GO:0038020	insulin receptor recycling	4	0.554785	0.000163686	PTPN1, CTSD, SORL1, PTPN2	688	4	19734	28.6831	0.456707	0.0129765	0.0126561
GOTERM_BP_DIRECT	GO:0045860	positive regulation of protein kinase activity	9	1.24827	0.00019581	CDKN1A, CD4, RAP1A, RASSF2, PTK2B, PRKAG2, LCP2, SNX9, GAS6	688	47	19734	5.49252	0.518021	0.0151997	0.0148244
GOTERM_BP_DIRECT	GO:0010629	negative regulation of gene expression	25	3.46741	0.000231732	PRKN, RB1, NOTCH2, CDKN1A, SPI1, LRP1, PDGFB, PSEN1, HIF1A, APOE, HAVCR2, TGIF1, MSR1, MEF2C, SFMBT2, STAT3, IGF1, KLF4, SIRT1, NFKB1, VEGFA, REL, RCOR1, LGMN, PICALM	688	310	19734	2.31316	0.578428	0.0176211	0.017186
GOTERM_BP_DIRECT	GO:0002437	inflammatory response to antigenic stimulus	7	0.970874	0.000275656	NOTCH2, KDM6B, IL2RA, CD68, RBPJ, HLA-DRB1, FOSL2	688	27	19734	7.43637	0.642103	0.0205419	0.0200347
GOTERM_BP_DIRECT	GO:0035556	intracellular signal transduction	31	4.29958	0.00028261	NOTCH2, CAB39, TFRC, ITSN1, PRKAG2, PSEN1, ABR, SDCBP, RPS6KA3, PRKAR2A, INPP5D, MKNK1, SH3BP5, GPR155, SH2B3, PAG1, SYK, DAPK1, PRKCE, NFAM1, IRAK3, MYO9B, TGFBR1, HCK, PIKFYVE, TYROBP, NR4A3, DNMBP, HCLS1, LCP2, SGK1	688	432	19734	2.05828	0.651262	0.0206471	0.0201373
GOTERM_BP_DIRECT	GO:0048143	astrocyte activation	6	0.832178	0.000295986	C1QA, ZEB2, IFNGR1, C5AR1, TREM2, PSEN1	688	18	19734	9.56105	0.668227	0.0212086	0.0206849
GOTERM_BP_DIRECT	GO:0018108	peptidyl-tyrosine phosphorylation	9	1.24827	0.000305005	LYN, CSF1R, HCK, SYK, FES, PDGFB, PTK2B, ABL2, EPHB2	688	50	19734	5.16297	0.679197	0.0214424	0.020913
GOTERM_BP_DIRECT	GO:0034341	response to type II interferon	7	0.970874	0.000340591	CD74, CIITA, IFITM2, SLC11A1, KYNU, SNCA, CXCL16	688	28	19734	7.17078	0.719056	0.0235008	0.0229205
GOTERM_BP_DIRECT	GO:0030838	positive regulation of actin filament polymerization	9	1.24827	0.000350866	HCK, FCHSD2, BIN1, PRKCE, PTK2B, SNX9, GRB2, FMN1, NCKAP1L	688	51	19734	5.06173	0.729614	0.0237695	0.0231826
GOTERM_BP_DIRECT	GO:1900015	regulation of cytokine production involved in inflammatory response	5	0.693481	0.000395125	PER1, ALOX5, PLD4, TREM2, PLD3	688	11	19734	13.0378	0.770746	0.0256062	0.024974
GOTERM_BP_DIRECT	GO:0034154	toll-like receptor 7 signaling pathway	4	0.554785	0.000398594	UNC93B1, TLR7, PIK3AP1, HAVCR2	688	5	19734	22.9465	0.773691	0.0256062	0.024974
GOTERM_BP_DIRECT	GO:0002282	microglial cell activation involved in immune response	4	0.554785	0.000398594	CX3CR1, GRN, TYROBP, TREM2	688	5	19734	22.9465	0.773691	0.0256062	0.024974
GOTERM_BP_DIRECT	GO:0016310	phosphorylation	40	5.54785	0.000434549	CDKN1A, CIITA, ROCK1, SGMS1, PRKAG2, PIK3R1, PAPSS2, PIK3R5, AKAP13, RPS6KA3, GRK3, PRKAR2A, MKNK1, MAP3K8, EPHB2, LYN, MAP2K1, CAMK1D, SYK, GK, CHKA, TPK1, DAPK1, RIPK2, PRKCE, LIMK2, STAT3, PLAUR, IRAK3, MERTK, TGFBR1, MOB1B, HCK, PIKFYVE, TAOK3, FES, AXL, BMP2K, ALPK3, SGK1	688	633	19734	1.81252	0.802085	0.0274429	0.0267653
GOTERM_BP_DIRECT	GO:0007169	cell surface receptor protein tyrosine kinase signaling pathway	13	1.80305	0.000487773	LYN, CSF1R, SYK, GAB2, MERTK, MTSS1, HCK, CD4, AXL, CASS4, RAPGEF1, LCP2, SH2B3	688	111	19734	3.35929	0.837711	0.03026	0.0295128
GOTERM_BP_DIRECT	GO:0001933	negative regulation of protein phosphorylation	11	1.52566	0.0004954	LYN, PRKN, RABGEF1, CDKN1A, PID1, CADM1, SIRPA, ARRB2, PSEN1, EPHB2, C9ORF72	688	81	19734	3.89524	0.842261	0.03026	0.0295128
GOTERM_BP_DIRECT	GO:0045807	positive regulation of endocytosis	6	0.832178	0.00050552	DAB2, LRP1, BIN1, CD14, APOE, SNCA	688	20	19734	8.60494	0.848102	0.0303801	0.02963
GOTERM_BP_DIRECT	GO:0071466	cellular response to xenobiotic stimulus	10	1.38696	0.00056032	ABCA1, RB1, MEF2C, TFRC, RNF149, PDE4B, KCNQ3, CXCR4, GAS6, NFE2L2	688	68	19734	4.21811	0.876177	0.0331389	0.0323207
GOTERM_BP_DIRECT	GO:0050728	negative regulation of inflammatory response	15	2.08044	0.000630022	RB1, STAT3, AOAH, KLF4, METRNL, NFKB1, RABGEF1, ZFP36, IL2RA, ALOX5, NLRP3, SIRPA, APOE, PTPN2, PPARD	688	147	19734	2.92685	0.904519	0.0366791	0.0357734
GOTERM_BP_DIRECT	GO:0032722	positive regulation of chemokine production	8	1.10957	0.000649812	CSF1R, CD74, RIPK2, TLR7, HIF1A, AIF1, HAVCR2, TLR2	688	43	19734	5.3364	0.911312	0.0372492	0.0363295
GOTERM_BP_DIRECT	GO:1904263	positive regulation of TORC1 signaling	9	1.24827	0.000671975	MAT2A, SYK, USP32, USP4, SESN2, FNIP1, FNIP2, GPR155, GPR137B	688	56	19734	4.60979	0.918348	0.037936	0.0369993
GOTERM_BP_DIRECT	GO:0007399	nervous system development	29	4.02219	0.000687358	NOTCH2, CLN8, RAP1A, ATXN1, DPYSL2, EPHB2, SRGAP2, SRGAP2B, MEF2C, CAMK1D, APAF1, TCF12, STAT3, CABLES1, NAV2, FOS, MERTK, SMARCA2, TGFBR1, VEGFA, ZEB2, AXL, NINJ1, RAPGEF1, PPT1, APBA1, TPP1, ITM2B, NAIP	688	414	19734	2.00921	0.922901	0.0382253	0.0372815
GOTERM_BP_DIRECT	GO:0043280	positive regulation of cysteine-type endopeptidase activity involved in apoptotic process	8	1.10957	0.000749861	SYK, CLEC7A, DAPK1, NLRP3, SIRT1, CTSD, GRAMD4, MALT1	688	44	19734	5.21512	0.938933	0.041088	0.0400734
GOTERM_BP_DIRECT	GO:0097242	amyloid-beta clearance	5	0.693481	0.000809748	C3, MSR1, LRP1, C5AR1, ITGB2	688	13	19734	11.032	0.951157	0.0431017	0.0420375
GOTERM_BP_DIRECT	GO:0097028	dendritic cell differentiation	5	0.693481	0.000809748	LYN, TRPM2, AXL, TREM2, GAS6	688	13	19734	11.032	0.951157	0.0431017	0.0420375
GOTERM_BP_DIRECT	GO:0030225	macrophage differentiation	7	0.970874	0.00086368	CSF1R, CD4, UCP2, SIRT1, HLA-DRB1, FOSL2, VEGFA	688	33	19734	6.0843	0.960058	0.0446954	0.0435918
GOTERM_BP_DIRECT	GO:0048008	platelet-derived growth factor receptor signaling pathway	7	0.970874	0.00086368	SGPL1, NR4A3, PDGFC, ZFAND5, PDGFB, RAPGEF1, PTPRJ	688	33	19734	6.0843	0.960058	0.0446954	0.0435918
GOTERM_BP_DIRECT	GO:0046718	symbiont entry into host cell	12	1.66436	0.000917128	VAMP8, CD86, CD4, PLSCR1, TFRC, CTSL, AXL, MRC1, CXCR4, GAS6, CTSB, ICAM1	688	103	19734	3.34172	0.967278	0.0468112	0.0456554
GOTERM_BP_DIRECT	GO:0030155	regulation of cell adhesion	9	1.24827	0.000957409	PPP1CB, ROCK1, FES, PLAUR, PTK2B, ABL2, CXCR4, PTPRJ, CYTH1	688	59	19734	4.37539	0.971843	0.0482068	0.0470165
GOTERM_BP_DIRECT	GO:0007035	vacuolar acidification	6	0.832178	0.00100625	ATP6V0B, SLC11A1, DMXL2, ATP6V1B2, ATP6V0C, ATP6V0A1	688	23	19734	7.48256	0.976533	0.0499216	0.0486889
GOTERM_BP_DIRECT	GO:0048705	skeletal system morphogenesis	7	0.970874	0.00101826	WWOX, SGPL1, ANKRD11, ZFAND5, FMN1, PSEN1, TGFBR1	688	34	19734	5.90535	0.977562	0.0499216	0.0486889
GOTERM_BP_DIRECT	GO:0006935	chemotaxis	13	1.80305	0.00105709	CMTM7, CX3CR1, MAP2K1, C5AR1, PLAUR, FPR1, FPR3, TYMP, CXCL16, FES, C3AR1, NCKAP1L, DOCK2	688	121	19734	3.08166	0.980588	0.0511523	0.0498893
GOTERM_BP_DIRECT	GO:0051279	regulation of release of sequestered calcium ion into cytosol	5	0.693481	0.00110258	LYN, UBASH3B, PRKCE, PTK2B, CYBA	688	14	19734	10.244	0.983618	0.0526696	0.0513691
GOTERM_BP_DIRECT	GO:0032743	positive regulation of interleukin-2 production	7	0.970874	0.00119323	CD86, CD4, CLEC7A, RIPK2, PDE4B, MALT1, RUNX1	688	35	19734	5.73663	0.988319	0.055723	0.0543472
GOTERM_BP_DIRECT	GO:0042102	positive regulation of T cell proliferation	9	1.24827	0.00119642	CD86, HLA-DMB, TFRC, HLA-DPB1, NCKAP1L, AIF1, TNFSF13B, HAVCR2, HLA-DPA1	688	61	19734	4.23194	0.988457	0.055723	0.0543472
GOTERM_BP_DIRECT	GO:0007042	lysosomal lumen acidification	6	0.832178	0.00123499	GRN, ATP6V0B, CREG1, PPT1, ATP6V0C, ATP6V0A1	688	24	19734	7.17078	0.990005	0.0568098	0.0554071
GOTERM_BP_DIRECT	GO:0098883	synapse pruning	4	0.554785	0.00132379	CX3CR1, C1QB, C1QA, C1QC	688	7	19734	16.3904	0.992824	0.0594269	0.0579595
GOTERM_BP_DIRECT	GO:0042590	antigen processing and presentation of exogenous peptide antigen via MHC class I	4	0.554785	0.00132379	FCER1G, FCGR1A, IFI30, MPEG1	688	7	19734	16.3904	0.992824	0.0594269	0.0579595
GOTERM_BP_DIRECT	GO:0016322	neuron remodeling	5	0.693481	0.00146238	C3, FARP2, C1QA, KCNQ3, ANKS1A	688	15	19734	9.56105	0.995722	0.0641037	0.0625209
GOTERM_BP_DIRECT	GO:0002430	complement receptor mediated signaling pathway	5	0.693481	0.00146238	C3, C5AR1, FPR1, C3AR1, FPR3	688	15	19734	9.56105	0.995722	0.0641037	0.0625209
GOTERM_BP_DIRECT	GO:0016601	Rac protein signal transduction	6	0.832178	0.00149999	FARP2, TIAM1, DOCK5, ELMO1, RHOU, AIF1	688	25	19734	6.88395	0.996282	0.0649881	0.0633834
GOTERM_BP_DIRECT	GO:0042742	defense response to bacterium	15	2.08044	0.00152986	NOTCH2, RAB1A, CEBPB, FCER1G, SYK, RIPK2, SLC11A1, RBPJ, MPEG1, RNF213, NAGK, SLC9A9, STAB1, FCGR1A, NAIP	688	161	19734	2.67234	0.996675	0.0655201	0.0639023
GOTERM_BP_DIRECT	GO:0046326	positive regulation of glucose import	7	0.970874	0.00161125	MEF2A, IRS2, CREBL2, IGF1, PIK3R1, RHOQ, NFE2L2	688	37	19734	5.42654	0.997546	0.0674552	0.0657896
GOTERM_BP_DIRECT	GO:0043407	negative regulation of MAP kinase activity	7	0.970874	0.00161125	LYN, PTPN1, RGS2, DUSP1, PTPRJ, IRAK3, APOE	688	37	19734	5.42654	0.997546	0.0674552	0.0657896
GOTERM_BP_DIRECT	GO:0032720	negative regulation of tumor necrosis factor production	10	1.38696	0.00166866	GPNMB, AXL, SIRPA, TREM2, IRAK3, IGF1, ARRB2, GAS6, VSIR, HAVCR2	688	79	19734	3.63078	0.998019	0.0690825	0.0673767
GOTERM_BP_DIRECT	GO:0002862	negative regulation of inflammatory response to antigenic stimulus	6	0.832178	0.00180455	LYN, HCK, SYK, RHBDF2, TREM2, HLA-DRB1	688	26	19734	6.61919	0.998807	0.0738874	0.072063
GOTERM_BP_DIRECT	GO:1900426	positive regulation of defense response to bacterium	4	0.554785	0.00206338	GRN, EMILIN2, CYBA, HAVCR2	688	8	19734	14.3416	0.999546	0.0826682	0.080627
GOTERM_BP_DIRECT	GO:1900223	positive regulation of amyloid-beta clearance	4	0.554785	0.00206338	LRP1, ROCK1, TREM2, APOE	688	8	19734	14.3416	0.999546	0.0826682	0.080627
GOTERM_BP_DIRECT	GO:0045595	regulation of cell differentiation	7	0.970874	0.00213207	CEBPB, PLEKHB2, CEBPD, FES, KLF4, SBF2, RUNX1	688	39	19734	5.14826	0.999649	0.0832485	0.081193
GOTERM_BP_DIRECT	GO:0043065	positive regulation of apoptotic process	23	3.19001	0.00213997	NOTCH2, BNIP3L, B4GALT1, CAMK1D, APAF1, DAPK1, RIPK2, PSEN1, FOXO3, SIRT1, TGFBR1, RHOB, DNM2, RASSF2, BIN1, INPP5D, KCNMA1, EMILIN2, ATG7, CTSD, ATF6, MCL1, SNCA	688	322	19734	2.0488	0.999659	0.0832485	0.081193
GOTERM_BP_DIRECT	GO:0010875	positive regulation of cholesterol efflux	6	0.832178	0.00215203	ABCA1, LRP1, TREM2, APOE, PLTP, SIRT1	688	27	19734	6.37403	0.999674	0.0832485	0.081193
GOTERM_BP_DIRECT	GO:0051402	neuron apoptotic process	10	1.38696	0.00216723	NR4A2, RB1, APAF1, AXL, DNAJC5, KCNQ3, PSEN1, HIF1A, TNFRSF21, SNCA	688	82	19734	3.49794	0.999692	0.0832485	0.081193
GOTERM_BP_DIRECT	GO:2000785	regulation of autophagosome assembly	5	0.693481	0.00241238	PIKFYVE, TBC1D14, TBC1D12, EPHB2, C9ORF72	688	17	19734	8.43622	0.999877	0.0913078	0.0890533
GOTERM_BP_DIRECT	GO:0032715	negative regulation of interleukin-6 production	9	1.24827	0.00242845	RABGEF1, CD84, INPP5D, SIRPA, IRAK3, NCKAP1L, ARRB2, GAS6, HAVCR2	688	68	19734	3.7963	0.999884	0.0913078	0.0890533
GOTERM_BP_DIRECT	GO:0002250	adaptive immune response	29	4.02219	0.00245056	CD86, CX3CR1, CD84, CTSS, HLA-DMA, HLA-DMB, CTSL, PTK2B, HLA-DOA, HLA-DQA2, PAG1, HLA-DQA1, LAIR1, HAVCR2, HLA-DPA1, LYN, HLA-DRB5, SYK, RIPK2, MPEG1, HLA-E, CD4, GPR183, HLA-DPB1, HLA-DRA, TNFRSF21, HLA-DQB2, HLA-DRB1, HLA-DQB1	688	452	19734	1.84029	0.999893	0.0913078	0.0890533
GOTERM_BP_DIRECT	GO:0002224	toll-like receptor signaling pathway	6	0.832178	0.00254582	RPS6KA3, UNC93B1, LY96, TLR7, CTSS, TLR2	688	28	19734	6.14639	0.999925	0.0931512	0.0908512
GOTERM_BP_DIRECT	GO:0048146	positive regulation of fibroblast proliferation	8	1.10957	0.00256811	CD74, CDKN1A, ZMIZ1, PDGFC, PDGFB, IGF1, GAS6, FOSL2	688	54	19734	4.24935	0.999931	0.0931512	0.0908512
GOTERM_BP_DIRECT	GO:0043123	positive regulation of canonical NF-kappaB signal transduction	18	2.49653	0.00257503	PRKN, CX3CR1, CD74, EDA, TFRC, RIPK2, PRKCE, ZC3HAV1, LITAF, MALT1, VEGFA, AKAP13, CD4, CLEC7A, PELI1, REL, TLR7, HLA-DRB1	688	227	19734	2.27443	0.999933	0.0931512	0.0908512
GOTERM_BP_DIRECT	GO:0006952	defense response	10	1.38696	0.00277773	CST3, CD84, CSF3R, MX2, STAT3, STAT4, RNASE6, CYBB, NLRP3, MALT1	688	85	19734	3.37449	0.999969	0.0995175	0.0970603
GOTERM_BP_DIRECT	GO:0007507	heart development	17	2.35784	0.00315501	MEF2A, KDM6B, CDKN1A, MAP2K1, MEF2C, AP1B1, PDGFB, PTPRJ, SOD2, RBPJ, TGFBR1, AKAP13, PPP3R1, ADAP2, SH3PXD2B, PKP2, ALPK3	688	212	19734	2.30006	0.999992	0.111958	0.109193
GOTERM_BP_DIRECT	GO:0006468	protein phosphorylation	25	3.46741	0.00334107	ROCK1, PDGFB, PRKAG2, GRK3, MKNK1, PTK2B, ABL2, MAP3K8, EPHB2, FNIP2, LYN, MAP2K1, SYK, DAPK1, PRKCE, LIMK2, IRAK3, MERTK, HIPK3, TGFBR1, HCK, TAOK3, FES, SGK1, GAS6	688	376	19734	1.90712	0.999996	0.117442	0.114542
GOTERM_BP_DIRECT	GO:0010468	regulation of gene expression	18	2.49653	0.00338012	KDM6B, KDM4B, TREM2, IGF1, PSEN1, ATP1B1, AFF3, AIF1, HIF1A, YBX3, AFF4, TGFBR1, AFF1, SLC8A1, SIRPA, APBA1, ZNF710, JARID2	688	233	19734	2.21586	0.999997	0.117704	0.114798
GOTERM_BP_DIRECT	GO:0030866	cortical actin cytoskeleton organization	6	0.832178	0.00348602	FMNL2, ROCK1, EPB41L2, EPB41L3, NCKAP1L, RHOQ	688	30	19734	5.73663	0.999998	0.119054	0.116115
GOTERM_BP_DIRECT	GO:1902430	negative regulation of amyloid-beta formation	6	0.832178	0.00348602	RTN1, ROCK1, BIN1, IGF1, APOE, SORL1	688	30	19734	5.73663	0.999998	0.119054	0.116115
GOTERM_BP_DIRECT	GO:0021816	extension of a leading process involved in cell motility in cerebral cortex radial glia guided migration	3	0.416089	0.0035467	SRGAP2C, SRGAP2, SRGAP2B	688	3	19734	28.6831	0.999998	0.119054	0.116115
GOTERM_BP_DIRECT	GO:0048002	antigen processing and presentation of peptide antigen	3	0.416089	0.0035467	CTSL, SLC11A1, CTSS	688	3	19734	28.6831	0.999998	0.119054	0.116115
GOTERM_BP_DIRECT	GO:0006914	autophagy	14	1.94175	0.00359397	PRKN, RAB1A, CD84, C9ORF72, GPR137B, DNM2, VAMP8, VMP1, TBC1D5, CREG1, CHMP1B, TBC1D14, ATG7, SBF2	688	158	19734	2.54154	0.999999	0.119564	0.116612
GOTERM_BP_DIRECT	GO:0001666	response to hypoxia	15	2.08044	0.00367049	APAF1, TFRC, CXCR4, ITPR2, MT-ND2, SOD2, HIF1A, FOSL2, MT-ND1, VEGFA, NR4A2, KCNMA1, UCP2, PTK2B, TLR2	688	177	19734	2.43077	0.999999	0.121029	0.11804
GOTERM_BP_DIRECT	GO:0045893	positive regulation of DNA-templated transcription	40	5.54785	0.00371353	CD86, CEBPB, CIITA, PHF20, PDGFB, FOXK2, CREBL2, PSEN1, FOXO3, BRCA2, HIF1A, APOE, RREB1, MEF2A, CD74, MAP2K1, MEF2C, NCOA4, STAT3, PDE4DIP, MITF, IGF1, FOS, KLF4, SMARCA2, TGFBR1, NFKB1, RUNX1, PIAS1, DNM2, ELF1, CD4, ELF2, MAFB, TRIM14, NUP98, HLA-DRB1, PPARD, NFE2L2, PICALM	688	713	19734	1.60915	0.999999	0.121374	0.118377
GOTERM_BP_DIRECT	GO:0001961	positive regulation of cytokine-mediated signaling pathway	4	0.554785	0.00419677	CD74, AXL, RIPK2, GAS6	688	10	19734	11.4733	1	0.132518	0.129246
GOTERM_BP_DIRECT	GO:0071223	cellular response to lipoteichoic acid	4	0.554785	0.00419677	RIPK2, TREM2, CD14, TLR2	688	10	19734	11.4733	1	0.132518	0.129246
GOTERM_BP_DIRECT	GO:0048667	cell morphogenesis involved in neuron differentiation	4	0.554785	0.00419677	RB1, MEF2C, HEXA, SLC1A3	688	10	19734	11.4733	1	0.132518	0.129246
GOTERM_BP_DIRECT	GO:0045657	positive regulation of monocyte differentiation	4	0.554785	0.00419677	CD74, CD4, FES, HLA-DRB1	688	10	19734	11.4733	1	0.132518	0.129246
GOTERM_BP_DIRECT	GO:0006801	superoxide metabolic process	5	0.693481	0.00452056	IMMP2L, SH3PXD2B, CYBB, CYBA, SOD2	688	20	19734	7.17078	1	0.141543	0.138048
GOTERM_BP_DIRECT	GO:0019082	viral protein processing	6	0.832178	0.0046525	ST6GAL1, MAN2A1, MGAT4A, MGAT5, MGAT1, ST3GAL1	688	32	19734	5.37809	1	0.144198	0.140637
GOTERM_BP_DIRECT	GO:1902895	positive regulation of miRNA transcription	8	1.10957	0.00468274	NOTCH2, SPI1, STAT3, PDGFB, FOS, KLF4, FOXO3, HIF1A	688	60	19734	3.82442	1	0.144198	0.140637
GOTERM_BP_DIRECT	GO:0048812	neuron projection morphogenesis	8	1.10957	0.00513468	TAOK3, EPB41L3, NCKAP1L, SRGAP2, SGK1, SRGAP2B, DNM2, GAS7	688	61	19734	3.76172	1	0.155543	0.151703
GOTERM_BP_DIRECT	GO:0050853	B cell receptor signaling pathway	8	1.10957	0.00513468	LYN, MEF2C, SYK, KLHL6, NFAM1, GRB2, NCKAP1L, NFKB1	688	61	19734	3.76172	1	0.155543	0.151703
GOTERM_BP_DIRECT	GO:0007596	blood coagulation	10	1.38696	0.00545194	SERPINA1, GNAQ, PABPC4, GNA12, PLAUR, F13A1, SERPING1, PTPRJ, GAS6, PAPSS2	688	94	19734	3.0514	1	0.163822	0.159777
GOTERM_BP_DIRECT	GO:0045670	regulation of osteoclast differentiation	4	0.554785	0.00562238	CEBPB, RASSF2, UBASH3B, MITF	688	11	19734	10.4302	1	0.167592	0.163454
GOTERM_BP_DIRECT	GO:0032729	positive regulation of type II interferon production	9	1.24827	0.00569425	CLEC7A, RIPK2, SLC11A1, PDE4B, HLA-DPB1, TLR7, CD14, HAVCR2, HLA-DPA1	688	78	19734	3.30959	1	0.168387	0.16423
GOTERM_BP_DIRECT	GO:0015031	protein transport	26	3.6061	0.00586839	DENND1A, ITSN1, RRBP1, ARRB2, PSEN1, RABGEF1, CCDC91, CHMP1B, SLC15A3, ATG7, SNX6, ARRDC2, MX2, CMTM6, ARRDC3, RHBDF2, MYO5A, SCAMP2, VAMP8, DAB2, FCHSD2, TBC1D5, DOP1B, PPT1, EXOC4, ARL8B	688	415	19734	1.79702	1	0.17217	0.167919
GOTERM_BP_DIRECT	GO:0030336	negative regulation of cell migration	15	2.08044	0.00595297	CX3CR1, CD74, MCTP1, PTPRJ, MITF, LDLRAD4, FOXO3, TGFBR1, RHOB, SAP30, SRGAP2C, EMILIN2, SRGAP2, SRGAP1, SRGAP2B	688	187	19734	2.30079	1	0.173287	0.169009
GOTERM_BP_DIRECT	GO:0071345	cellular response to cytokine stimulus	6	0.832178	0.00607232	ABCA1, CSF1R, PID1, DAPK1, HCLS1, CXCR4	688	34	19734	5.06173	1	0.174042	0.169745
GOTERM_BP_DIRECT	GO:2000379	positive regulation of reactive oxygen species metabolic process	6	0.832178	0.00607232	CDKN1A, PID1, PDGFB, PTK2B, GRB2, NFE2L2	688	34	19734	5.06173	1	0.174042	0.169745
GOTERM_BP_DIRECT	GO:0042149	cellular response to glucose starvation	7	0.970874	0.00616111	CHKA, SESN1, SESN2, FOXO3, SIRT1, CPEB4, NFE2L2	688	48	19734	4.18296	1	0.175173	0.170848
GOTERM_BP_DIRECT	GO:0043410	positive regulation of MAPK cascade	15	2.08044	0.0062329	LYN, CD74, MAP2K1, MEF2C, SYK, ROCK1, PRKCE, PDGFB, LAPTM5, PTPRJ, IGF1, VEGFA, CD4, HLA-DRB1, AVPI1	688	188	19734	2.28855	1	0.175173	0.170848
GOTERM_BP_DIRECT	GO:0032956	regulation of actin cytoskeleton organization	10	1.38696	0.00625283	TRPM2, CSF1R, HCK, LRP1, ROCK1, PTK2B, ABL2, ARHGAP18, IQGAP2, RHOQ	688	96	19734	2.98783	1	0.175173	0.170848
GOTERM_BP_DIRECT	GO:0032757	positive regulation of interleukin-8 production	8	1.10957	0.00668774	RAB1A, CD74, SYK, CLEC7A, STAT3, TLR7, CD14, TLR2	688	64	19734	3.58539	1	0.185959	0.181367
GOTERM_BP_DIRECT	GO:0002265	astrocyte activation involved in immune response	3	0.416089	0.00692972	GRN, LRP1, PSEN1	688	4	19734	21.5124	1	0.188468	0.183815
GOTERM_BP_DIRECT	GO:0150062	complement-mediated synapse pruning	3	0.416089	0.00692972	C3, C1QA, TREM2	688	4	19734	21.5124	1	0.188468	0.183815
GOTERM_BP_DIRECT	GO:0051651	maintenance of location in cell	3	0.416089	0.00692972	HEXB, HEXA, APOE	688	4	19734	21.5124	1	0.188468	0.183815
GOTERM_BP_DIRECT	GO:0007264	small GTPase-mediated signal transduction	10	1.38696	0.00714127	TIAM1, DOCK5, ABR, DOCK4, DOCK8, SIAH2, ARHGAP18, DOCK2, RIN2, RHOQ	688	98	19734	2.92685	1	0.192814	0.188053
GOTERM_BP_DIRECT	GO:0050730	regulation of peptidyl-tyrosine phosphorylation	5	0.693481	0.00760775	ZNF592, PRKCE, PDGFC, ITGB2, TREM2	688	23	19734	6.23547	1	0.203932	0.198896
GOTERM_BP_DIRECT	GO:0019221	cytokine-mediated signaling pathway	13	1.80305	0.0081007	CSF1R, CSF3R, EDA, IFNGR1, RIPK2, IFNGR2, STAT3, PTPRJ, IRAK3, PIK3R1, CSF2RA, HCK, STAT4	688	155	19734	2.40568	1	0.214659	0.209359
GOTERM_BP_DIRECT	GO:0007179	transforming growth factor beta receptor signaling pathway	10	1.38696	0.00812317	DAB2, USP15, CHST11, ZMIZ1, STAT3, FOS, ARRB2, SKIL, SIRT1, TGFBR1	688	100	19734	2.86831	1	0.214659	0.209359
GOTERM_BP_DIRECT	GO:0030593	neutrophil chemotaxis	9	1.24827	0.00824104	PIKFYVE, CSF3R, FCER1G, SYK, C5AR1, ITGB2, PDE4B, NCKAP1L, ITGA9	688	83	19734	3.11022	1	0.215962	0.21063
GOTERM_BP_DIRECT	GO:0030154	cell differentiation	37	5.13176	0.00828841	RB1, SPI1, EDA, SYAP1, CREM, CREBL2, ETS2, TYMP, ARHGAP22, GNA13, UGCG, NHSL1, DPYSL2, GNA12, SH3PXD2B, MCL1, MEF2A, MEF2C, SYK, CADM1, APAF1, SFMBT1, EYA2, TMEM176B, TCF12, STAT3, SSH2, TGFBR1, ARHGAP24, RHOB, ETV6, VEGFA, HCK, DAB2, ELF1, ELF2, PPARD	688	678	19734	1.5653	1	0.215962	0.21063
GOTERM_BP_DIRECT	GO:0006879	intracellular iron ion homeostasis	8	1.10957	0.00856517	TFRC, SLC11A1, FTH1, NCOA4, SLC40A1, HIF1A, FTL, PICALM	688	67	19734	3.42485	1	0.220095	0.214661
GOTERM_BP_DIRECT	GO:1901224	positive regulation of non-canonical NF-kappaB signal transduction	8	1.10957	0.00856517	CD86, EDA, LAPTM5, NLRP3, TREM2, TLR7, HAVCR2, TLR2	688	67	19734	3.42485	1	0.220095	0.214661
GOTERM_BP_DIRECT	GO:0050731	positive regulation of peptidyl-tyrosine phosphorylation	9	1.24827	0.00883897	CD74, CD4, SYK, RIPK2, HCLS1, TREM2, PTPRJ, IGF1, VEGFA	688	84	19734	3.07319	1	0.223618	0.218097
GOTERM_BP_DIRECT	GO:0045444	fat cell differentiation	9	1.24827	0.00883897	NR4A2, NR4A3, MAFB, CEBPD, KLF4, METRNL, JDP2, FOSL2, PIAS1	688	84	19734	3.07319	1	0.223618	0.218097
GOTERM_BP_DIRECT	GO:0031954	positive regulation of protein autophosphorylation	5	0.693481	0.00888231	RASSF2, GPNMB, PDGFC, PDGFB, VEGFA	688	24	19734	5.97565	1	0.223618	0.218097
GOTERM_BP_DIRECT	GO:0031334	positive regulation of protein-containing complex assembly	7	0.970874	0.0090968	SYK, TFRC, CLEC7A, FNIP1, FNIP2, SPIDR, VEGFA	688	52	19734	3.86119	1	0.224271	0.218733
GOTERM_BP_DIRECT	GO:0043030	regulation of macrophage activation	4	0.554785	0.00925276	CD74, CD84, GPR137B, SNCA	688	13	19734	8.82558	1	0.224271	0.218733
GOTERM_BP_DIRECT	GO:0060100	positive regulation of phagocytosis, engulfment	4	0.554785	0.00925276	C3, RAB31, TREM2, NCKAP1L	688	13	19734	8.82558	1	0.224271	0.218733
GOTERM_BP_DIRECT	GO:0002357	defense response to tumor cell	4	0.554785	0.00925276	SPI1, DAPK1, LAPTM5, KLF4	688	13	19734	8.82558	1	0.224271	0.218733
GOTERM_BP_DIRECT	GO:0070254	mucus secretion	4	0.554785	0.00925276	VAMP8, PRKCE, CYBA, FOSL2	688	13	19734	8.82558	1	0.224271	0.218733
GOTERM_BP_DIRECT	GO:0070301	cellular response to hydrogen peroxide	8	1.10957	0.00926938	KDM6B, TRPM2, AXL, SIRPA, KLF4, SIRT1, RHOB, NFE2L2	688	68	19734	3.37449	1	0.224271	0.218733
GOTERM_BP_DIRECT	GO:0032496	response to lipopolysaccharide	12	1.66436	0.00939532	RPS6KA3, CEBPB, SLC11A1, PELI1, LY96, IRAK3, FOS, SOD2, FOSL2, TLR2, C2, SNCA	688	139	19734	2.47624	1	0.225851	0.220275
GOTERM_BP_DIRECT	GO:0051607	defense response to virus	17	2.35784	0.00945985	IFNAR2, BNIP3L, IFITM2, UNC93B1, IFNGR2, MX2, RNASE6, ZC3HAV1, IFI44L, VAMP8, PLSCR1, ITGAX, NLRP3, TLR7, ATG7, SERINC5, TLR2	688	238	19734	2.0488	1	0.225945	0.220366
GOTERM_BP_DIRECT	GO:0009725	response to hormone	6	0.832178	0.00977632	LYN, NCOA4, TIMP2, ME1, HCLS1, PTK2B	688	38	19734	4.52892	1	0.232016	0.226288
GOTERM_BP_DIRECT	GO:0001932	regulation of protein phosphorylation	7	0.970874	0.00996409	LYN, PRKAR2A, SESN2, TLR7, IGF1, FNIP1, FNIP2	688	53	19734	3.78834	1	0.234976	0.229174
GOTERM_BP_DIRECT	GO:0060907	positive regulation of macrophage cytokine production	5	0.693481	0.0102885	CD74, RIPK2, LAPTM5, TLR7, SIRT1	688	25	19734	5.73663	1	0.241099	0.235146
GOTERM_BP_DIRECT	GO:0006886	intracellular protein transport	19	2.63523	0.0105016	RAB1A, CD74, COPA, UNC93B1, STX7, AP1B1, LAPTM5, AP2A2, STX11, RHOB, ARL4C, RAB31, RAB20, STX6, APBA1, SNX9, ARL5A, SNX8, SNX6	688	283	19734	1.92572	1	0.244556	0.238518
GOTERM_BP_DIRECT	GO:0001701	in utero embryonic development	16	2.21914	0.01076	NOTCH2, CDKN1A, ELL, ZFAND5, YBX3, TANC2, TGFBR1, CMIP, VEGFA, GNA13, CHST11, ZMIZ1, MAN2A1, GNA12, APBA1, MGAT1	688	221	19734	2.07661	1	0.24848	0.242345
GOTERM_BP_DIRECT	GO:0000082	G1/S transition of mitotic cell cycle	8	1.10957	0.0108035	RB1, CDKN1A, GPR132, USP37, RHOU, BCAT1, GSPT1, PIAS1	688	70	19734	3.27807	1	0.24848	0.242345
GOTERM_BP_DIRECT	GO:0038160	CXCL12-activated CXCR4 signaling pathway	3	0.416089	0.0112838	WBP1L, CXCR4, TREM2	688	5	19734	17.2099	1	0.256035	0.249713
GOTERM_BP_DIRECT	GO:0022614	membrane to membrane docking	3	0.416089	0.0112838	ROCK1, EZR, ICAM1	688	5	19734	17.2099	1	0.256035	0.249713
GOTERM_BP_DIRECT	GO:0010976	positive regulation of neuron projection development	11	1.52566	0.0114279	LYN, RGS2, RAP1A, CAMK1D, FES, RAPGEF1, PTK2B, ABL2, APOE, DISC1, NFE2L2	688	124	19734	2.54447	1	0.256035	0.249713
GOTERM_BP_DIRECT	GO:0071498	cellular response to fluid shear stress	4	0.554785	0.0114755	MEF2C, PTK2B, MTSS1, NFE2L2	688	14	19734	8.19518	1	0.256035	0.249713
GOTERM_BP_DIRECT	GO:0038094	Fc-gamma receptor signaling pathway	4	0.554785	0.0114755	FCGR3A, FCGR2A, FCER1G, FCGR1A	688	14	19734	8.19518	1	0.256035	0.249713
GOTERM_BP_DIRECT	GO:0072659	protein localization to plasma membrane	13	1.80305	0.0118176	FYB1, ROCK1, RHBDF2, MYO5A, ATP1B3, ATP1B1, TSPAN33, RAP1A, EPB41L3, FCHO2, PKP2, EZR, GAS6	688	163	19734	2.28761	1	0.258688	0.252301
GOTERM_BP_DIRECT	GO:0046847	filopodium assembly	5	0.693481	0.011831	FGD4, SRGAP2, EZR, TGFBR1, SRGAP2B	688	26	19734	5.51599	1	0.258688	0.252301
GOTERM_BP_DIRECT	GO:0042554	superoxide anion generation	5	0.693481	0.011831	NCF4, SH3PXD2B, CYBB, CYBA, SOD2	688	26	19734	5.51599	1	0.258688	0.252301
GOTERM_BP_DIRECT	GO:0033674	positive regulation of kinase activity	7	0.970874	0.0118722	CSF1R, CD74, CD4, AXL, TREM2, MERTK, HLA-DRB1	688	55	19734	3.65058	1	0.258688	0.252301
GOTERM_BP_DIRECT	GO:0006953	acute-phase response	6	0.832178	0.0121097	CD163, CEBPB, PLSCR1, SERPINA1, TFRC, A2M	688	40	19734	4.30247	1	0.26233	0.255853
GOTERM_BP_DIRECT	GO:0000165	MAPK cascade	11	1.52566	0.0126926	PPP1CB, MEF2A, AKAP13, MEF2C, ZFP36, MAP2K1, TAOK3, PRKCE, PTK2B, MBP, MAP3K8	688	126	19734	2.50408	1	0.273367	0.266617
GOTERM_BP_DIRECT	GO:0007040	lysosome organization	7	0.970874	0.0129167	ABCA1, GRN, HEXB, GAA, HEXA, TPP1, CLN8	688	56	19734	3.58539	1	0.276595	0.269765
GOTERM_BP_DIRECT	GO:0043547	positive regulation of GTPase activity	11	1.52566	0.013363	RAP1A, RGS1, DOCK8, RGS10, RAPGEF1, SNX9, ARAP1, SRGAP2, EVI5, C9ORF72, SRGAP2B	688	127	19734	2.48437	1	0.281309	0.274363
GOTERM_BP_DIRECT	GO:0001916	positive regulation of T cell mediated cytotoxicity	6	0.832178	0.0134068	STX7, HLA-DPB1, HLA-DRA, HLA-DRB1, HLA-E, HLA-DQB1	688	41	19734	4.19753	1	0.281309	0.274363
GOTERM_BP_DIRECT	GO:1904754	positive regulation of vascular associated smooth muscle cell migration	5	0.693481	0.0135143	DOCK5, DOCK4, NR4A3, PDGFB, SSH1	688	27	19734	5.31169	1	0.281309	0.274363
GOTERM_BP_DIRECT	GO:2000060	positive regulation of ubiquitin-dependent protein catabolic process	5	0.693481	0.0135143	LAPTM5, PTK2B, DISC1, NFE2L2, HERPUD1	688	27	19734	5.31169	1	0.281309	0.274363
GOTERM_BP_DIRECT	GO:0090023	positive regulation of neutrophil chemotaxis	5	0.693481	0.0135143	CD74, CAMK1D, C5AR1, C3AR1, NCKAP1L	688	27	19734	5.31169	1	0.281309	0.274363
GOTERM_BP_DIRECT	GO:0051090	regulation of DNA-binding transcription factor activity	4	0.554785	0.0139788	HCK, SPI1, SYK, SGK1	688	15	19734	7.64884	1	0.287104	0.280015
GOTERM_BP_DIRECT	GO:0071361	cellular response to ethanol	4	0.554785	0.0139788	PRKCE, CYBB, ITPR2, SOD2	688	15	19734	7.64884	1	0.287104	0.280015
GOTERM_BP_DIRECT	GO:0016241	regulation of macroautophagy	7	0.970874	0.0140239	ATP6V0B, EXOC4, ATP6V1B2, ATP6V0C, ATP6V1C1, SNX6, ATP6V0A1	688	57	19734	3.52249	1	0.287104	0.280015
GOTERM_BP_DIRECT	GO:0071479	cellular response to ionizing radiation	6	0.832178	0.0147943	CDKN1A, GRB2, BRCA2, SIRT1, SPIDR, RHOB	688	42	19734	4.09759	1	0.299586	0.292188
GOTERM_BP_DIRECT	GO:0032733	positive regulation of interleukin-10 production	6	0.832178	0.0147943	RBM47, SYK, CLEC7A, STAT3, TREM2, TLR2	688	42	19734	4.09759	1	0.299586	0.292188
GOTERM_BP_DIRECT	GO:0071363	cellular response to growth factor stimulus	7	0.970874	0.0151955	SLC4A7, TGIF1, PDGFB, KLF4, GAS6, TNFRSF1B, TGFBR1	688	58	19734	3.46176	1	0.305699	0.298151
GOTERM_BP_DIRECT	GO:1902894	negative regulation of miRNA transcription	5	0.693481	0.0153424	NCOR2, PDGFB, HIF1A, PPARD, VEGFA	688	28	19734	5.12199	1	0.305699	0.298151
GOTERM_BP_DIRECT	GO:0050860	negative regulation of T cell receptor signaling pathway	5	0.693481	0.0153424	ELF1, LAPTM5, PTPRJ, EZR, PTPN2	688	28	19734	5.12199	1	0.305699	0.298151
GOTERM_BP_DIRECT	GO:0034134	toll-like receptor 2 signaling pathway	3	0.416089	0.0165374	RIPK2, PIK3AP1, TLR2	688	6	19734	14.3416	1	0.322031	0.31408
GOTERM_BP_DIRECT	GO:0036446	myofibroblast differentiation	3	0.416089	0.0165374	ZEB2, TGFBR1, FOSL2	688	6	19734	14.3416	1	0.322031	0.31408
GOTERM_BP_DIRECT	GO:0005975	carbohydrate metabolic process	12	1.66436	0.0166907	MANBA, B4GALT1, GK, MAN2A1, HEXB, HEXA, ME1, AKR1B1, NAGA, MAN1A1, MAN2B1, NPL	688	151	19734	2.27945	1	0.322031	0.31408
GOTERM_BP_DIRECT	GO:0032869	cellular response to insulin stimulus	9	1.24827	0.0167289	RB1, RAB31, INSIG1, UCP2, SYAP1, MYO5A, IRS2, PIK3R1, RHOQ	688	94	19734	2.74626	1	0.322031	0.31408
GOTERM_BP_DIRECT	GO:0006892	post-Golgi vesicle-mediated transport	4	0.554785	0.016767	MYO5A, SORL1, SCAMP2, DNM2	688	16	19734	7.17078	1	0.322031	0.31408
GOTERM_BP_DIRECT	GO:0045730	respiratory burst	4	0.554785	0.016767	SLC11A1, NCF4, CYBB, CYBA	688	16	19734	7.17078	1	0.322031	0.31408
GOTERM_BP_DIRECT	GO:2000145	regulation of cell motility	4	0.554785	0.016767	ROCK1, FES, ABL2, ARHGAP18	688	16	19734	7.17078	1	0.322031	0.31408
GOTERM_BP_DIRECT	GO:0034446	substrate adhesion-dependent cell spreading	7	0.970874	0.017739	RAB1A, AXL, PARVB, PIK3R1, SRGAP2, MERTK, SRGAP2B	688	60	19734	3.34637	1	0.337155	0.328831
GOTERM_BP_DIRECT	GO:0032735	positive regulation of interleukin-12 production	6	0.832178	0.0178506	SYK, CLEC7A, UNC93B1, RIPK2, LAPTM5, TLR2	688	44	19734	3.91134	1	0.337155	0.328831
GOTERM_BP_DIRECT	GO:0045429	positive regulation of nitric oxide biosynthetic process	6	0.832178	0.0178506	CLEC7A, ITGB2, PTK2B, APOE, KLF4, SOD2	688	44	19734	3.91134	1	0.337155	0.328831
GOTERM_BP_DIRECT	GO:0045892	negative regulation of DNA-templated transcription	31	4.29958	0.0179165	RB1, CIITA, SPI1, CEBPD, BHLHE41, PDGFB, FOXK2, RBPJ, ZMYM2, ATXN1, DNAJB6, BASP1, CREG1, SNX6, ZHX2, PHC2, SFMBT1, SIAH2, SFMBT2, FOXN3, KLF4, SMARCA2, SIRT1, NCOR2, PER1, ZEB2, ELF2, GAS6, L3MBTL4, RCOR1, PPARD	688	573	19734	1.55179	1	0.337155	0.328831
GOTERM_BP_DIRECT	GO:0001525	angiogenesis	17	2.35784	0.0183603	NRP2, SYK, PTPRJ, RBPJ, SHB, HIF1A, SIRT1, SAT1, ARHGAP24, TYMP, RHOB, VEGFA, ARHGAP22, RNF213, NINJ1, EPHB2, GLUL	688	257	19734	1.89733	1	0.34377	0.335282
GOTERM_BP_DIRECT	GO:0043491	phosphatidylinositol 3-kinase/protein kinase B signal transduction	8	1.10957	0.0188056	FCGR3A, STAT3, RAPGEF1, GAB2, PIK3R1, GAS6, PPARD, PIK3R5	688	78	19734	2.94186	1	0.350349	0.341698
GOTERM_BP_DIRECT	GO:0007049	cell cycle	20	2.77393	0.019242	RB1, CCNH, DUSP1, PRKCE, SIAH2, NSMCE2, TET2, CABLES1, CREBL2, TENT4B, PPP1CB, RPS6KA3, RGS2, RASSF2, RASSF4, MIS18BP1, EPB41L2, MAP3K8, EVI5, AVPI1	688	324	19734	1.77056	1	0.353137	0.344417
GOTERM_BP_DIRECT	GO:0032703	negative regulation of interleukin-2 production	5	0.693481	0.019447	ZFP36, LAPTM5, VSIG4, EZR, HAVCR2	688	30	19734	4.78052	1	0.353137	0.344417
GOTERM_BP_DIRECT	GO:0034142	toll-like receptor 4 signaling pathway	5	0.693481	0.019447	LYN, RIPK2, LY96, CD14, PIK3AP1	688	30	19734	4.78052	1	0.353137	0.344417
GOTERM_BP_DIRECT	GO:0033344	cholesterol efflux	5	0.693481	0.019447	ABCA1, SOAT1, NPC2, APOC1, APOE	688	30	19734	4.78052	1	0.353137	0.344417
GOTERM_BP_DIRECT	GO:0071364	cellular response to epidermal growth factor stimulus	6	0.832178	0.0195239	DAB2, ZFP36, SYAP1, FOS, PDE8A, SNX6	688	45	19734	3.82442	1	0.353137	0.344417
GOTERM_BP_DIRECT	GO:0051603	proteolysis involved in protein catabolic process	6	0.832178	0.0195239	CTSL, CTSS, CTSC, MALT1, CTSB, LGMN	688	45	19734	3.82442	1	0.353137	0.344417
GOTERM_BP_DIRECT	GO:0070542	response to fatty acid	4	0.554785	0.019843	TBXAS1, UCP2, FOXO3, TLR2	688	17	19734	6.74897	1	0.357175	0.348356
GOTERM_BP_DIRECT	GO:0070373	negative regulation of ERK1 and ERK2 cascade	8	1.10957	0.0200362	LYN, PTPN1, DAB2, RAPGEF1, SIRPA, EPHB2, EZR, PTPN2	688	79	19734	2.90462	1	0.358918	0.350056
GOTERM_BP_DIRECT	GO:0034097	response to cytokine	6	0.832178	0.0212969	TIMP2, REL, SKIL, NFKB1, MCL1, CXCL16	688	46	19734	3.74128	1	0.376579	0.367281
GOTERM_BP_DIRECT	GO:0046627	negative regulation of insulin receptor signaling pathway	6	0.832178	0.0212969	PTPN1, ZNF592, PID1, BLVRB, PTPRJ, PTPN2	688	46	19734	3.74128	1	0.376579	0.367281
GOTERM_BP_DIRECT	GO:0051092	positive regulation of NF-kappaB transcription factor activity	11	1.52566	0.0216069	EDA, TFRC, CLEC7A, RIPK2, STAT3, NLRP3, TRIM14, IRAK3, IL1RAP, MALT1, TLR2	688	137	19734	2.30303	1	0.376579	0.367281
GOTERM_BP_DIRECT	GO:0051602	response to electrical stimulus	5	0.693481	0.0217296	BTG2, KMT2C, CD14, DISC1, SOD2	688	31	19734	4.62631	1	0.376579	0.367281
GOTERM_BP_DIRECT	GO:0035335	peptidyl-tyrosine dephosphorylation	5	0.693481	0.0217296	PTPN1, UBASH3B, DUSP1, PTPRJ, PTPN2	688	31	19734	4.62631	1	0.376579	0.367281
GOTERM_BP_DIRECT	GO:0016239	positive regulation of macroautophagy	5	0.693481	0.0217296	BNIP3L, SESN1, SESN2, SIRT1, C9ORF72	688	31	19734	4.62631	1	0.376579	0.367281
GOTERM_BP_DIRECT	GO:0006956	complement activation	5	0.693481	0.0217296	C1QB, CFD, C3, C1QA, C2	688	31	19734	4.62631	1	0.376579	0.367281
GOTERM_BP_DIRECT	GO:0007266	Rho protein signal transduction	7	0.970874	0.0220783	GNA13, ROCK1, GNA12, MYO9B, ARHGAP6, RHOB, PHACTR4	688	63	19734	3.18702	1	0.38085	0.371446
GOTERM_BP_DIRECT	GO:1901888	regulation of cell junction assembly	3	0.416089	0.0226229	RAP1A, ROCK1, RAPGEF1	688	7	19734	12.2928	1	0.384899	0.375395
GOTERM_BP_DIRECT	GO:0033210	leptin-mediated signaling pathway	3	0.416089	0.0226229	UGCG, STAT3, SIRT1	688	7	19734	12.2928	1	0.384899	0.375395
GOTERM_BP_DIRECT	GO:0071224	cellular response to peptidoglycan	3	0.416089	0.0226229	RIPK2, NLRP3, TREM2	688	7	19734	12.2928	1	0.384899	0.375395
GOTERM_BP_DIRECT	GO:0050885	neuromuscular process controlling balance	6	0.832178	0.0231714	HEXB, GAA, HEXA, SLC1A3, TPP1, CLN8	688	47	19734	3.66168	1	0.386044	0.376512
GOTERM_BP_DIRECT	GO:0032689	negative regulation of type II interferon production	6	0.832178	0.0231714	AXL, LAPTM5, GAS6, HLA-DRB1, VSIR, HAVCR2	688	47	19734	3.66168	1	0.386044	0.376512
GOTERM_BP_DIRECT	GO:0030889	negative regulation of B cell proliferation	4	0.554785	0.0232082	LYN, TYROBP, INPP5D, TNFRSF21	688	18	19734	6.37403	1	0.386044	0.376512
GOTERM_BP_DIRECT	GO:0045579	positive regulation of B cell differentiation	4	0.554785	0.0232082	SPI1, SYK, INPP5D, NCKAP1L	688	18	19734	6.37403	1	0.386044	0.376512
GOTERM_BP_DIRECT	GO:0032930	positive regulation of superoxide anion generation	4	0.554785	0.0232082	TYROBP, SYK, CLEC7A, ITGB2	688	18	19734	6.37403	1	0.386044	0.376512
GOTERM_BP_DIRECT	GO:0030097	hemopoiesis	7	0.970874	0.0236704	NOTCH2, CSF1R, SGPL1, WBP1L, SOD2, PICALM, RUNX1	688	64	19734	3.13722	1	0.391982	0.382303
GOTERM_BP_DIRECT	GO:0007159	leukocyte cell-cell adhesion	5	0.693481	0.0241692	SYK, ROCK1, ITGB2, EZR, ICAM1	688	32	19734	4.48174	1	0.394975	0.385223
GOTERM_BP_DIRECT	GO:0010575	positive regulation of vascular endothelial growth factor production	5	0.693481	0.0241692	C3, STAT3, C5AR1, C3AR1, HIF1A	688	32	19734	4.48174	1	0.394975	0.385223
GOTERM_BP_DIRECT	GO:2001234	negative regulation of apoptotic signaling pathway	5	0.693481	0.0241692	NR4A2, CX3CR1, RB1, PSEN1, GRINA	688	32	19734	4.48174	1	0.394975	0.385223
GOTERM_BP_DIRECT	GO:0007155	cell adhesion	28	3.8835	0.0243982	CX3CR1, NRP2, CSF3R, B4GALT1, ITGB2, PSEN1, ICAM1, ADGRE2, GPNMB, STAB1, ITGAX, SIRPA, ABL2, FARP2, CD72, PRKCE, ATP1B1, MTSS1, RHOB, HCK, CD4, THEMIS2, FES, NINJ1, CASS4, APBA1, FOLR2, ITGA9	688	517	19734	1.55344	1	0.396977	0.387175
GOTERM_BP_DIRECT	GO:0065003	protein-containing complex assembly	11	1.52566	0.0246778	TIAM1, CD74, WIPF1, PTK2B, PDE4DIP, APBA1, SNX9, MITF, NCKAP1L, IL1RAP, PICALM	688	140	19734	2.25368	1	0.39978	0.389909
GOTERM_BP_DIRECT	GO:0032731	positive regulation of interleukin-1 beta production	7	0.970874	0.0253376	TYROBP, CLEC7A, RIPK2, STAT3, NLRP3, MALT1, NAIP	688	65	19734	3.08895	1	0.408693	0.398602
GOTERM_BP_DIRECT	GO:0045671	negative regulation of osteoclast differentiation	5	0.693481	0.0267678	MAFB, UBASH3B, INPP5D, PIK3R1, GPR137B	688	33	19734	4.34593	1	0.422323	0.411895
GOTERM_BP_DIRECT	GO:0070269	pyroptotic inflammatory response	5	0.693481	0.0267678	ZEB2, NINJ1, NLRP3, TREM2, NAIP	688	33	19734	4.34593	1	0.422323	0.411895
GOTERM_BP_DIRECT	GO:0046849	bone remodeling	4	0.554785	0.0268627	NOTCH2, DOCK5, RASSF2, MITF	688	19	19734	6.03856	1	0.422323	0.411895
GOTERM_BP_DIRECT	GO:0043277	apoptotic cell clearance	4	0.554785	0.0268627	TYROBP, LRP1, TREM2, GAS6	688	19	19734	6.03856	1	0.422323	0.411895
GOTERM_BP_DIRECT	GO:0031396	regulation of protein ubiquitination	4	0.554785	0.0268627	PRKN, SIAH2, TGFBR1, HERPUD1	688	19	19734	6.03856	1	0.422323	0.411895
GOTERM_BP_DIRECT	GO:1902236	negative regulation of endoplasmic reticulum stress-induced intrinsic apoptotic signaling pathway	4	0.554785	0.0268627	PRKN, PTPN1, GRINA, HERPUD1	688	19	19734	6.03856	1	0.422323	0.411895
GOTERM_BP_DIRECT	GO:0071346	cellular response to type II interferon	9	1.24827	0.0273324	ACTR2, CIITA, RAB20, DAPK1, MRC1, SIRPA, AIF1, HLA-DPA1, TLR2	688	103	19734	2.50629	1	0.427901	0.417335
GOTERM_BP_DIRECT	GO:0034599	cellular response to oxidative stress	9	1.24827	0.0287441	NR4A2, PRKN, SESN2, FOXO3, SOD2, HIF1A, AIF1, NFE2L2, SNCA	688	104	19734	2.48219	1	0.441841	0.430931
GOTERM_BP_DIRECT	GO:1903753	negative regulation of p38MAPK cascade	3	0.416089	0.0294761	DUSP1, TREM2, EZR	688	8	19734	10.7562	1	0.441841	0.430931
GOTERM_BP_DIRECT	GO:0006910	phagocytosis, recognition	3	0.416089	0.0294761	CLEC7A, TREM2, FCGR1A	688	8	19734	10.7562	1	0.441841	0.430931
GOTERM_BP_DIRECT	GO:0010543	regulation of platelet activation	3	0.416089	0.0294761	FCER1G, SYK, GNAQ	688	8	19734	10.7562	1	0.441841	0.430931
GOTERM_BP_DIRECT	GO:0007221	positive regulation of transcription of Notch receptor target	3	0.416089	0.0294761	MAML2, MAML3, RBPJ	688	8	19734	10.7562	1	0.441841	0.430931
GOTERM_BP_DIRECT	GO:0043067	regulation of programmed cell death	3	0.416089	0.0294761	BNIP3L, ACER3, CXCR4	688	8	19734	10.7562	1	0.441841	0.430931
GOTERM_BP_DIRECT	GO:0048261	negative regulation of receptor-mediated endocytosis	3	0.416089	0.0294761	RABGEF1, APOC1, PICALM	688	8	19734	10.7562	1	0.441841	0.430931
GOTERM_BP_DIRECT	GO:0071800	podosome assembly	3	0.416089	0.0294761	FARP2, DOCK5, SH3PXD2B	688	8	19734	10.7562	1	0.441841	0.430931
GOTERM_BP_DIRECT	GO:0002283	neutrophil activation involved in immune response	3	0.416089	0.0294761	TYROBP, FCER1G, SYK	688	8	19734	10.7562	1	0.441841	0.430931
GOTERM_BP_DIRECT	GO:0045648	positive regulation of erythrocyte differentiation	5	0.693481	0.0295272	INPP5D, STAT3, NCKAP1L, FOXO3, HIF1A	688	34	19734	4.21811	1	0.441841	0.430931
GOTERM_BP_DIRECT	GO:0046513	ceramide biosynthetic process	5	0.693481	0.0295272	ASAH1, SGMS1, SPTLC3, ACER3, CLN8	688	34	19734	4.21811	1	0.441841	0.430931
GOTERM_BP_DIRECT	GO:0002931	response to ischemia	7	0.970874	0.0308025	CX3CR1, CSF1R, MEF2C, PTK2B, TREM2, CPEB4, NFE2L2	688	68	19734	2.95268	1	0.44662	0.435592
GOTERM_BP_DIRECT	GO:0038096	Fc-gamma receptor signaling pathway involved in phagocytosis	4	0.554785	0.0308055	LYN, HCK, SYK, PRKCE	688	20	19734	5.73663	1	0.44662	0.435592
GOTERM_BP_DIRECT	GO:0050921	positive regulation of chemotaxis	4	0.554785	0.0308055	PDGFB, CXCR4, TREM2, AIF1	688	20	19734	5.73663	1	0.44662	0.435592
GOTERM_BP_DIRECT	GO:0002476	antigen processing and presentation of endogenous peptide antigen via MHC class Ib	4	0.554785	0.0308055	HLA-DPB1, HLA-DRB1, HLA-E, HLA-DQB1	688	20	19734	5.73663	1	0.44662	0.435592
GOTERM_BP_DIRECT	GO:0002486	antigen processing and presentation of endogenous peptide antigen via MHC class I via ER pathway, TAP-independent	4	0.554785	0.0308055	HLA-DPB1, HLA-DRB1, HLA-E, HLA-DQB1	688	20	19734	5.73663	1	0.44662	0.435592
GOTERM_BP_DIRECT	GO:0061098	positive regulation of protein tyrosine kinase activity	4	0.554785	0.0308055	PTPN1, CSF1R, CASS4, FCGR1A	688	20	19734	5.73663	1	0.44662	0.435592
GOTERM_BP_DIRECT	GO:0030166	proteoglycan biosynthetic process	4	0.554785	0.0308055	CSGALNACT1, CHST11, IGF1, GAL3ST4	688	20	19734	5.73663	1	0.44662	0.435592
GOTERM_BP_DIRECT	GO:0010759	positive regulation of macrophage chemotaxis	4	0.554785	0.0308055	CSF1R, C5AR1, C3AR1, PTPRJ	688	20	19734	5.73663	1	0.44662	0.435592
GOTERM_BP_DIRECT	GO:0008630	intrinsic apoptotic signaling pathway in response to DNA damage	6	0.832178	0.0317195	PIK3R1, SOD2, TNFRSF1B, FNIP2, SKIL, MCL1	688	51	19734	3.37449	1	0.457873	0.446567
GOTERM_BP_DIRECT	GO:0008284	positive regulation of cell population proliferation	27	3.7448	0.0319063	CD86, CSF1R, PDGFB, IRS2, AIF1, SDCBP, CLEC7A, NAMPT, PDGFC, ITGAX, PTK2B, LYN, TNFSF13, TBC1D8, IGF1, GAB2, SMARCA2, SIRT1, TGFBR1, VEGFA, RAD51B, TIAM1, HCK, ACER3, HCLS1, FOLR2, LGMN	688	506	19734	1.53052	1	0.457873	0.446567
GOTERM_BP_DIRECT	GO:0008203	cholesterol metabolic process	8	1.10957	0.0319503	ABCA1, CH25H, SOAT1, NPC2, APOC1, APOE, CLN8, PPARD	688	87	19734	2.63753	1	0.457873	0.446567
GOTERM_BP_DIRECT	GO:0048678	response to axon injury	5	0.693481	0.0324487	LYN, TYROBP, AXL, TREM2, SOD2	688	35	19734	4.09759	1	0.461466	0.450071
GOTERM_BP_DIRECT	GO:0072593	reactive oxygen species metabolic process	5	0.693481	0.0324487	SESN1, SESN2, UCP2, PDGFB, MT-ND2	688	35	19734	4.09759	1	0.461466	0.450071
GOTERM_BP_DIRECT	GO:0042127	regulation of cell population proliferation	11	1.52566	0.0330415	PID1, CHST11, FES, STAT3, STAT4, EMILIN2, MITF, SGK1, SIRT1, JUNB, PIAS1	688	147	19734	2.14636	1	0.468109	0.456551
GOTERM_BP_DIRECT	GO:0006606	protein import into nucleus	9	1.24827	0.0332793	CDKN1A, PPP3R1, SYK, STAT3, KCNQ3, HEATR3, FAM53B, NUP98, PIK3R1	688	107	19734	2.4126	1	0.469692	0.458094
GOTERM_BP_DIRECT	GO:0006958	complement activation, classical pathway	6	0.832178	0.0341262	C1QB, C3, C1QA, SERPING1, C1QC, C2	688	52	19734	3.30959	1	0.479827	0.467979
GOTERM_BP_DIRECT	GO:0061028	establishment of endothelial barrier	4	0.554785	0.0350343	RAP1A, RAPGEF1, EZR, ICAM1	688	21	19734	5.46346	1	0.488906	0.476834
GOTERM_BP_DIRECT	GO:0043149	stress fiber assembly	4	0.554785	0.0350343	ZEB2, PTK2B, PHACTR1, DNM2	688	21	19734	5.46346	1	0.488906	0.476834
GOTERM_BP_DIRECT	GO:0043542	endothelial cell migration	5	0.693481	0.0355333	STARD13, ZEB2, ITGB2, TGFBR1, VEGFA	688	36	19734	3.98377	1	0.490429	0.478319
GOTERM_BP_DIRECT	GO:2001235	positive regulation of apoptotic signaling pathway	5	0.693481	0.0355333	APAF1, CTSL, CTSS, CTSC, TGFBR1	688	36	19734	3.98377	1	0.490429	0.478319
GOTERM_BP_DIRECT	GO:0007265	Ras protein signal transduction	8	1.10957	0.0355383	RB1, SDCBP, RABGEF1, CDKN1A, RASGEF1B, RAPGEF1, GRB2, IGF1	688	89	19734	2.57826	1	0.490429	0.478319
GOTERM_BP_DIRECT	GO:0007249	canonical NF-kappaB signal transduction	6	0.832178	0.036643	RASSF2, ROCK1, RIPK2, REL, TLR7, NFKB1	688	53	19734	3.24715	1	0.494614	0.482401
GOTERM_BP_DIRECT	GO:1903426	regulation of reactive oxygen species biosynthetic process	3	0.416089	0.0370363	PIKFYVE, ALOX5, SNCA	688	9	19734	9.56105	1	0.494614	0.482401
GOTERM_BP_DIRECT	GO:0044320	cellular response to leptin stimulus	3	0.416089	0.0370363	NR4A3, PID1, STAT3	688	9	19734	9.56105	1	0.494614	0.482401
GOTERM_BP_DIRECT	GO:0034162	toll-like receptor 9 signaling pathway	3	0.416089	0.0370363	UNC93B1, PIK3AP1, HAVCR2	688	9	19734	9.56105	1	0.494614	0.482401
GOTERM_BP_DIRECT	GO:0098792	xenophagy	3	0.416089	0.0370363	RNF213, RIPK2, WIPI2	688	9	19734	9.56105	1	0.494614	0.482401
GOTERM_BP_DIRECT	GO:0032483	regulation of Rab protein signal transduction	3	0.416089	0.0370363	DENND1A, DENND3, SBF2	688	9	19734	9.56105	1	0.494614	0.482401
GOTERM_BP_DIRECT	GO:0045650	negative regulation of macrophage differentiation	3	0.416089	0.0370363	QKI, PTPN2, C1QC	688	9	19734	9.56105	1	0.494614	0.482401
GOTERM_BP_DIRECT	GO:0019953	sexual reproduction	3	0.416089	0.0370363	HEXA, STAT3, SELENOP	688	9	19734	9.56105	1	0.494614	0.482401
GOTERM_BP_DIRECT	GO:0001775	cell activation	3	0.416089	0.0370363	SYK, CLEC7A, IGF1	688	9	19734	9.56105	1	0.494614	0.482401
GOTERM_BP_DIRECT	GO:0030183	B cell differentiation	8	1.10957	0.0374283	SYK, NFAM1, PTPRJ, PIK3R1, FNIP1, RBPJ, PTPN2, FOSL2	688	90	19734	2.54961	1	0.498063	0.485765
GOTERM_BP_DIRECT	GO:0009615	response to virus	9	1.24827	0.0382781	IFNAR2, IFITM2, NPC2, IFNGR1, IFNGR2, MX2, CXCR4, IRAK3, ZC3HAV1	688	110	19734	2.3468	1	0.507559	0.495027
GOTERM_BP_DIRECT	GO:0001837	epithelial to mesenchymal transition	6	0.832178	0.0392711	PPP3R1, ROCK1, IGF1, RBPJ, HIF1A, TGFBR1	688	54	19734	3.18702	1	0.518879	0.506067
GOTERM_BP_DIRECT	GO:0050821	protein stabilization	15	2.08044	0.0407306	PRKN, USP36, CD74, GRN, CCNH, ATP1B3, CREBL2, PIK3R1, IGF1, ATP1B1, IFI30, TYROBP, RASSF2, GNAQ, MFSD1	688	239	19734	1.8002	1	0.536262	0.523021
GOTERM_BP_DIRECT	GO:0009791	post-embryonic development	7	0.970874	0.0415175	NR4A2, SGPL1, CHST11, SELENOP, PSEN1, SOD2, TGFBR1	688	73	19734	2.75044	1	0.542787	0.529385
GOTERM_BP_DIRECT	GO:0000045	autophagosome assembly	7	0.970874	0.0415175	VMP1, RAB1A, UBXN2B, WIPI2, PSEN1, ATG7, CTSD	688	73	19734	2.75044	1	0.542787	0.529385
GOTERM_BP_DIRECT	GO:0050850	positive regulation of calcium-mediated signaling	5	0.693481	0.0421941	CD4, SYK, CLEC7A, TREM2, PTPRJ	688	38	19734	3.7741	1	0.547788	0.534263
GOTERM_BP_DIRECT	GO:0010634	positive regulation of epithelial cell migration	5	0.693481	0.0421941	DOCK5, PRKCE, IRS2, HIF1A, RREB1	688	38	19734	3.7741	1	0.547788	0.534263
GOTERM_BP_DIRECT	GO:0010613	positive regulation of cardiac muscle hypertrophy	4	0.554785	0.0443368	MEF2A, NR4A3, ROCK1, IGF1	688	23	19734	4.98837	1	0.558236	0.544452
GOTERM_BP_DIRECT	GO:0007041	lysosomal transport	4	0.554785	0.0443368	HGSNAT, GRN, LRP1, PSAP	688	23	19734	4.98837	1	0.558236	0.544452
GOTERM_BP_DIRECT	GO:0006883	intracellular sodium ion homeostasis	4	0.554785	0.0443368	SLC1A3, ATP1B3, ATP1B1, SLC8A1	688	23	19734	4.98837	1	0.558236	0.544452
GOTERM_BP_DIRECT	GO:0002223	stimulatory C-type lectin receptor signaling pathway	4	0.554785	0.0443368	LYN, TYROBP, SYK, CLEC7A	688	23	19734	4.98837	1	0.558236	0.544452
GOTERM_BP_DIRECT	GO:0071404	cellular response to low-density lipoprotein particle stimulus	4	0.554785	0.0443368	ABCA1, FCER1G, SYK, ITGB2	688	23	19734	4.98837	1	0.558236	0.544452
GOTERM_BP_DIRECT	GO:0006469	negative regulation of protein kinase activity	6	0.832178	0.0448633	RB1, UBASH3B, GNAQ, PRKAG2, EPHB2, SNCA	688	56	19734	3.07319	1	0.558236	0.544452
GOTERM_BP_DIRECT	GO:0150079	negative regulation of neuroinflammatory response	3	0.416089	0.0452462	TREM2, IGF1, TNFRSF1B	688	10	19734	8.60494	1	0.558236	0.544452
GOTERM_BP_DIRECT	GO:1902966	positive regulation of protein localization to early endosome	3	0.416089	0.0452462	EZR, SORL1, VEGFA	688	10	19734	8.60494	1	0.558236	0.544452
GOTERM_BP_DIRECT	GO:0097067	cellular response to thyroid hormone stimulus	3	0.416089	0.0452462	CTSL, CTSS, CTSB	688	10	19734	8.60494	1	0.558236	0.544452
GOTERM_BP_DIRECT	GO:0002467	germinal center formation	3	0.416089	0.0452462	MEF2C, KLHL6, TNFSF13B	688	10	19734	8.60494	1	0.558236	0.544452
GOTERM_BP_DIRECT	GO:0031666	positive regulation of lipopolysaccharide-mediated signaling pathway	3	0.416089	0.0452462	LY86, LY96, CD14	688	10	19734	8.60494	1	0.558236	0.544452
GOTERM_BP_DIRECT	GO:0001788	antibody-dependent cellular cytotoxicity	3	0.416089	0.0452462	FCGR3A, FCGR2A, FCGR1A	688	10	19734	8.60494	1	0.558236	0.544452
GOTERM_BP_DIRECT	GO:0090382	phagosome maturation	3	0.416089	0.0452462	PIKFYVE, RAB31, SLC9A9	688	10	19734	8.60494	1	0.558236	0.544452
GOTERM_BP_DIRECT	GO:0060397	growth hormone receptor signaling pathway via JAK-STAT	3	0.416089	0.0452462	LYN, PTPN1, STAT3	688	10	19734	8.60494	1	0.558236	0.544452
GOTERM_BP_DIRECT	GO:0006497	protein lipidation	3	0.416089	0.0452462	UGCG, WIPI2, ATG7	688	10	19734	8.60494	1	0.558236	0.544452
GOTERM_BP_DIRECT	GO:0098586	cellular response to virus	8	1.10957	0.0456432	IFNAR2, IFNGR1, IFNGR2, NLRP3, TLR7, POU2F2, HIF1A, NFKB1	688	94	19734	2.44112	1	0.561276	0.547417
GOTERM_BP_DIRECT	GO:0007204	positive regulation of cytosolic calcium ion concentration	11	1.52566	0.0464738	GNA13, CX3CR1, SWAP70, C5AR1, FPR1, C3AR1, PTK2B, ABL2, CXCR4, FPR3, SPPL3	688	156	19734	2.02253	1	0.56961	0.555545
GOTERM_BP_DIRECT	GO:1903078	positive regulation of protein localization to plasma membrane	6	0.832178	0.0478287	LRP1, PRKCE, TREM2, PIK3R1, EPHB2, EZR	688	57	19734	3.01928	1	0.582809	0.568419
GOTERM_BP_DIRECT	GO:0006631	fatty acid metabolic process	8	1.10957	0.0478636	C3, ASAH1, SGPL1, CRYL1, ACSL3, AOAH, PPARD, SNCA	688	95	19734	2.41542	1	0.582809	0.568419
GOTERM_BP_DIRECT	GO:0071356	cellular response to tumor necrosis factor	10	1.38696	0.0483675	CX3CR1, ZFP36, ASAH1, PID1, FOS, YBX3, SIRT1, NFKB1, TNFRSF21, NFE2L2	688	136	19734	2.10905	1	0.587027	0.572532
GOTERM_BP_DIRECT	GO:0071425	hematopoietic stem cell proliferation	4	0.554785	0.0494018	BRCA2, SHB, ETV6, RUNX1	688	24	19734	4.78052	1	0.597011	0.58227
GOTERM_BP_DIRECT	GO:0030833	regulation of actin filament polymerization	5	0.693481	0.0495106	FCHSD2, FES, HCLS1, PDE4DIP, ARHGAP18	688	40	19734	3.58539	1	0.597011	0.58227
GOTERM_BP_DIRECT	GO:0034976	response to endoplasmic reticulum stress	8	1.10957	0.0501516	PRKN, MARCKS, CEBPB, CREBRF, PIK3R1, AFF4, ATF6, HERPUD1	688	96	19734	2.39026	1	0.60279	0.587906
GOTERM_BP_DIRECT	GO:0033627	cell adhesion mediated by integrin	5	0.693481	0.0534137	ITGB2, ITGAX, EMILIN2, ITGA9, ICAM1	688	41	19734	3.49794	1	0.626654	0.611181
GOTERM_BP_DIRECT	GO:0030041	actin filament polymerization	5	0.693481	0.0534137	DIAPH2, PSTPIP2, AIF1, ARHGAP6, GAS7	688	41	19734	3.49794	1	0.626654	0.611181
GOTERM_BP_DIRECT	GO:0019370	leukotriene biosynthetic process	3	0.416089	0.0540514	SYK, ALOX5, LTC4S	688	11	19734	7.82267	1	0.626654	0.611181
GOTERM_BP_DIRECT	GO:1900407	regulation of cellular response to oxidative stress	3	0.416089	0.0540514	PRKN, ALOX5, NFE2L2	688	11	19734	7.82267	1	0.626654	0.611181
GOTERM_BP_DIRECT	GO:0030203	glycosaminoglycan metabolic process	3	0.416089	0.0540514	HEXB, HEXA, GNS	688	11	19734	7.82267	1	0.626654	0.611181
GOTERM_BP_DIRECT	GO:0032675	regulation of interleukin-6 production	3	0.416089	0.0540514	CEBPB, SIRPA, TREM2	688	11	19734	7.82267	1	0.626654	0.611181
GOTERM_BP_DIRECT	GO:0050665	hydrogen peroxide biosynthetic process	3	0.416089	0.0540514	CYBB, CYBA, SOD2	688	11	19734	7.82267	1	0.626654	0.611181
GOTERM_BP_DIRECT	GO:0010887	negative regulation of cholesterol storage	3	0.416089	0.0540514	ABCA1, TREM2, PPARD	688	11	19734	7.82267	1	0.626654	0.611181
GOTERM_BP_DIRECT	GO:0043304	regulation of mast cell degranulation	3	0.416089	0.0540514	LYN, ADGRE2, FES	688	11	19734	7.82267	1	0.626654	0.611181
GOTERM_BP_DIRECT	GO:0030953	astral microtubule organization	3	0.416089	0.0540514	LIMK2, PDE4DIP, EZR	688	11	19734	7.82267	1	0.626654	0.611181
GOTERM_BP_DIRECT	GO:0032680	regulation of tumor necrosis factor production	3	0.416089	0.0540514	CX3CR1, ZFP36, SIRPA	688	11	19734	7.82267	1	0.626654	0.611181
GOTERM_BP_DIRECT	GO:1902600	proton transmembrane transport	10	1.38696	0.0541553	ATP6V0B, SLC11A1, UCP2, SLC9A9, ATP6V1B2, SLC15A3, ATP1B1, ATP6V0C, ATP6V1C1, ATP6V0A1	688	139	19734	2.06354	1	0.626654	0.611181
GOTERM_BP_DIRECT	GO:0016192	vesicle-mediated transport	14	1.94175	0.0545744	RAB1A, COPA, CD163, AP1B1, MYO5A, AP2A2, RABGEF1, RAB31, RIN3, KIF1B, ARL5A, RIN2, CYTH1, PICALM	688	227	19734	1.769	1	0.62752	0.612026
GOTERM_BP_DIRECT	GO:1903077	negative regulation of protein localization to plasma membrane	4	0.554785	0.0547354	DAB2, PID1, RHOQ, PICALM	688	25	19734	4.5893	1	0.62752	0.612026
GOTERM_BP_DIRECT	GO:0048844	artery morphogenesis	4	0.554785	0.0547354	ZMIZ1, APOE, TGFBR1, VEGFA	688	25	19734	4.5893	1	0.62752	0.612026
GOTERM_BP_DIRECT	GO:0007584	response to nutrient	6	0.832178	0.0574048	APAF1, TFRC, ACSL1, CYBB, A2M, C2	688	60	19734	2.86831	1	0.656105	0.639905
GOTERM_BP_DIRECT	GO:0032088	negative regulation of NF-kappaB transcription factor activity	7	0.970874	0.0600482	SPI1, NLRP3, IRAK3, ARRB2, KLF4, SIRT1, HAVCR2	688	80	19734	2.50977	1	0.675561	0.658881
GOTERM_BP_DIRECT	GO:0001782	B cell homeostasis	4	0.554785	0.0603316	LYN, MEF2C, NCKAP1L, TNFSF13B	688	26	19734	4.41279	1	0.675561	0.658881
GOTERM_BP_DIRECT	GO:0050900	leukocyte migration	4	0.554785	0.0603316	LYN, ROCK1, PDE4B, ICAM1	688	26	19734	4.41279	1	0.675561	0.658881
GOTERM_BP_DIRECT	GO:0002092	positive regulation of receptor internalization	4	0.554785	0.0603316	SYK, TBC1D5, ARRB2, VEGFA	688	26	19734	4.41279	1	0.675561	0.658881
GOTERM_BP_DIRECT	GO:0060586	multicellular organismal-level iron ion homeostasis	4	0.554785	0.0603316	SLC11A1, SLC40A1, SOD2, PICALM	688	26	19734	4.41279	1	0.675561	0.658881
GOTERM_BP_DIRECT	GO:0051894	positive regulation of focal adhesion assembly	4	0.554785	0.0603316	ROCK1, PTPRJ, FMN1, VEGFA	688	26	19734	4.41279	1	0.675561	0.658881
GOTERM_BP_DIRECT	GO:0071456	cellular response to hypoxia	10	1.38696	0.0603763	BNIP3L, PRKCE, TREM2, FOS, FOXO3, HIF1A, SIRT1, PPARD, NFE2L2, VEGFA	688	142	19734	2.01994	1	0.675561	0.658881
GOTERM_BP_DIRECT	GO:0014070	response to organic cyclic compound	6	0.832178	0.0608236	LYN, BTG2, ACSL1, TET2, KCNQ3, MT-ND1	688	61	19734	2.82129	1	0.678529	0.661775
GOTERM_BP_DIRECT	GO:0009410	response to xenobiotic stimulus	15	2.08044	0.0614897	LYN, TGIF1, CDKN1A, PARP4, CYBB, SLC1A3, FOS, FOXO3, SOD2, FOSL2, MT-ND1, GNA12, PTK2B, NCKAP1L, SNCA	688	254	19734	1.69389	1	0.680783	0.663973
GOTERM_BP_DIRECT	GO:0032691	negative regulation of interleukin-1 beta production	5	0.693481	0.061705	CX3CR1, NLRP3, TREM2, IGF1, ARRB2	688	43	19734	3.33525	1	0.680783	0.663973
GOTERM_BP_DIRECT	GO:1904706	negative regulation of vascular associated smooth muscle cell proliferation	5	0.693481	0.061705	GNA13, MEF2C, CDKN1A, GNA12, SOD2	688	43	19734	3.33525	1	0.680783	0.663973
GOTERM_BP_DIRECT	GO:0120162	positive regulation of cold-induced thermogenesis	8	1.10957	0.0626182	KDM6B, CEBPB, SYK, ACSL1, PDGFC, UCP2, CXCR4, VEGFA	688	101	19734	2.27193	1	0.680783	0.663973
GOTERM_BP_DIRECT	GO:0019722	calcium-mediated signaling	9	1.24827	0.0631912	CX3CR1, TRPM2, FCGR3A, CD4, MCTP1, SYK, C3AR1, CXCR4, ITPR2	688	122	19734	2.11597	1	0.680783	0.663973
GOTERM_BP_DIRECT	GO:0035456	response to interferon-beta	3	0.416089	0.0634009	IFNAR2, PLSCR1, IFITM2	688	12	19734	7.17078	1	0.680783	0.663973
GOTERM_BP_DIRECT	GO:2001223	negative regulation of neuron migration	3	0.416089	0.0634009	STAT3, SRGAP2, SRGAP2B	688	12	19734	7.17078	1	0.680783	0.663973
GOTERM_BP_DIRECT	GO:0060998	regulation of dendritic spine development	3	0.416089	0.0634009	MEF2C, DISC1, TANC2	688	12	19734	7.17078	1	0.680783	0.663973
GOTERM_BP_DIRECT	GO:0051168	nuclear export	3	0.416089	0.0634009	RANBP2, ATXN1, MALT1	688	12	19734	7.17078	1	0.680783	0.663973
GOTERM_BP_DIRECT	GO:0035455	response to interferon-alpha	3	0.416089	0.0634009	IFNAR2, IFITM2, MX2	688	12	19734	7.17078	1	0.680783	0.663973
GOTERM_BP_DIRECT	GO:1904861	excitatory synapse assembly	3	0.416089	0.0634009	SRGAP2C, SRGAP2, SRGAP2B	688	12	19734	7.17078	1	0.680783	0.663973
GOTERM_BP_DIRECT	GO:0009313	oligosaccharide catabolic process	3	0.416089	0.0634009	MANBA, HEXB, MAN2B1	688	12	19734	7.17078	1	0.680783	0.663973
GOTERM_BP_DIRECT	GO:0007167	enzyme-linked receptor protein signaling pathway	3	0.416089	0.0634009	CD4, LRP1, GAS6	688	12	19734	7.17078	1	0.680783	0.663973
GOTERM_BP_DIRECT	GO:0007274	neuromuscular synaptic transmission	4	0.554785	0.0661838	FCHSD2, DTNA, FES, KIF1B	688	27	19734	4.24935	1	0.694597	0.677447
GOTERM_BP_DIRECT	GO:0006826	iron ion transport	4	0.554785	0.0661838	TFRC, SLC11A1, FTH1, FTL	688	27	19734	4.24935	1	0.694597	0.677447
GOTERM_BP_DIRECT	GO:1904753	negative regulation of vascular associated smooth muscle cell migration	4	0.554785	0.0661838	GNA13, MEF2C, GNA12, NFE2L2	688	27	19734	4.24935	1	0.694597	0.677447
GOTERM_BP_DIRECT	GO:0046329	negative regulation of JNK cascade	4	0.554785	0.0661838	PRKN, PER1, TAOK3, SIRPA	688	27	19734	4.24935	1	0.694597	0.677447
GOTERM_BP_DIRECT	GO:0016477	cell migration	16	2.21914	0.0676318	DOCK5, RAB1A, SYK, SDC2, SDC3, ITGB2, MERTK, SORL1, ADGRE2, TIAM1, FMNL2, AXL, CASS4, SIRPA, NCKAP1L, DOCK2	688	281	19734	1.6332	1	0.694597	0.677447
GOTERM_BP_DIRECT	GO:0006487	protein N-linked glycosylation	6	0.832178	0.0680001	B4GALT1, MGAT4A, MGAT5, ALG13, MGAT1, ST3GAL1	688	63	19734	2.73173	1	0.694597	0.677447
GOTERM_BP_DIRECT	GO:0048167	regulation of synaptic plasticity	6	0.832178	0.0680001	CX3CR1, MEF2C, SIPA1L1, KCNQ3, PTK2B, PSEN1	688	63	19734	2.73173	1	0.694597	0.677447
GOTERM_BP_DIRECT	GO:0003363	lamellipodium assembly involved in ameboidal cell migration	2	0.277393	0.0684158	SRGAP2, SRGAP2B	688	2	19734	28.6831	1	0.694597	0.677447
GOTERM_BP_DIRECT	GO:2000107	negative regulation of leukocyte apoptotic process	2	0.277393	0.0684158	HCLS1, MERTK	688	2	19734	28.6831	1	0.694597	0.677447
GOTERM_BP_DIRECT	GO:1900235	negative regulation of Kit signaling pathway	2	0.277393	0.0684158	RABGEF1, SH2B3	688	2	19734	28.6831	1	0.694597	0.677447
GOTERM_BP_DIRECT	GO:1902202	regulation of hepatocyte growth factor receptor signaling pathway	2	0.277393	0.0684158	PTPN1, PTPN2	688	2	19734	28.6831	1	0.694597	0.677447
GOTERM_BP_DIRECT	GO:0033003	regulation of mast cell activation	2	0.277393	0.0684158	LYN, PLSCR1	688	2	19734	28.6831	1	0.694597	0.677447
GOTERM_BP_DIRECT	GO:0002431	Fc receptor mediated stimulatory signaling pathway	2	0.277393	0.0684158	LYN, FCER1G	688	2	19734	28.6831	1	0.694597	0.677447
GOTERM_BP_DIRECT	GO:0001798	positive regulation of type IIa hypersensitivity	2	0.277393	0.0684158	C3, FCGR1A	688	2	19734	28.6831	1	0.694597	0.677447
GOTERM_BP_DIRECT	GO:0070346	positive regulation of fat cell proliferation	2	0.277393	0.0684158	PID1, PPARD	688	2	19734	28.6831	1	0.694597	0.677447
GOTERM_BP_DIRECT	GO:0002491	antigen processing and presentation of endogenous peptide antigen via MHC class II	2	0.277393	0.0684158	HLA-DRA, HLA-DRB1	688	2	19734	28.6831	1	0.694597	0.677447
GOTERM_BP_DIRECT	GO:2000626	negative regulation of miRNA catabolic process	2	0.277393	0.0684158	TENT2, QKI	688	2	19734	28.6831	1	0.694597	0.677447
GOTERM_BP_DIRECT	GO:2000448	positive regulation of macrophage migration inhibitory factor signaling pathway	2	0.277393	0.0684158	CD74, CXCR4	688	2	19734	28.6831	1	0.694597	0.677447
GOTERM_BP_DIRECT	GO:0060988	lipid tube assembly	2	0.277393	0.0684158	BIN1, SNX9	688	2	19734	28.6831	1	0.694597	0.677447
GOTERM_BP_DIRECT	GO:0072160	nephron tubule epithelial cell differentiation	2	0.277393	0.0684158	MEF2C, MTSS1	688	2	19734	28.6831	1	0.694597	0.677447
GOTERM_BP_DIRECT	GO:0043408	regulation of MAPK cascade	5	0.693481	0.0706335	LYN, CSF1R, TAOK3, SLA, GRB2	688	45	19734	3.18702	1	0.715164	0.697506
GOTERM_BP_DIRECT	GO:0072583	clathrin-dependent endocytosis	4	0.554785	0.0722848	FCHSD2, FCHO2, AP2A2, PICALM	688	28	19734	4.09759	1	0.729718	0.7117
GOTERM_BP_DIRECT	GO:0060333	type II interferon-mediated signaling pathway	3	0.416089	0.073246	HCK, IFNGR1, IFNGR2	688	13	19734	6.61919	1	0.729718	0.7117
GOTERM_BP_DIRECT	GO:1900242	regulation of synaptic vesicle endocytosis	3	0.416089	0.073246	PRKN, ROCK1, SNX9	688	13	19734	6.61919	1	0.729718	0.7117
GOTERM_BP_DIRECT	GO:0033700	phospholipid efflux	3	0.416089	0.073246	ABCA1, APOC1, APOE	688	13	19734	6.61919	1	0.729718	0.7117
GOTERM_BP_DIRECT	GO:0051450	myoblast proliferation	3	0.416089	0.073246	FES, FOS, IGF1	688	13	19734	6.61919	1	0.729718	0.7117
GOTERM_BP_DIRECT	GO:0034379	very-low-density lipoprotein particle assembly	3	0.416089	0.073246	SOAT1, APOC1, ACSL3	688	13	19734	6.61919	1	0.729718	0.7117
GOTERM_BP_DIRECT	GO:0001570	vasculogenesis	6	0.832178	0.0756251	SGPL1, ZMIZ1, PTPRJ, JUNB, QKI, VEGFA	688	65	19734	2.64767	1	0.751411	0.732857
GOTERM_BP_DIRECT	GO:0007626	locomotory behavior	7	0.970874	0.0758642	HEXB, GAA, GNG7, SELENOP, APBA1, NAV2, SOD2	688	85	19734	2.36214	1	0.751782	0.733219
GOTERM_BP_DIRECT	GO:0051649	establishment of localization in cell	8	1.10957	0.0768147	MSR1, AXL, SLC11A1, PRKCE, SLC40A1, PLD4, CYBA, MERTK	688	106	19734	2.16477	1	0.759182	0.740437
GOTERM_BP_DIRECT	GO:0001678	intracellular glucose homeostasis	4	0.554785	0.078627	FOXK2, PIK3R1, HIF1A, SIRT1	688	29	19734	3.9563	1	0.775037	0.755901
GOTERM_BP_DIRECT	GO:0022008	neurogenesis	6	0.832178	0.0796041	MARCKS, BTBD1, CXCR4, NAV2, DAGLB, ETV6	688	66	19734	2.60756	1	0.78007	0.760809
GOTERM_BP_DIRECT	GO:0010595	positive regulation of endothelial cell migration	6	0.832178	0.0796041	GRN, NRP2, PTK2B, RIN2, RHOB, VEGFA	688	66	19734	2.60756	1	0.78007	0.760809
GOTERM_BP_DIRECT	GO:0007259	cell surface receptor signaling pathway via JAK-STAT	5	0.693481	0.0801844	IFNAR2, STAT3, STAT4, CSF2RA, PIAS1	688	47	19734	3.0514	1	0.78007	0.760809
GOTERM_BP_DIRECT	GO:0032092	positive regulation of protein binding	5	0.693481	0.0801844	PRKN, TIAM1, LRP1, RIPK2, SPPL3	688	47	19734	3.0514	1	0.78007	0.760809
GOTERM_BP_DIRECT	GO:0007163	establishment or maintenance of cell polarity	5	0.693481	0.0801844	ACTR2, RHOU, PARVB, SPINT2, RHOQ	688	47	19734	3.0514	1	0.78007	0.760809
GOTERM_BP_DIRECT	GO:0086064	cell communication by electrical coupling involved in cardiac conduction	3	0.416089	0.083541	PKP2, ATP1B1, SLC8A1	688	14	19734	6.14639	1	0.789468	0.769975
GOTERM_BP_DIRECT	GO:0034145	positive regulation of toll-like receptor 4 signaling pathway	3	0.416089	0.083541	NINJ1, PELI1, CD14	688	14	19734	6.14639	1	0.789468	0.769975
GOTERM_BP_DIRECT	GO:1990845	adaptive thermogenesis	3	0.416089	0.083541	UCP2, THADA, SORL1	688	14	19734	6.14639	1	0.789468	0.769975
GOTERM_BP_DIRECT	GO:0050884	neuromuscular process controlling posture	3	0.416089	0.083541	GAA, HEXA, CLN8	688	14	19734	6.14639	1	0.789468	0.769975
GOTERM_BP_DIRECT	GO:0098693	regulation of synaptic vesicle cycle	3	0.416089	0.083541	PPP3R1, DNAJC5, PSEN1	688	14	19734	6.14639	1	0.789468	0.769975
GOTERM_BP_DIRECT	GO:0032233	positive regulation of actin filament bundle assembly	3	0.416089	0.083541	SWAP70, PDE4DIP, MTSS1	688	14	19734	6.14639	1	0.789468	0.769975
GOTERM_BP_DIRECT	GO:0050777	negative regulation of immune response	3	0.416089	0.083541	LYN, INPP5D, C9ORF72	688	14	19734	6.14639	1	0.789468	0.769975
GOTERM_BP_DIRECT	GO:0051152	positive regulation of smooth muscle cell differentiation	3	0.416089	0.083541	NOTCH2, SIRT1, PIAS1	688	14	19734	6.14639	1	0.789468	0.769975
GOTERM_BP_DIRECT	GO:0055119	relaxation of cardiac muscle	3	0.416089	0.083541	RGS2, ATP1B1, SLC8A1	688	14	19734	6.14639	1	0.789468	0.769975
GOTERM_BP_DIRECT	GO:0048388	endosomal lumen acidification	3	0.416089	0.083541	ATP6V0B, ATP6V0C, ATP6V0A1	688	14	19734	6.14639	1	0.789468	0.769975
GOTERM_BP_DIRECT	GO:1900272	negative regulation of long-term synaptic potentiation	3	0.416089	0.083541	CX3CR1, TYROBP, APOE	688	14	19734	6.14639	1	0.789468	0.769975
GOTERM_BP_DIRECT	GO:0030216	keratinocyte differentiation	6	0.832178	0.0836929	UGCG, CDKN1A, MAP2K1, ASAH1, MAFB, RBPJ	688	67	19734	2.56864	1	0.789468	0.769975
GOTERM_BP_DIRECT	GO:0001501	skeletal system development	9	1.24827	0.0843671	RPS6KA3, RASSF2, HEXB, TRPS1, HEXA, SH3PXD2B, IGF1, ETS2, TGFBR1	688	130	19734	1.98576	1	0.793662	0.774065
GOTERM_BP_DIRECT	GO:0048488	synaptic vesicle endocytosis	5	0.693481	0.0851875	BIN1, DENND1A, FCHO2, DNM2, SNCA	688	48	19734	2.98783	1	0.793662	0.774065
GOTERM_BP_DIRECT	GO:0048538	thymus development	5	0.693481	0.0851875	MAP2K1, MAFB, PSEN1, JARID2, TGFBR1	688	48	19734	2.98783	1	0.793662	0.774065
GOTERM_BP_DIRECT	GO:0071902	positive regulation of protein serine/threonine kinase activity	4	0.554785	0.0852025	MAP2K1, CAB39, SYAP1, SNCA	688	30	19734	3.82442	1	0.793662	0.774065
GOTERM_BP_DIRECT	GO:0048714	positive regulation of oligodendrocyte differentiation	4	0.554785	0.0852025	CXCR4, TNFRSF1B, QKI, TLR2	688	30	19734	3.82442	1	0.793662	0.774065
GOTERM_BP_DIRECT	GO:0050830	defense response to Gram-positive bacterium	9	1.24827	0.0872749	RIPK2, C5AR1, RNASE6, NLRP3, RNASE1, MPEG1, HAVCR2, TLR2, HLA-E	688	131	19734	1.9706	1	0.810938	0.790915
GOTERM_BP_DIRECT	GO:0001819	positive regulation of cytokine production	6	0.832178	0.0878905	CADM1, NFAM1, SLC11A1, PELI1, IRAK3, CD14	688	68	19734	2.53087	1	0.814627	0.794513
GOTERM_BP_DIRECT	GO:0050729	positive regulation of inflammatory response	8	1.10957	0.0894189	CEBPB, NINJ1, NLRP3, TLR7, NEAT1, NAIP, TLR2, SNCA	688	110	19734	2.08605	1	0.826737	0.806323
GOTERM_BP_DIRECT	GO:0034113	heterotypic cell-cell adhesion	4	0.554785	0.0920032	ITGB2, NINJ1, ITGAX, SIRPA	688	31	19734	3.70105	1	0.842931	0.822117
GOTERM_BP_DIRECT	GO:0010506	regulation of autophagy	6	0.832178	0.0921959	PRKN, DAPK1, PSAP, ABL2, C9ORF72, GPR137B	688	69	19734	2.49419	1	0.842931	0.822117
GOTERM_BP_DIRECT	GO:0050679	positive regulation of epithelial cell proliferation	6	0.832178	0.0921959	GRN, NR4A3, C5AR1, IGF1, RBPJ, VEGFA	688	69	19734	2.49419	1	0.842931	0.822117
GOTERM_BP_DIRECT	GO:0071560	cellular response to transforming growth factor beta stimulus	6	0.832178	0.0921959	CX3CR1, WWOX, MEF2C, APAF1, FOS, TGFBR1	688	69	19734	2.49419	1	0.842931	0.822117
GOTERM_BP_DIRECT	GO:0002281	macrophage activation involved in immune response	3	0.416089	0.0942429	SYK, PRKCE, HAVCR2	688	15	19734	5.73663	1	0.842931	0.822117
GOTERM_BP_DIRECT	GO:0060996	dendritic spine development	3	0.416089	0.0942429	EPHB2, SRGAP2, SRGAP2B	688	15	19734	5.73663	1	0.842931	0.822117
GOTERM_BP_DIRECT	GO:0032736	positive regulation of interleukin-13 production	3	0.416089	0.0942429	NLRP3, IL1RAP, HLA-E	688	15	19734	5.73663	1	0.842931	0.822117
GOTERM_BP_DIRECT	GO:0060766	negative regulation of androgen receptor signaling pathway	3	0.416089	0.0942429	NCOR2, DAB2, SIRT1	688	15	19734	5.73663	1	0.842931	0.822117
GOTERM_BP_DIRECT	GO:0001921	positive regulation of receptor recycling	3	0.416089	0.0942429	ARAP1, PSEN1, SNCA	688	15	19734	5.73663	1	0.842931	0.822117
GOTERM_BP_DIRECT	GO:0071639	positive regulation of monocyte chemotactic protein-1 production	3	0.416089	0.0942429	CD84, SYK, CLEC7A	688	15	19734	5.73663	1	0.842931	0.822117
GOTERM_BP_DIRECT	GO:0010717	regulation of epithelial to mesenchymal transition	3	0.416089	0.0942429	TIAM1, QKI, TGFBR1	688	15	19734	5.73663	1	0.842931	0.822117
GOTERM_BP_DIRECT	GO:0046598	positive regulation of viral entry into host cell	3	0.416089	0.0942429	CD74, CD4, HLA-DRB1	688	15	19734	5.73663	1	0.842931	0.822117
GOTERM_BP_DIRECT	GO:0014823	response to activity	5	0.693481	0.0956363	KDM6B, CAB39, CXCR4, FOS, SOD2	688	50	19734	2.86831	1	0.842931	0.822117
GOTERM_BP_DIRECT	GO:0034198	cellular response to amino acid starvation	5	0.693481	0.0956363	CDKN1A, SESN1, SESN2, UCP2, GPR155	688	50	19734	2.86831	1	0.842931	0.822117
GOTERM_BP_DIRECT	GO:0043536	positive regulation of blood vessel endothelial cell migration	5	0.693481	0.0956363	PDGFB, HIF1A, SIRT1, NFE2L2, VEGFA	688	50	19734	2.86831	1	0.842931	0.822117
GOTERM_BP_DIRECT	GO:0071277	cellular response to calcium ion	7	0.970874	0.0976598	MEF2A, TRPM2, MEF2C, KCNQ3, FOS, JUNB, LGMN	688	91	19734	2.2064	1	0.842931	0.822117
GOTERM_BP_DIRECT	GO:0070050	neuron cellular homeostasis	4	0.554785	0.0990205	PRKN, HEXB, PSEN1, DISC1	688	32	19734	3.58539	1	0.842931	0.822117
GOTERM_BP_DIRECT	GO:0008306	associative learning	4	0.554785	0.0990205	BTG2, PPT1, CLN8, LGMN	688	32	19734	3.58539	1	0.842931	0.822117
GOTERM_BP_DIRECT	GO:0008015	blood circulation	4	0.554785	0.0990205	IMMP2L, TBC1D8, C3AR1, SERPING1	688	32	19734	3.58539	1	0.842931	0.822117
GOTERM_BP_DIRECT	GO:0048009	insulin-like growth factor receptor signaling pathway	4	0.554785	0.0990205	MAP2K1, GRB2, IGF1, PIK3R1	688	32	19734	3.58539	1	0.842931	0.822117
