# Supplementary material for: Targeting mitophagy in diabetic retinopathy: novel insights into SQSTM1/BNIP3L pathway regulated by luteolin
Source: Front Pharmacol. 2025 Jun 25;16:1593213. doi: 10.3389/fphar.2025.1593213 (PMC12237918; doi:10.3389/fphar.2025.1593213)
Supplement: Supplementary file 3 [file Table2.XLS]

## Sheet: GSE248284
Supplementary Tabel 2: The proportions of each cell cluster from scRNA-seq in two datasets.
	Sample1_cell_counts	Sample2_cell_counts	Sample3_cell_counts	Sample1_cell_Freq	Sample2_cell_Freq	Sample3_cell_Freq
T cells(1)	1200	478	774	58.28	59.6	37.27
NK cells	294	173	427	14.28	21.57	20.56
Classical monocytes	88	69	620	4.27	8.6	29.85
T cells(2)	384	23	81	18.65	2.87	3.9
B cells	80	36	28	3.89	4.49	1.35
Basophils	0	0	61	0	0	2.94
Platelets	7	20	33	0.34	2.49	1.59
Non-classical monocytes	4	2	30	0.19	0.25	1.44
Plasmacytoid dendritic cells	2	1	23	0.1	0.12	1.11

## Sheet: GSE245561
Supplementary Tabel 2: The proportions of each cell cluster from scRNA-seq in two datasets.
	Sample1_cell_counts	Sample2_cell_counts	Sample1_cell_Freq	Sample2_cell_Freq
Fibroblasts	170	94	22.88	15.77
Macrophages	218	20	29.34	3.36
Monocytes(1)	158	28	21.27	4.7
T cells	19	129	2.56	21.64
Monocytes(2)	0	132	0	22.15
Langerhans cells	42	80	5.65	13.42
Endothelial cells(1)	87	30	11.71	5.03
Muller glia cells	42	33	5.65	5.54
Endothelial cells(2)	7	50	0.94	8.39
