# Supplementary material for: Targeting mitophagy in diabetic retinopathy: novel insights into SQSTM1/BNIP3L pathway regulated by luteolin
Source: Front Pharmacol. 2025 Jun 25;16:1593213. doi: 10.3389/fphar.2025.1593213 (PMC12237918; doi:10.3389/fphar.2025.1593213)
Supplement: Supplementary file 5 [file Table3.XLS]

## Sheet: GSE248284
Supplementary Tabel3: Differentially expressed genes in T cells among two datasets.
p_val	avg_log2FC	pct.1	pct.2	p_val_adj	cluster	gene
1	0	1.87012	0.852	0.233	0	T cells(1)	IL7R
2	0	1.79106	0.978	0.403	0	T cells(1)	LTB
3	0	1.44028	0.993	0.6	0	T cells(1)	LDHB
4	0	1.32958	0.852	0.256	0	T cells(1)	TCF7
5	0	0.913932	1	0.926	0	T cells(1)	RPSA
6	0	0.909828	1	0.961	0	T cells(1)	RPS25
7	0	0.890463	1	0.95	0	T cells(1)	RPL5
8	0	0.880075	1	0.986	0	T cells(1)	RPS12
9	0	0.874797	1	0.993	0	T cells(1)	EEF1A1
10	0	0.854805	1	0.978	0	T cells(1)	RPL32
11	0	0.851435	1	0.984	0	T cells(1)	RPS27
12	0	0.842378	1	0.964	0	T cells(1)	RPS4X
13	0	0.837574	1	0.983	0	T cells(1)	RPL30
14	0	0.829385	1	0.975	0	T cells(1)	RPS15A
15	0	0.821089	1	0.968	0	T cells(1)	RPS8
16	0	0.808833	1	0.984	0	T cells(1)	RPL11
17	0	0.808053	1	0.996	0	T cells(1)	TPT1
18	0	0.801616	1	0.983	0	T cells(1)	RPS27A
19	0	0.798671	1	0.963	0	T cells(1)	RPS6
20	0	0.796122	1	0.966	0	T cells(1)	RPS18
21	0	0.794143	1	0.99	0	T cells(1)	RPL13
22	0	0.791542	1	0.961	0	T cells(1)	RPL36
23	0	0.791179	1	0.946	0	T cells(1)	RPL4
24	0	0.79071	1	0.976	0	T cells(1)	RPL34
25	0	0.784939	1	0.949	0	T cells(1)	RPL22
26	0	0.782642	1	0.967	0	T cells(1)	RPL18A
27	0	0.781459	1	0.979	0	T cells(1)	RPS3A
28	0	0.775223	1	0.961	0	T cells(1)	RPL14
29	0	0.766852	1	0.964	0	T cells(1)	RPL29
30	0	0.763321	1	0.989	0	T cells(1)	RPL10
31	0	0.760924	1	0.956	0	T cells(1)	RPS10
32	0	0.752766	1	0.973	0	T cells(1)	RPS3
33	0	0.745009	1	0.97	0	T cells(1)	RPS29
34	0	0.743235	1	0.982	0	T cells(1)	RPL19
35	0	0.729492	1	0.973	0	T cells(1)	RPS23
36	0	0.723282	1	0.977	0	T cells(1)	RPL9
37	0	0.70883	1	0.963	0	T cells(1)	RPS16
38	0	0.700367	1	0.979	0	T cells(1)	RPL35A
39	0	0.698723	1	0.972	0	T cells(1)	RPL18
40	0	0.692855	1	0.977	0	T cells(1)	RPS2
41	0	0.689269	1	0.979	0	T cells(1)	RPL39
42	0	0.686293	1	0.98	0	T cells(1)	RPS14
43	0	0.646905	1	0.978	0	T cells(1)	RPL37
44	0	0.636672	1	0.987	0	T cells(1)	RPL41
45	0	0.561705	1	0.99	0	T cells(1)	RPL28
46	4.55e-308	0.779779	1	0.942	8.3e-304	T cells(1)	RPL10A
47	1.36e-306	0.582659	1	0.978	2.48e-302	T cells(1)	RPS15
48	2.29e-302	1.19515	0.982	0.44	4.17e-298	T cells(1)	TRAC
49	9.88e-301	0.784777	1	0.955	1.8e-296	T cells(1)	RPL3
50	1.16e-300	0.639719	1	0.975	2.11e-296	T cells(1)	RPS28
51	3.82e-296	0.641085	1	0.968	6.96e-292	T cells(1)	RPL6
52	5.43e-296	0.705144	1	0.973	9.92e-292	T cells(1)	RPS13
53	8.57e-292	0.867017	1	0.928	1.56e-287	T cells(1)	RPS5
54	1.26e-289	0.618723	1	0.984	2.29e-285	T cells(1)	RPL21
55	1.37e-279	0.624126	1	0.954	2.49e-275	T cells(1)	RPL24
56	3.17e-278	0.606643	1	0.969	5.78e-274	T cells(1)	RPS7
57	1e-276	0.861494	0.998	0.886	1.83e-272	T cells(1)	EEF1B2
58	7.14e-276	0.688721	1	0.947	1.3e-271	T cells(1)	RPS21
59	8.09e-276	0.59983	1	0.967	1.48e-271	T cells(1)	GNB2L1
60	1.11e-275	0.572662	1	0.976	2.03e-271	T cells(1)	RPLP2
61	2.19e-265	0.614632	1	0.966	3.99e-261	T cells(1)	RPL12
62	1.36e-264	0.905133	0.982	0.731	2.48e-260	T cells(1)	SARAF
63	2.65e-260	0.768544	1	0.921	4.83e-256	T cells(1)	RPLP0
64	2.24e-255	0.571165	1	0.969	4.08e-251	T cells(1)	RPL7A
65	6.08e-255	1.1337	0.585	0.12	1.11e-250	T cells(1)	MAL
66	7.44e-254	1.34449	0.561	0.112	1.36e-249	T cells(1)	AQP3
67	9.04e-254	0.576412	1	0.977	1.65e-249	T cells(1)	RPL8
68	1.21e-246	1.12322	0.869	0.454	2.21e-242	T cells(1)	NOSIP
69	5.21e-230	1.20291	0.944	0.572	9.5e-226	T cells(1)	TRBC2
70	1.61e-226	1.06383	0.617	0.161	2.94e-222	T cells(1)	LEF1
71	7.45e-226	0.522562	1	0.994	1.36e-221	T cells(1)	RPLP1
72	2.91e-225	0.958193	0.73	0.234	5.3e-221	T cells(1)	CD27
73	2.32e-222	0.550683	1	0.959	4.22e-218	T cells(1)	NACA
74	2.68e-217	0.469783	1	0.969	4.9e-213	T cells(1)	RPL26
75	4.3e-213	0.770406	0.987	0.737	7.85e-209	T cells(1)	NPM1
76	6.87e-209	0.766634	0.984	0.751	1.25e-204	T cells(1)	GLTSCR2
77	1.37e-206	0.560156	1	0.959	2.51e-202	T cells(1)	RPL23A
78	2.43e-201	0.557961	1	0.966	4.43e-197	T cells(1)	RPS19
79	1.97e-198	0.721326	0.995	0.868	3.59e-194	T cells(1)	BTG1
80	2.04e-198	0.870147	0.988	0.471	3.73e-194	T cells(1)	CD3E
81	3.24e-198	0.775696	0.33	0.008	5.92e-194	T cells(1)	CD40LG
82	1.95e-190	0.624958	0.994	0.876	3.56e-186	T cells(1)	EEF2
83	4.81e-186	0.742028	0.95	0.676	8.77e-182	T cells(1)	EIF3E
84	4.85e-182	0.723039	0.953	0.416	8.85e-178	T cells(1)	CD3D
85	1.93e-181	0.810733	0.401	0.054	3.51e-177	T cells(1)	TRAT1
86	3.7e-179	0.883007	0.69	0.26	6.75e-175	T cells(1)	PIK3IP1
87	9e-170	1.06999	0.786	0.421	1.64e-165	T cells(1)	CD69
88	2.63e-169	0.900776	0.575	0.179	4.8e-165	T cells(1)	CCR7
89	1.22e-168	0.918398	0.63	0.23	2.22e-164	T cells(1)	ITM2A
90	1.29e-166	0.605048	0.991	0.837	2.35e-162	T cells(1)	RPS4Y1
91	4.39e-163	0.730794	0.788	0.344	8.02e-159	T cells(1)	CD3G
92	1.9e-162	0.645873	0.975	0.793	3.48e-158	T cells(1)	HINT1
93	9.06e-162	0.582668	0.997	0.931	1.65e-157	T cells(1)	RPL38
94	1.02e-161	0.459067	1	0.956	1.87e-157	T cells(1)	RPL37A
95	8.19e-156	0.584015	0.987	0.851	1.49e-151	T cells(1)	TOMM7
96	9.63e-155	0.816583	0.629	0.242	1.76e-150	T cells(1)	FLT3LG
97	7.05e-154	0.481713	1	0.938	1.29e-149	T cells(1)	EEF1D
98	2.47e-149	0.739173	0.478	0.133	4.51e-145	T cells(1)	RCAN3
99	2.68e-148	0.713534	0.947	0.647	4.89e-144	T cells(1)	C12orf57
100	1.07e-144	0.507165	0.998	0.938	1.95e-140	T cells(1)	RPL35
101	2.05e-144	0.336407	1	0.98	3.74e-140	T cells(1)	FAU
102	1.86e-143	0.588664	0.984	0.835	3.39e-139	T cells(1)	RPL36A
103	1.18e-142	0.754993	0.715	0.333	2.14e-138	T cells(1)	LEPROTL1
104	4.85e-142	0.601593	0.994	0.784	8.85e-138	T cells(1)	AES
105	7.4e-142	0.79571	0.473	0.14	1.35e-137	T cells(1)	TRABD2A
106	7.3e-141	0.398002	1	0.97	1.33e-136	T cells(1)	RPL15
107	6.61e-134	0.543745	0.999	0.971	1.21e-129	T cells(1)	RPL13A
108	5.4e-129	0.461632	0.998	0.903	9.84e-125	T cells(1)	BTF3
109	7.27e-129	0.664453	0.332	0.061	1.33e-124	T cells(1)	RP11-18H21.1
110	2.84e-127	0.670583	0.352	0.075	5.18e-123	T cells(1)	CAMK4
111	5.35e-115	0.619089	0.427	0.135	9.76e-111	T cells(1)	SUSD3
112	1.45e-114	0.443212	1	0.949	2.64e-110	T cells(1)	RPL27
113	1.93e-114	0.508964	0.99	0.893	3.52e-110	T cells(1)	RPL31
114	1.94e-114	0.350738	1	0.99	3.54e-110	T cells(1)	MT-CYB
115	3.77e-111	0.533195	0.993	0.884	6.87e-107	T cells(1)	RPS20
116	3.59e-108	0.627046	0.874	0.575	6.54e-104	T cells(1)	GIMAP7
117	4.47e-107	0.712595	0.411	0.134	8.15e-103	T cells(1)	MYC
118	8.15e-107	0.333202	1	0.971	1.49e-102	T cells(1)	UBA52
119	2.6e-106	0.609632	0.744	0.416	4.74e-102	T cells(1)	PEBP1
120	2.4e-105	0.482456	0.542	0.218	4.38e-101	T cells(1)	LDLRAP1
121	2.45e-104	0.512913	0.892	0.498	4.47e-100	T cells(1)	LCK
122	5.73e-104	0.59711	0.358	0.101	1.05e-99	T cells(1)	FAM102A
123	6.61e-103	0.602297	0.555	0.237	1.21e-98	T cells(1)	CD6
124	5.98e-102	0.592461	0.332	0.085	1.09e-97	T cells(1)	EPHX2
125	1.45e-101	0.524613	0.945	0.606	2.65e-97	T cells(1)	EVL
126	7.94e-101	0.620069	0.585	0.269	1.45e-96	T cells(1)	OCIAD2
127	1.76e-99	0.604235	0.66	0.352	3.22e-95	T cells(1)	CCDC109B
128	1.15e-98	0.429135	0.998	0.938	2.09e-94	T cells(1)	RPL7
129	1.32e-98	0.502862	0.962	0.516	2.41e-94	T cells(1)	IL32
130	2.31e-95	0.489927	0.967	0.772	4.21e-91	T cells(1)	HSPA8
131	5.72e-94	0.54977	0.29	0.067	1.04e-89	T cells(1)	TNFRSF25
132	1.15e-92	0.580048	0.73	0.417	2.09e-88	T cells(1)	SNHG8
133	7.66e-90	0.40776	0.769	0.434	1.4e-85	T cells(1)	LAT
134	1.02e-88	0.498936	0.858	0.595	1.87e-84	T cells(1)	SOD1
135	5.47e-88	0.335442	0.352	0.11	9.99e-84	T cells(1)	NGFRAP1
136	1.59e-87	0.448511	0.98	0.825	2.9e-83	T cells(1)	HNRNPA1
137	1.05e-86	0.488849	0.927	0.71	1.92e-82	T cells(1)	RPL17
138	1.15e-86	0.526103	0.376	0.127	2.1e-82	T cells(1)	CD5
139	1.93e-86	0.54445	0.39	0.14	3.51e-82	T cells(1)	STMN3
140	2.52e-86	0.55684	0.506	0.224	4.6e-82	T cells(1)	PBXIP1
141	3.85e-83	0.543671	0.555	0.266	7.03e-79	T cells(1)	RHOH
142	6.19e-81	0.517769	0.587	0.3	1.13e-76	T cells(1)	PSIP1
143	1.34e-80	0.505366	0.345	0.108	2.45e-76	T cells(1)	GPR183
144	3.09e-80	0.541749	0.595	0.308	5.64e-76	T cells(1)	DNAJB1
145	2.02e-79	0.513632	0.682	0.39	3.68e-75	T cells(1)	PRDX2
146	2.61e-78	0.523911	0.35	0.123	4.76e-74	T cells(1)	DGKA
147	3.33e-76	0.545154	0.618	0.34	6.08e-72	T cells(1)	FOXP1
148	8.28e-76	0.523527	0.576	0.299	1.51e-71	T cells(1)	FCMR
149	3.1e-75	0.52785	0.415	0.173	5.66e-71	T cells(1)	PIM2
150	4.62e-74	0.487669	0.676	0.394	8.43e-70	T cells(1)	MZT2A
151	1.3e-73	0.469199	0.832	0.558	2.37e-69	T cells(1)	TRAF3IP3
152	4.11e-73	0.409243	0.425	0.176	7.49e-69	T cells(1)	RGCC
153	4.8e-73	0.488566	0.327	0.111	8.75e-69	T cells(1)	BCL11B
154	9.81e-73	0.429812	0.927	0.702	1.79e-68	T cells(1)	EIF3H
155	1.15e-72	0.452821	0.798	0.518	2.09e-68	T cells(1)	ACAP1
156	6.04e-71	0.443882	0.265	0.075	1.1e-66	T cells(1)	PRKCA
157	1.1e-70	0.454403	0.331	0.115	2.01e-66	T cells(1)	SH3YL1
158	2.45e-70	0.409189	0.264	0.074	4.47e-66	T cells(1)	TESPA1
159	1.28e-69	0.411665	0.942	0.771	2.33e-65	T cells(1)	EIF3F
160	1.59e-69	0.329301	1	0.973	2.91e-65	T cells(1)	RPS9
161	2.17e-69	0.46998	0.631	0.348	3.96e-65	T cells(1)	HSPB1
162	7.24e-69	0.443158	0.541	0.275	1.32e-64	T cells(1)	ETS1
163	2.79e-67	0.366171	0.979	0.853	5.08e-63	T cells(1)	COX7C
164	3.21e-67	0.348605	0.83	0.501	5.85e-63	T cells(1)	IFITM1
165	1.46e-66	0.454129	0.57	0.296	2.67e-62	T cells(1)	SPOCK2
166	6.1e-66	0.286123	0.678	0.363	1.11e-61	T cells(1)	CD2
167	7.05e-66	0.896791	0.586	0.341	1.29e-61	T cells(1)	TRBC1
168	7.95e-65	0.427532	0.881	0.672	1.45e-60	T cells(1)	MZT2B
169	1.02e-64	0.470816	0.358	0.144	1.85e-60	T cells(1)	OXNAD1
170	5.49e-63	0.470249	0.662	0.403	1e-58	T cells(1)	RSL1D1
171	6.78e-63	0.424925	0.25	0.076	1.24e-58	T cells(1)	SIRPG
172	1.39e-61	0.449024	0.767	0.514	2.53e-57	T cells(1)	ST13
173	5.18e-61	0.40009	0.906	0.713	9.46e-57	T cells(1)	EIF3L
174	6.78e-61	0.455227	0.377	0.164	1.24e-56	T cells(1)	TMEM238
175	1.66e-60	0.455375	0.669	0.404	3.03e-56	T cells(1)	PPP1R2
176	6.22e-60	0.398613	0.284	0.099	1.14e-55	T cells(1)	TMEM204
177	8.55e-60	0.425393	0.296	0.104	1.56e-55	T cells(1)	GATA3
178	2.98e-59	0.411253	0.301	0.111	5.44e-55	T cells(1)	THEM4
179	3.84e-59	0.46239	0.439	0.21	7.01e-55	T cells(1)	LINC00861
180	4.77e-59	0.407783	0.292	0.108	8.7e-55	T cells(1)	BEX2
181	1.05e-58	0.407736	0.542	0.298	1.92e-54	T cells(1)	TNFAIP8
182	9.59e-58	0.356286	0.977	0.915	1.75e-53	T cells(1)	FXYD5
183	1.12e-57	0.44762	0.826	0.637	2.04e-53	T cells(1)	GSTK1
184	2.45e-57	0.449599	0.764	0.519	4.47e-53	T cells(1)	NSA2
185	3.74e-56	0.430786	0.528	0.291	6.82e-52	T cells(1)	PPA1
186	4.11e-55	0.395833	0.348	0.147	7.5e-51	T cells(1)	SIT1
187	7.76e-55	0.475747	0.517	0.29	1.42e-50	T cells(1)	TAGAP
188	5.11e-54	0.408219	0.715	0.448	9.33e-50	T cells(1)	ISG20
189	9.23e-54	0.393631	0.813	0.572	1.68e-49	T cells(1)	SMDT1
190	2.32e-53	0.425721	0.383	0.18	4.24e-49	T cells(1)	CTD-3184A7.4
191	8.72e-53	0.374841	0.838	0.633	1.59e-48	T cells(1)	ANP32B
192	1.13e-52	0.365083	0.902	0.693	2.06e-48	T cells(1)	SNRPD2
193	4.65e-52	0.377637	0.732	0.474	8.49e-48	T cells(1)	SEPT1
194	1.33e-51	0.41542	0.5	0.277	2.42e-47	T cells(1)	TMEM243
195	1.88e-51	0.370275	0.862	0.664	3.43e-47	T cells(1)	FYB
196	3.85e-51	0.365344	0.787	0.557	7.02e-47	T cells(1)	SELL
197	1.13e-50	0.401944	0.337	0.152	2.05e-46	T cells(1)	SELM
198	4.77e-50	0.381951	0.848	0.627	8.7e-46	T cells(1)	UXT
199	9.29e-50	0.409174	0.425	0.219	1.69e-45	T cells(1)	ARHGAP15
200	2.84e-49	0.392906	0.486	0.263	5.18e-45	T cells(1)	MGAT4A
201	7.12e-49	0.379347	0.363	0.172	1.3e-44	T cells(1)	SATB1
202	1.09e-48	0.316213	0.942	0.786	1.98e-44	T cells(1)	CCNI
203	1.65e-48	0.33221	0.571	0.331	3.02e-44	T cells(1)	TMEM123
204	2.64e-48	0.338676	0.53	0.296	4.82e-44	T cells(1)	TSTD1
205	5.17e-48	0.280823	0.991	0.897	9.42e-44	T cells(1)	PABPC1
206	5.82e-48	0.351822	0.278	0.111	1.06e-43	T cells(1)	BCL2
207	1.01e-47	0.329956	0.655	0.4	1.84e-43	T cells(1)	SNRPN
208	1.48e-47	0.375044	0.268	0.106	2.7e-43	T cells(1)	RIC3
209	9.54e-47	0.445027	0.357	0.169	1.74e-42	T cells(1)	CORO1B
210	2.04e-46	0.371948	0.638	0.399	3.72e-42	T cells(1)	SEPT6
211	2.03e-45	0.299617	0.973	0.841	3.71e-41	T cells(1)	UQCRB
212	2.11e-45	0.329493	0.51	0.296	3.84e-41	T cells(1)	CMPK1
213	2.88e-45	0.310757	0.918	0.717	5.26e-41	T cells(1)	VAMP2
214	8.41e-45	0.325467	0.809	0.569	1.53e-40	T cells(1)	HMGN1
215	1.67e-44	0.274621	0.994	0.836	3.04e-40	T cells(1)	CD52
216	3.72e-44	0.455544	0.414	0.224	6.79e-40	T cells(1)	C6orf48
217	7.44e-44	0.377682	0.27	0.115	1.36e-39	T cells(1)	ATF7IP2
218	1.4e-43	0.367231	0.474	0.269	2.55e-39	T cells(1)	SBDS
219	2.56e-43	0.338101	0.584	0.354	4.67e-39	T cells(1)	NDFIP1
220	1.12e-42	0.307012	0.306	0.139	2.04e-38	T cells(1)	BIRC3
221	1.83e-42	0.291252	0.954	0.829	3.34e-38	T cells(1)	COMMD6
222	4.14e-42	0.395586	0.644	0.421	7.54e-38	T cells(1)	GIMAP1
223	4.22e-42	0.321736	0.831	0.605	7.7e-38	T cells(1)	UBE2D2
224	8.43e-42	0.253905	0.414	0.213	1.54e-37	T cells(1)	SVIP
225	1.68e-41	0.35095	0.532	0.327	3.06e-37	T cells(1)	ABHD14B
226	1.69e-41	0.383488	0.73	0.496	3.09e-37	T cells(1)	GYPC
227	1.69e-41	0.365002	0.578	0.365	3.09e-37	T cells(1)	AC090498.1
228	4.44e-41	0.308888	0.856	0.634	8.1e-37	T cells(1)	HSP90AB1
229	7.99e-41	0.37684	0.348	0.172	1.46e-36	T cells(1)	TTC39C
230	3.51e-40	0.332656	0.675	0.454	6.41e-36	T cells(1)	STK4
231	3.54e-40	0.273004	0.393	0.207	6.46e-36	T cells(1)	CYLD
232	4.15e-39	0.349032	0.278	0.128	7.57e-35	T cells(1)	RP11-796E2.4
233	9.48e-39	0.345952	0.476	0.277	1.73e-34	T cells(1)	CDC25B
234	4.46e-38	0.296337	0.518	0.309	8.14e-34	T cells(1)	AAK1
235	5.05e-37	0.302506	0.701	0.492	9.21e-33	T cells(1)	TOMM20
236	5.08e-37	0.294502	0.883	0.717	9.27e-33	T cells(1)	APRT
237	8.73e-37	0.313656	0.367	0.193	1.59e-32	T cells(1)	2024-03-09
238	2.6e-36	0.284147	0.869	0.677	4.74e-32	T cells(1)	ATP6V1G1
239	4.71e-36	0.298165	0.554	0.347	8.59e-32	T cells(1)	BIN1
240	1.97e-35	0.307735	0.258	0.117	3.59e-31	T cells(1)	PDE7A
241	3.05e-35	0.293368	0.614	0.407	5.56e-31	T cells(1)	TECR
242	3.17e-35	0.315452	0.596	0.387	5.79e-31	T cells(1)	C1QBP
243	3.24e-35	0.32328	0.636	0.43	5.92e-31	T cells(1)	ANKRD12
244	5.97e-35	0.299922	0.458	0.267	1.09e-30	T cells(1)	WHSC1L1
245	6.95e-35	0.288409	0.352	0.186	1.27e-30	T cells(1)	LY9
246	7.55e-35	0.297248	0.33	0.168	1.38e-30	T cells(1)	ATP6V0E2
247	1.32e-34	0.305143	0.635	0.428	2.41e-30	T cells(1)	CYTIP
248	1.59e-34	0.296298	0.288	0.136	2.91e-30	T cells(1)	ODF2L
249	2.76e-34	0.301044	0.404	0.228	5.04e-30	T cells(1)	IMPDH2
250	4.28e-34	0.300601	0.328	0.167	7.81e-30	T cells(1)	OPTN
251	4.56e-34	0.277596	0.611	0.405	8.32e-30	T cells(1)	HIST1H4C
252	4.82e-34	0.396834	0.381	0.219	8.8e-30	T cells(1)	TRADD
253	7.36e-34	0.272626	0.959	0.835	1.34e-29	T cells(1)	CD48
254	7.72e-34	0.306301	0.759	0.568	1.41e-29	T cells(1)	CNN2
255	1.3e-33	0.293489	0.296	0.148	2.36e-29	T cells(1)	SLC25A45
256	2.66e-33	0.308277	0.565	0.36	4.85e-29	T cells(1)	APEX1
257	4.53e-32	0.286234	0.827	0.648	8.26e-28	T cells(1)	H1FX
258	1e-31	0.288245	0.507	0.312	1.83e-27	T cells(1)	CLEC2D
259	1.3e-31	0.272474	0.465	0.286	2.38e-27	T cells(1)	NSMCE3
260	2.46e-31	0.319474	0.423	0.254	4.49e-27	T cells(1)	MARCKSL1
261	1.29e-30	0.272507	0.739	0.535	2.36e-26	T cells(1)	EIF4A2
262	3.26e-30	0.296062	0.498	0.31	5.95e-26	T cells(1)	NECAP2
263	5.61e-30	0.255264	0.903	0.741	1.02e-25	T cells(1)	SRSF5
264	6.04e-30	0.290022	0.571	0.386	1.1e-25	T cells(1)	VPS51
265	1.42e-29	0.294834	0.445	0.274	2.59e-25	T cells(1)	LBH
266	7.36e-29	0.310188	0.594	0.402	1.34e-24	T cells(1)	FBL
267	7.68e-29	0.283248	0.282	0.148	1.4e-24	T cells(1)	PCED1B
268	8.63e-29	0.252143	0.552	0.359	1.57e-24	T cells(1)	CHURC1
269	1.14e-28	0.25288	0.878	0.7	2.09e-24	T cells(1)	SSR2
270	1.38e-28	0.27365	0.619	0.429	2.52e-24	T cells(1)	MIF
271	2.14e-28	0.311103	0.919	0.802	3.91e-24	T cells(1)	ZFP36L2
272	2.22e-27	0.276933	0.454	0.289	4.05e-23	T cells(1)	HMGA1
273	4.24e-27	0.25125	0.328	0.185	7.74e-23	T cells(1)	C1orf228
274	8.23e-27	0.264422	0.387	0.231	1.5e-22	T cells(1)	BCAS2
275	8.84e-27	0.266038	0.455	0.282	1.61e-22	T cells(1)	NUCB2
276	1.19e-26	0.253271	0.443	0.277	2.17e-22	T cells(1)	HAX1
277	1.22e-26	0.265835	0.695	0.502	2.22e-22	T cells(1)	UBALD2
278	2.55e-26	0.263976	0.378	0.228	4.65e-22	T cells(1)	EIF2A
279	2.73e-26	0.26869	0.83	0.665	4.97e-22	T cells(1)	ATP5O
280	1.32e-25	0.254982	0.277	0.155	2.41e-21	T cells(1)	DNPH1
281	1.87e-23	0.251162	0.44	0.284	3.41e-19	T cells(1)	CACYBP
282	2.82e-22	0.257984	0.347	0.215	5.14e-18	T cells(1)	EPB41L4A-AS1
283	1.13e-20	0.283002	0.982	0.907	2.05e-16	T cells(1)	RPL27A
284	0	5.8245	0.992	0.153	0	NK cells	NKG7
285	0	5.77196	0.817	0.138	0	NK cells	GNLY
286	0	4.2294	0.861	0.03	0	NK cells	GZMH
287	0	4.2144	0.987	0.081	0	NK cells	CST7
288	0	3.99815	0.925	0.171	0	NK cells	CCL5
289	0	3.98205	0.928	0.061	0	NK cells	PRF1
290	0	3.91768	0.831	0.026	0	NK cells	FGFBP2
291	0	3.88828	0.963	0.068	0	NK cells	GZMA
292	0	3.48829	0.826	0.028	0	NK cells	GZMB
293	0	3.44852	0.97	0.185	0	NK cells	CTSW
294	0	3.17244	0.683	0.033	0	NK cells	SPON2
295	0	2.84586	0.813	0.02	0	NK cells	KLRD1
296	0	2.5749	0.478	0.021	0	NK cells	TRDC
297	0	2.48858	0.709	0.046	0	NK cells	HOPX
298	0	2.38107	0.621	0.011	0	NK cells	KLRF1
299	0	2.37525	0.661	0.05	0	NK cells	FCGR3A
300	0	2.34976	0.573	0.037	0	NK cells	CLIC3
301	0	2.26644	0.781	0.067	0	NK cells	CCL4
302	0	2.26018	0.686	0.006	0	NK cells	ADGRG1
303	0	2.02162	0.898	0.311	0	NK cells	EFHD2
304	0	1.98298	0.655	0.055	0	NK cells	MATK
305	0	1.91195	0.883	0.397	0	NK cells	GZMM
306	0	1.78989	0.697	0.159	0	NK cells	APOBEC3G
307	0	1.7527	0.968	0.741	0	NK cells	HCST
308	0	1.73125	0.572	0.011	0	NK cells	TBX21
309	0	1.72393	0.718	0.153	0	NK cells	C12orf75
310	0	1.70719	0.551	0.004	0	NK cells	S1PR5
311	0	1.66404	0.935	0.54	0	NK cells	CD81
312	0	1.62871	0.461	0.03	0	NK cells	LAIR2
313	0	1.60799	0.512	0.005	0	NK cells	FCRL6
314	0	1.60316	0.508	0.017	0	NK cells	TTC38
315	0	1.51875	0.468	0.005	0	NK cells	PRSS23
316	0	1.47627	0.369	0.005	0	NK cells	XCL2
317	0	1.2519	0.378	0.007	0	NK cells	PTGDR
318	0	1.21947	0.998	0.994	0	NK cells	PFN1
319	0	1.20777	0.999	0.997	0	NK cells	HLA-C
320	0	1.13937	0.365	0.006	0	NK cells	C1orf21
321	0	1.06734	1	1	0	NK cells	B2M
322	0	1.05757	0.999	1	0	NK cells	HLA-B
323	2.94e-305	1.16348	0.999	0.996	5.37e-301	NK cells	HLA-A
324	2.47e-300	1.62215	0.678	0.153	4.51e-296	NK cells	APMAP
325	1.39e-294	1.63637	0.518	0.062	2.54e-290	NK cells	IL2RB
326	4.52e-288	2.17016	0.459	0.04	8.25e-284	NK cells	TRGC2
327	4.89e-283	1.51292	0.582	0.093	8.92e-279	NK cells	RHOC
328	2.94e-272	1.7455	0.877	0.489	5.37e-268	NK cells	ABHD17A
329	5.02e-272	1.43999	0.952	0.709	9.16e-268	NK cells	CD99
330	1.17e-268	1.41852	0.622	0.132	2.13e-264	NK cells	CHST12
331	1.78e-261	1.66852	0.349	0.015	3.25e-257	NK cells	TRGC1
332	9.24e-252	1.25536	0.682	0.18	1.69e-247	NK cells	TPST2
333	5.22e-244	1.16638	0.432	0.047	9.52e-240	NK cells	PLEKHF1
334	1.36e-240	1.34376	0.538	0.096	2.49e-236	NK cells	ABI3
335	6.82e-237	1.1752	0.27	0.003	1.24e-232	NK cells	CD160
336	3.81e-234	1.93369	0.859	0.476	6.95e-230	NK cells	CD247
337	2.56e-233	0.968939	0.996	0.976	4.68e-229	NK cells	CFL1
338	2.23e-227	1.45795	0.721	0.256	4.08e-223	NK cells	RUNX3
339	2.44e-227	1.35924	0.416	0.049	4.45e-223	NK cells	NCR3
340	2.69e-227	1.34079	0.399	0.043	4.92e-223	NK cells	KLRG1
341	7.86e-225	1.45187	0.271	0.005	1.43e-220	NK cells	KLRC2
342	3.3e-224	1.47963	0.767	0.316	6.02e-220	NK cells	CTSC
343	5.16e-219	1.32007	0.954	0.765	9.41e-215	NK cells	ITGB2
344	1.94e-218	0.992748	0.303	0.014	3.54e-214	NK cells	IFNG
345	1.27e-213	1.35131	0.521	0.112	2.31e-209	NK cells	SH2D2A
346	8.04e-207	1.38813	0.504	0.099	1.47e-202	NK cells	CD300A
347	7.16e-206	1.30426	0.883	0.595	1.31e-201	NK cells	LITAF
348	9.42e-206	1.46363	0.799	0.368	1.72e-201	NK cells	CD63
349	3.64e-205	1.12402	0.389	0.048	6.65e-201	NK cells	AC092580.4
350	1.33e-202	1.12619	0.661	0.174	2.43e-198	NK cells	PLEK
351	6.28e-202	1.07681	0.356	0.034	1.15e-197	NK cells	ASCL2
352	7.05e-202	1.41273	0.565	0.141	1.29e-197	NK cells	LYAR
353	8.74e-202	1.3498	0.828	0.466	1.6e-197	NK cells	SLC9A3R1
354	1.01e-201	1.14521	0.502	0.106	1.84e-197	NK cells	SAMD3
355	4.15e-201	1.03504	0.372	0.039	7.58e-197	NK cells	CCL4L2
356	4.31e-201	1.1645	0.445	0.066	7.86e-197	NK cells	CX3CR1
357	1.7e-196	1.02706	0.406	0.059	3.1e-192	NK cells	LLGL2
358	2.19e-194	0.735917	0.994	0.987	3.99e-190	NK cells	HLA-E
359	2.81e-192	1.16627	0.941	0.625	5.13e-188	NK cells	CLIC1
360	3.99e-189	0.861812	0.992	0.95	7.28e-185	NK cells	MYL12A
361	4.88e-187	0.925363	0.994	0.976	8.9e-183	NK cells	SH3BGRL3
362	1.53e-186	1.06672	0.987	0.904	2.79e-182	NK cells	CYBA
363	3.29e-186	1.2422	0.893	0.564	6e-182	NK cells	ARL4C
364	1.53e-180	2.13285	0.326	0.035	2.79e-176	NK cells	MYOM2
365	8.01e-180	0.976217	0.969	0.888	1.46e-175	NK cells	ARPC2
366	1.05e-178	0.896433	0.348	0.042	1.92e-174	NK cells	PLA2G16
367	3.35e-178	0.970073	0.319	0.032	6.12e-174	NK cells	LAG3
368	2.48e-175	1.45392	0.668	0.248	4.53e-171	NK cells	ID2
369	6.44e-173	0.849048	0.463	0.095	1.17e-168	NK cells	STOM
370	5.01e-172	1.09733	0.913	0.685	9.15e-168	NK cells	IL2RG
371	1.12e-171	1.6847	0.465	0.11	2.04e-167	NK cells	CMC1
372	1.27e-168	0.851163	0.961	0.875	2.32e-164	NK cells	MYL12B
373	7.49e-168	1.19469	0.878	0.637	1.37e-163	NK cells	RARRES3
374	1.27e-165	1.25083	0.629	0.253	2.31e-161	NK cells	ARPC5L
375	4.78e-164	1.00377	0.372	0.061	8.71e-160	NK cells	PYHIN1
376	4.83e-163	1.07216	0.368	0.055	8.81e-159	NK cells	PTMS
377	3.39e-159	0.92144	0.943	0.848	6.18e-155	NK cells	UBB
378	3.14e-155	0.774191	0.908	0.705	5.74e-151	NK cells	TGFB1
379	9.55e-154	1.02258	0.874	0.663	1.74e-149	NK cells	PPP1CA
380	2.64e-149	1.13907	0.78	0.453	4.81e-145	NK cells	PPP1R18
381	6.91e-149	1.17521	0.732	0.395	1.26e-144	NK cells	ZAP70
382	6.21e-148	0.981946	0.887	0.681	1.13e-143	NK cells	PSMB9
383	8.22e-146	1.0628	0.436	0.097	1.5e-141	NK cells	METRNL
384	7.56e-142	0.914952	1	1	1.38e-137	NK cells	ACTB
385	9.72e-140	0.901731	0.345	0.061	1.77e-135	NK cells	LPCAT1
386	1.9e-139	1.16046	0.743	0.42	3.46e-135	NK cells	PPP2R5C
387	7.71e-137	0.545396	0.999	0.998	1.41e-132	NK cells	MALAT1
388	1.11e-135	0.833682	0.963	0.889	2.03e-131	NK cells	CALM1
389	2.78e-134	0.841862	0.964	0.857	5.08e-130	NK cells	RAC2
390	7.57e-133	1.0646	0.679	0.354	1.38e-128	NK cells	DHRS7
391	2.17e-132	0.949913	0.991	0.983	3.96e-128	NK cells	ACTG1
392	2.68e-131	0.856415	0.723	0.292	4.89e-127	NK cells	MYO1F
393	6.97e-131	1.70123	0.47	0.14	1.27e-126	NK cells	CD8A
394	1.87e-130	1.04766	0.499	0.167	3.42e-126	NK cells	C5orf56
395	4.32e-130	0.821424	0.945	0.866	7.88e-126	NK cells	LSP1
396	5.76e-129	0.729166	0.938	0.688	1.05e-124	NK cells	SRGN
397	6.92e-129	1.03222	0.9	0.795	1.26e-124	NK cells	IFITM2
398	3.81e-128	0.972808	0.858	0.648	6.96e-124	NK cells	CD53
399	1.63e-127	0.812658	0.272	0.037	2.97e-123	NK cells	GTF3C1
400	3.42e-127	1.09831	0.585	0.251	6.25e-123	NK cells	CDK2AP2
401	2.04e-126	0.869256	0.262	0.034	3.73e-122	NK cells	SYNGR1
402	2.55e-125	1.24513	0.773	0.523	4.65e-121	NK cells	CALR
403	8.22e-125	0.965282	0.432	0.125	1.5e-120	NK cells	PRR5
404	5e-124	1.04045	0.704	0.362	9.12e-120	NK cells	DOK2
405	6.28e-123	0.754942	0.945	0.875	1.15e-118	NK cells	PSME1
406	8.95e-123	1.01482	0.73	0.458	1.63e-118	NK cells	BSG
407	1.04e-119	1.58719	0.469	0.142	1.9e-115	NK cells	KLRB1
408	2.31e-119	0.431097	1	1	4.22e-115	NK cells	TMSB4X
409	2.47e-119	0.875381	0.309	0.055	4.51e-115	NK cells	TIGIT
410	2.02e-118	0.819369	0.478	0.135	3.69e-114	NK cells	ZEB2
411	2.38e-115	0.416379	0.999	0.995	4.34e-111	NK cells	MT-CO1
412	6.09e-115	0.97046	0.674	0.366	1.11e-110	NK cells	SSBP4
413	9.49e-114	0.798942	0.27	0.044	1.73e-109	NK cells	PATL2
414	2.46e-111	0.95847	0.477	0.172	4.48e-107	NK cells	RASSF1
415	4.29e-111	0.815739	0.842	0.627	7.82e-107	NK cells	GUK1
416	1.34e-109	0.507934	0.757	0.375	2.44e-105	NK cells	HLA-DPB1
417	7.74e-109	1.023	0.69	0.418	1.41e-104	NK cells	C9orf142
418	1.39e-108	0.892524	0.77	0.531	2.54e-104	NK cells	DBI
419	4.95e-105	0.928802	0.755	0.503	9.04e-101	NK cells	ANXA6
420	6.52e-103	0.841145	0.368	0.104	1.19e-98	NK cells	BATF
421	1.02e-97	0.869142	0.8	0.574	1.86e-93	NK cells	SUN2
422	1.25e-97	0.67172	0.56	0.192	2.27e-93	NK cells	FGR
423	1.36e-97	0.851867	0.397	0.132	2.49e-93	NK cells	TSEN54
424	2.43e-95	0.921572	0.454	0.172	4.43e-91	NK cells	SPN
425	5.46e-95	0.925487	0.636	0.357	9.96e-91	NK cells	ITGB7
426	1.26e-93	0.842199	0.327	0.086	2.3e-89	NK cells	STARD3NL
427	2.68e-93	0.902553	0.563	0.275	4.88e-89	NK cells	SASH3
428	7.54e-93	0.782451	0.756	0.44	1.38e-88	NK cells	FLNA
429	3.12e-92	0.851358	0.764	0.39	5.69e-88	NK cells	LGALS1
430	1.21e-91	0.800294	0.413	0.144	2.21e-87	NK cells	UTS2
431	1.26e-91	0.99855	0.625	0.362	2.29e-87	NK cells	XBP1
432	9.32e-91	0.92669	0.674	0.443	1.7e-86	NK cells	PDIA3
433	6.08e-90	0.303203	0.734	0.365	1.11e-85	NK cells	HLA-DPA1
434	5.75e-89	1.0748	0.635	0.384	1.05e-84	NK cells	PLAC8
435	1.74e-88	0.860328	0.643	0.39	3.18e-84	NK cells	YWHAQ
436	5.78e-88	0.695381	0.463	0.174	1.05e-83	NK cells	ADAM8
437	8.66e-88	0.902886	0.661	0.423	1.58e-83	NK cells	FAM49B
438	9.57e-87	0.548107	0.985	0.949	1.75e-82	NK cells	PPIA
439	2.57e-86	0.813988	0.438	0.172	4.68e-82	NK cells	GNG2
440	6.94e-86	0.690066	0.283	0.068	1.27e-81	NK cells	TRG-AS1
441	1.28e-85	0.692165	0.333	0.091	2.34e-81	NK cells	LINC00152
442	6.66e-83	0.776155	0.819	0.672	1.22e-78	NK cells	PPIB
443	1.03e-80	0.675558	0.676	0.44	1.87e-76	NK cells	RAP1B
444	1.45e-80	0.786014	0.718	0.512	2.65e-76	NK cells	ARF6
445	2.33e-80	0.718854	0.257	0.056	4.26e-76	NK cells	CXXC5
446	3.26e-80	0.948201	0.806	0.722	5.94e-76	NK cells	IL32
447	6.21e-79	0.735415	0.786	0.614	1.13e-74	NK cells	BIN2
448	6.29e-79	0.766274	0.598	0.351	1.15e-74	NK cells	OSTF1
449	3.9e-78	0.771423	0.791	0.624	7.11e-74	NK cells	HLA-F
450	6.59e-78	0.444983	0.978	0.958	1.2e-73	NK cells	MYL6
451	3.53e-77	0.770867	0.751	0.581	6.43e-73	NK cells	SEPT7
452	6.99e-77	0.837752	0.851	0.623	1.28e-72	NK cells	IFITM1
453	4.55e-76	0.761683	0.577	0.339	8.31e-72	NK cells	SCP2
454	1.1e-74	0.40108	0.98	0.848	2.01e-70	NK cells	S100A4
455	3.14e-74	0.631762	0.837	0.692	5.74e-70	NK cells	CCND3
456	4.86e-74	0.656714	0.405	0.152	8.86e-70	NK cells	ACTN4
457	7.57e-74	0.766775	0.357	0.122	1.38e-69	NK cells	PTGER2
458	3.17e-73	0.528883	0.82	0.581	5.79e-69	NK cells	GSTP1
459	1.71e-72	0.784974	0.404	0.167	3.12e-68	NK cells	CISD3
460	2.28e-71	0.791474	0.418	0.173	4.15e-67	NK cells	ITGAL
461	3.49e-71	0.710242	0.619	0.344	6.36e-67	NK cells	MYO1G
462	3.06e-70	0.703989	0.366	0.135	5.58e-66	NK cells	APOBEC3C
463	3.91e-70	0.797948	0.379	0.152	7.13e-66	NK cells	SYNE2
464	5.39e-69	0.517247	0.979	0.969	9.84e-65	NK cells	CORO1A
465	2.93e-68	0.444112	0.952	0.887	5.34e-64	NK cells	EMP3
466	1.61e-67	0.751488	0.512	0.27	2.93e-63	NK cells	MBP
467	1.76e-67	0.447595	0.973	0.974	3.21e-63	NK cells	UBC
468	1.04e-65	0.716266	0.569	0.34	1.9e-61	NK cells	TAP1
469	1.26e-65	0.750674	0.564	0.338	2.3e-61	NK cells	FBXW5
470	6.4e-65	0.588483	0.872	0.633	1.17e-60	NK cells	ANXA1
471	1.2e-64	0.95176	0.666	0.487	2.19e-60	NK cells	CD2
472	3.72e-64	0.566717	0.255	0.07	6.78e-60	NK cells	ANXA4
473	1.22e-63	0.687986	0.772	0.609	2.22e-59	NK cells	TBC1D10C
474	1.38e-63	0.712495	0.711	0.549	2.52e-59	NK cells	PSMB8
475	1.74e-63	0.483323	0.946	0.912	3.17e-59	NK cells	SRP14
476	1.97e-63	0.68605	0.333	0.127	3.59e-59	NK cells	MRPL10
477	3.46e-63	0.804605	0.517	0.298	6.31e-59	NK cells	DSTN
478	5.95e-63	0.716826	0.588	0.37	1.09e-58	NK cells	SKAP1
479	4.34e-62	0.665319	0.32	0.108	7.92e-58	NK cells	AOAH
480	4.16e-61	0.505542	0.752	0.518	7.6e-57	NK cells	CTSD
481	4.94e-61	0.733529	0.371	0.164	9.02e-57	NK cells	EBP
482	6.23e-61	0.716812	0.428	0.21	1.14e-56	NK cells	IDH2
483	1.44e-60	0.780024	0.548	0.338	2.63e-56	NK cells	CLEC2B
484	6.13e-60	0.648064	0.315	0.117	1.12e-55	NK cells	TSPAN32
485	4.09e-59	0.634314	0.651	0.458	7.47e-55	NK cells	WDR1
486	4.3e-59	0.645633	0.671	0.485	7.85e-55	NK cells	RNPEPL1
487	1.18e-58	0.729539	0.554	0.351	2.16e-54	NK cells	RASAL3
488	1.28e-58	0.650483	0.681	0.511	2.33e-54	NK cells	ARPC4
489	2.53e-58	0.66716	0.294	0.105	4.61e-54	NK cells	SYNE1
490	2.78e-58	0.694251	0.588	0.393	5.07e-54	NK cells	LMAN2
491	3.84e-58	0.662466	0.349	0.146	7e-54	NK cells	GPR65
492	4.49e-58	0.91738	0.805	0.623	8.2e-54	NK cells	CD7
493	3.14e-57	0.686073	0.615	0.413	5.73e-53	NK cells	RNF213
494	3.35e-57	0.719363	0.407	0.201	6.11e-53	NK cells	PRKCH
495	4.12e-57	0.475876	0.924	0.883	7.52e-53	NK cells	CHCHD2
496	1.39e-56	0.329251	0.992	0.986	2.53e-52	NK cells	SERF2
497	2.46e-56	0.666456	0.643	0.468	4.49e-52	NK cells	NDUFB7
498	2.9e-56	0.684867	0.603	0.408	5.29e-52	NK cells	TBCB
499	6.84e-56	0.707725	0.508	0.295	1.25e-51	NK cells	SIPA1
500	1.09e-55	0.681793	0.417	0.205	1.98e-51	NK cells	RPS6KA1
501	2.59e-54	0.710953	0.56	0.368	4.73e-50	NK cells	RNF167
502	4.57e-54	0.583776	0.281	0.1	8.34e-50	NK cells	USB1
503	4.99e-54	0.658434	0.462	0.263	9.11e-50	NK cells	TMEM109
504	9.95e-54	0.619127	0.607	0.38	1.82e-49	NK cells	ADGRE5
505	5.63e-53	0.641165	0.424	0.22	1.03e-48	NK cells	CCDC107
506	1.79e-52	0.653527	0.468	0.263	3.27e-48	NK cells	PTPN7
507	2.68e-52	0.766631	0.666	0.509	4.88e-48	NK cells	TCF25
508	3.22e-52	0.668834	0.617	0.439	5.88e-48	NK cells	P4HB
509	7.32e-52	0.60166	0.655	0.485	1.34e-47	NK cells	PGAM1
510	1.47e-51	0.519184	0.31	0.121	2.67e-47	NK cells	RAB37
511	1.66e-51	0.401507	0.648	0.359	3.03e-47	NK cells	ANXA2
512	2.34e-51	0.642588	0.329	0.143	4.28e-47	NK cells	MANF
513	2.7e-51	0.649724	0.359	0.166	4.93e-47	NK cells	RAB29
514	3.4e-51	0.621715	0.614	0.42	6.2e-47	NK cells	BST2
515	1.15e-50	0.681539	0.442	0.239	2.1e-46	NK cells	MFSD10
516	1.54e-50	0.586095	0.704	0.57	2.8e-46	NK cells	SNRPB
517	1.8e-50	0.620539	0.644	0.485	3.29e-46	NK cells	RALY
518	4.2e-50	0.632566	0.32	0.136	7.66e-46	NK cells	ARHGAP25
519	4.37e-50	0.627423	0.414	0.218	7.97e-46	NK cells	AKT1
520	1.15e-49	0.592628	0.76	0.637	2.1e-45	NK cells	PSME2
521	1.85e-49	0.601076	0.518	0.324	3.38e-45	NK cells	MIEN1
522	1.97e-49	0.499548	0.913	0.875	3.6e-45	NK cells	HNRNPA2B1
523	2.05e-49	0.644717	0.371	0.182	3.74e-45	NK cells	PTPN4
524	4.08e-49	0.527845	0.379	0.176	7.45e-45	NK cells	G6PD
525	5.63e-49	0.597435	0.294	0.116	1.03e-44	NK cells	DNAJC1
526	6.28e-49	0.470492	0.779	0.675	1.15e-44	NK cells	ARF1
527	1.46e-48	0.361578	0.98	0.964	2.67e-44	NK cells	GAPDH
528	3.58e-48	0.652233	0.549	0.366	6.53e-44	NK cells	BTN3A2
529	4.35e-48	0.638515	0.713	0.6	7.93e-44	NK cells	NDUFB2
530	7.18e-48	0.46138	0.897	0.819	1.31e-43	NK cells	RHOA
531	8.72e-48	0.523338	0.902	0.854	1.59e-43	NK cells	HSP90AA1
532	1.23e-47	0.566788	0.833	0.663	2.24e-43	NK cells	LCK
533	7.89e-47	0.421969	0.981	0.956	1.44e-42	NK cells	H3F3B
534	9.15e-46	0.499873	0.818	0.744	1.67e-41	NK cells	SUB1
535	8.36e-45	0.493412	0.829	0.753	1.53e-40	NK cells	PRR13
536	1.52e-44	0.335741	0.598	0.301	2.78e-40	NK cells	TYROBP
537	1.61e-44	0.654919	0.407	0.223	2.94e-40	NK cells	PXN
538	3.35e-44	0.578257	0.413	0.226	6.1e-40	NK cells	UBE2F
539	4.89e-44	0.560969	0.668	0.523	8.92e-40	NK cells	TMEM59
540	2.43e-43	0.574385	0.639	0.481	4.44e-39	NK cells	CAPNS1
541	1.21e-42	0.460179	0.69	0.5	2.21e-38	NK cells	LCP1
542	3.95e-42	0.615859	0.33	0.16	7.21e-38	NK cells	FKBP11
543	4.2e-42	0.593825	0.545	0.385	7.66e-38	NK cells	LAMP1
544	4.35e-42	0.667491	0.569	0.411	7.93e-38	NK cells	HSPA5
545	5.02e-42	0.543489	0.62	0.466	9.17e-38	NK cells	TMEM50A
546	5.1e-42	0.594069	0.336	0.164	9.3e-38	NK cells	SSBP3
547	1.1e-41	0.474674	0.779	0.667	2.01e-37	NK cells	TPI1
548	1.15e-41	0.544137	0.334	0.159	2.09e-37	NK cells	MAPK1
549	1.89e-41	0.595533	0.586	0.448	3.45e-37	NK cells	SPCS2
550	2.01e-41	0.585551	0.789	0.679	3.68e-37	NK cells	LY6E
551	2.4e-41	0.600414	0.49	0.318	4.38e-37	NK cells	RHOF
552	4.24e-41	0.489477	0.293	0.126	7.73e-37	NK cells	GYG1
553	4.89e-41	0.512599	0.61	0.463	8.92e-37	NK cells	PSMD8
554	6.79e-41	0.615423	0.539	0.367	1.24e-36	NK cells	SYTL1
555	8.8e-41	0.675266	0.481	0.318	1.61e-36	NK cells	CTBP1
556	8.83e-41	0.558016	0.506	0.346	1.61e-36	NK cells	TMED9
557	8.85e-41	0.619943	0.356	0.187	1.62e-36	NK cells	SDF2L1
558	1.06e-40	0.598767	0.423	0.254	1.93e-36	NK cells	PDIA6
559	1.52e-40	0.693668	0.484	0.322	2.78e-36	NK cells	DENND2D
560	1.77e-40	0.508116	0.558	0.395	3.23e-36	NK cells	POMP
561	2.14e-40	0.581435	0.406	0.23	3.9e-36	NK cells	NT5C
562	7.05e-40	0.542907	0.685	0.574	1.29e-35	NK cells	CSK
563	7.12e-40	0.607358	0.366	0.159	1.3e-35	NK cells	CD8B
564	7.73e-40	0.472866	0.898	0.834	1.41e-35	NK cells	PTPRC
565	2.19e-39	0.508375	0.267	0.115	3.99e-35	NK cells	ACAA2
566	3.64e-39	0.517203	0.606	0.457	6.64e-35	NK cells	TSC22D4
567	7.65e-39	0.471438	0.885	0.75	1.4e-34	NK cells	EVL
568	1.14e-38	0.470755	0.719	0.592	2.09e-34	NK cells	FMNL1
569	1.32e-38	0.508704	0.694	0.57	2.42e-34	NK cells	TRAPPC1
570	1.62e-38	0.573984	0.644	0.522	2.96e-34	NK cells	SIGIRR
571	1.7e-38	0.479233	0.719	0.615	3.1e-34	NK cells	ARHGDIA
572	1.14e-37	0.531157	0.631	0.489	2.08e-33	NK cells	FYN
573	1.43e-37	0.545428	0.272	0.121	2.61e-33	NK cells	SH2D1A
574	1.92e-37	0.558834	0.378	0.213	3.5e-33	NK cells	PIP4K2A
575	4.39e-37	0.542258	0.455	0.283	8.01e-33	NK cells	CFLAR
576	1.89e-36	0.485171	0.685	0.571	3.45e-32	NK cells	COPE
577	2.93e-36	0.592466	0.515	0.362	5.34e-32	NK cells	RNF166
578	2.99e-36	0.577228	0.546	0.404	5.46e-32	NK cells	PSMB10
579	5.12e-36	0.489056	0.708	0.586	9.35e-32	NK cells	RABAC1
580	5.96e-36	0.289665	0.981	0.973	1.09e-31	NK cells	ARHGDIB
581	7.36e-36	0.42976	0.772	0.687	1.34e-31	NK cells	CAP1
582	9.77e-36	0.543673	0.319	0.165	1.78e-31	NK cells	CYB561D2
583	1.08e-35	0.530741	0.285	0.135	1.97e-31	NK cells	TRPV2
584	1.31e-35	0.445584	0.697	0.567	2.39e-31	NK cells	PRELID1
585	1.45e-35	0.512862	0.306	0.153	2.64e-31	NK cells	CD2BP2
586	1.53e-35	0.515173	0.503	0.35	2.78e-31	NK cells	POLR2G
587	2.38e-35	0.533783	0.407	0.252	4.35e-31	NK cells	TMCO1
588	2.5e-35	0.567277	0.499	0.338	4.56e-31	NK cells	SH3BP1
589	2.71e-35	0.524065	0.63	0.488	4.94e-31	NK cells	HSP90B1
590	4.2e-35	0.559278	0.397	0.231	7.65e-31	NK cells	RORA
591	5.06e-35	0.296458	0.932	0.915	9.22e-31	NK cells	ARPC3
592	6.21e-35	0.458349	0.386	0.206	1.13e-30	NK cells	MIDN
593	1.07e-34	0.524867	0.327	0.168	1.95e-30	NK cells	MXD4
594	1.13e-34	0.539754	0.654	0.547	2.06e-30	NK cells	DRAP1
595	2.25e-34	0.443864	0.588	0.443	4.11e-30	NK cells	CDKN2D
596	2.34e-34	0.596884	0.274	0.131	4.27e-30	NK cells	CD320
597	4.09e-34	0.528538	0.507	0.358	7.46e-30	NK cells	CTDSP1
598	4.96e-34	0.550293	0.456	0.299	9.05e-30	NK cells	AKNA
599	7.84e-34	0.484453	0.662	0.552	1.43e-29	NK cells	HNRNPF
600	1.17e-33	0.311419	0.415	0.245	2.13e-29	NK cells	PTPN18
601	1.46e-33	0.48438	0.512	0.374	2.67e-29	NK cells	DCTN3
602	1.97e-33	0.25869	0.999	0.998	3.59e-29	NK cells	MT-ATP6
603	2.21e-33	0.766529	0.469	0.322	4.03e-29	NK cells	ALOX5AP
604	2.8e-33	0.557988	0.301	0.154	5.11e-29	NK cells	MIB2
605	4.01e-33	0.510033	0.626	0.495	7.32e-29	NK cells	DYNLL1
606	4.36e-33	0.509272	0.34	0.189	7.95e-29	NK cells	ZNF276
607	6.45e-33	0.51517	0.575	0.446	1.18e-28	NK cells	DGKZ
608	1.05e-32	0.511363	0.491	0.356	1.92e-28	NK cells	POLR3GL
609	2.09e-32	0.412976	0.777	0.709	3.81e-28	NK cells	YWHAZ
610	3.31e-32	0.475219	0.56	0.431	6.03e-28	NK cells	MAP2K2
611	3.53e-32	0.543266	0.403	0.255	6.43e-28	NK cells	TADA3
612	4.41e-32	0.507324	0.473	0.314	8.04e-28	NK cells	IL10RA
613	4.84e-32	0.295242	0.904	0.837	8.82e-28	NK cells	GNAI2
614	8.73e-32	0.468494	0.698	0.609	1.59e-27	NK cells	ARL6IP5
615	1.34e-31	0.381648	0.776	0.716	2.44e-27	NK cells	ATP6V0E1
616	3.03e-31	0.494376	0.487	0.348	5.53e-27	NK cells	PSMA5
617	4.61e-31	0.487616	0.279	0.138	8.42e-27	NK cells	SIRT2
618	5.98e-31	0.451524	0.462	0.308	1.09e-26	NK cells	HN1
619	6.56e-31	0.506451	0.481	0.346	1.2e-26	NK cells	CCDC12
620	1.14e-30	0.506164	0.543	0.419	2.08e-26	NK cells	SHISA5
621	1.17e-30	0.484142	0.403	0.257	2.14e-26	NK cells	SEC11C
622	1.21e-30	0.416772	0.745	0.673	2.2e-26	NK cells	NEDD8
623	1.58e-30	0.384526	0.827	0.795	2.88e-26	NK cells	CAPZB
624	1.78e-30	0.417886	0.579	0.425	3.24e-26	NK cells	VASP
625	2.34e-30	0.478429	0.549	0.43	4.28e-26	NK cells	STUB1
626	4.45e-30	0.515343	0.658	0.562	8.12e-26	NK cells	TUBB
627	7.76e-30	0.413126	0.746	0.669	1.42e-25	NK cells	COX8A
628	1e-29	0.499041	0.301	0.16	1.83e-25	NK cells	MACF1
629	1.04e-29	0.49227	0.496	0.358	1.89e-25	NK cells	CD47
630	1.31e-29	0.386411	0.761	0.699	2.4e-25	NK cells	PSMA7
631	1.54e-29	0.561197	0.426	0.293	2.81e-25	NK cells	SDF4
632	2.48e-29	0.459415	0.557	0.432	4.52e-25	NK cells	RAB5C
633	3.39e-29	0.439993	0.668	0.571	6.19e-25	NK cells	POLR2L
634	3.68e-29	0.440014	0.303	0.163	6.71e-25	NK cells	IFI35
635	4.11e-29	0.463643	0.315	0.175	7.49e-25	NK cells	ELOVL1
636	6.99e-29	0.41884	0.361	0.206	1.28e-24	NK cells	IQGAP2
637	7.23e-29	0.490321	0.406	0.266	1.32e-24	NK cells	FAM195B
638	8.67e-29	0.491868	0.616	0.51	1.58e-24	NK cells	CYCS
639	1.99e-28	0.48749	0.375	0.216	3.64e-24	NK cells	ITGB1
640	2.02e-28	0.26252	0.963	0.919	3.68e-24	NK cells	KLF2
641	2.08e-28	0.409964	0.254	0.125	3.79e-24	NK cells	RAB9A
642	2.74e-28	0.519227	0.432	0.296	5e-24	NK cells	LRP10
643	3.03e-28	1.04279	0.438	0.308	5.52e-24	NK cells	DUSP2
644	3.28e-28	0.459034	0.446	0.315	5.99e-24	NK cells	ADRM1
645	3.44e-28	0.508558	0.294	0.158	6.28e-24	NK cells	SH3BP5
646	4.22e-28	0.432026	0.643	0.537	7.71e-24	NK cells	MSN
647	4.65e-28	0.505949	0.455	0.331	8.48e-24	NK cells	HMOX2
648	5.79e-28	0.430429	0.31	0.171	1.06e-23	NK cells	KIAA2013
649	9.01e-28	0.454195	0.459	0.327	1.64e-23	NK cells	ARL6IP1
650	9.11e-28	0.476558	0.502	0.372	1.66e-23	NK cells	WIPF1
651	9.54e-28	0.483047	0.54	0.425	1.74e-23	NK cells	BANF1
652	1.04e-27	0.464685	0.543	0.415	1.9e-23	NK cells	UBE2L6
653	1.38e-27	0.468142	0.528	0.401	2.52e-23	NK cells	ENSA
654	1.4e-27	0.46516	0.519	0.394	2.55e-23	NK cells	HMGN3
655	1.49e-27	0.411928	0.725	0.654	2.71e-23	NK cells	HCLS1
656	1.5e-27	0.442821	0.379	0.242	2.74e-23	NK cells	PSMC3
657	1.57e-27	0.405359	0.454	0.301	2.86e-23	NK cells	REEP5
658	1.71e-27	0.474773	0.62	0.428	3.12e-23	NK cells	TRBC1
659	2.05e-27	0.425765	0.545	0.425	3.74e-23	NK cells	PPP4C
660	2.12e-27	0.458619	0.501	0.374	3.87e-23	NK cells	BZW1
661	2.62e-27	0.448168	0.481	0.351	4.79e-23	NK cells	CCNDBP1
662	2.81e-27	0.531219	0.573	0.452	5.12e-23	NK cells	CDC42SE1
663	9.26e-27	0.464392	0.266	0.138	1.69e-22	NK cells	MAD2L2
664	1.02e-26	0.45097	0.345	0.211	1.86e-22	NK cells	ASNA1
665	1.12e-26	0.454045	0.298	0.168	2.05e-22	NK cells	MRFAP1L1
666	1.57e-26	0.486603	0.425	0.291	2.87e-22	NK cells	PDLIM2
667	1.88e-26	0.481522	0.368	0.231	3.42e-22	NK cells	IFI16
668	2.18e-26	0.442578	0.279	0.15	3.97e-22	NK cells	STX8
669	2.34e-26	0.49569	0.539	0.438	4.28e-22	NK cells	PKN1
670	2.54e-26	0.306705	0.681	0.582	4.63e-22	NK cells	PSMB3
671	2.56e-26	0.447643	0.371	0.23	4.67e-22	NK cells	PSTPIP1
672	2.57e-26	0.512913	0.341	0.212	4.69e-22	NK cells	ARID5A
673	3.61e-26	0.367002	0.66	0.563	6.58e-22	NK cells	SEC61B
674	4.83e-26	0.429725	0.534	0.429	8.81e-22	NK cells	PSMB6
675	9.07e-26	0.458918	0.442	0.32	1.66e-21	NK cells	PIN1
676	1.02e-25	0.448496	0.556	0.45	1.87e-21	NK cells	RBM8A
677	1.15e-25	0.397739	0.699	0.633	2.1e-21	NK cells	BRK1
678	1.2e-25	0.584607	0.477	0.345	2.18e-21	NK cells	MT2A
679	1.21e-25	0.375677	0.702	0.63	2.21e-21	NK cells	ATP5G3
680	1.56e-25	0.423235	0.313	0.179	2.85e-21	NK cells	ATP1B3
681	3.12e-25	0.460939	0.397	0.272	5.7e-21	NK cells	COPZ1
682	3.34e-25	0.450915	0.43	0.305	6.1e-21	NK cells	SELT
683	5.73e-25	0.390602	0.255	0.133	1.05e-20	NK cells	DERL1
684	5.99e-25	0.426344	0.543	0.432	1.09e-20	NK cells	KRTCAP2
685	6.05e-25	0.354634	0.723	0.681	1.1e-20	NK cells	VAMP8
686	7.18e-25	0.443812	0.444	0.325	1.31e-20	NK cells	BUD31
687	8.51e-25	0.432869	0.494	0.377	1.55e-20	NK cells	ORAI1
688	8.83e-25	0.455911	0.647	0.551	1.61e-20	NK cells	SRSF7
689	9.01e-25	0.429568	0.322	0.196	1.64e-20	NK cells	TMEM9B
690	1e-24	0.454309	0.64	0.544	1.83e-20	NK cells	GIMAP4
691	1.36e-24	0.435165	0.621	0.531	2.48e-20	NK cells	SEPW1
692	1.45e-24	0.390704	0.616	0.513	2.65e-20	NK cells	TAPBP
693	1.56e-24	0.368827	0.672	0.586	2.84e-20	NK cells	WDR83OS
694	1.76e-24	0.452136	0.592	0.5	3.21e-20	NK cells	ACTR3
695	1.93e-24	0.405919	0.251	0.131	3.53e-20	NK cells	VPS26B
696	2e-24	0.455016	0.494	0.376	3.65e-20	NK cells	BCL7C
697	2.09e-24	0.508511	0.534	0.427	3.81e-20	NK cells	PCSK7
698	2.98e-24	0.398249	0.275	0.153	5.45e-20	NK cells	C6orf1
699	3.08e-24	0.340396	0.818	0.767	5.61e-20	NK cells	COX6A1
700	4.41e-24	0.533169	0.406	0.289	8.04e-20	NK cells	MRPS6
701	5.22e-24	0.422192	0.424	0.308	9.53e-20	NK cells	RPA2
702	6.97e-24	0.475917	0.416	0.297	1.27e-19	NK cells	C19orf66
703	7.31e-24	0.4041	0.808	0.751	1.33e-19	NK cells	UCP2
704	1.08e-23	0.411609	0.557	0.464	1.97e-19	NK cells	ECH1
705	1.27e-23	0.444839	0.279	0.158	2.31e-19	NK cells	ZFPM1
706	1.82e-23	0.459831	0.459	0.35	3.32e-19	NK cells	RNF126
707	1.84e-23	0.413721	0.638	0.537	3.36e-19	NK cells	HNRNPA3
708	2.03e-23	0.429851	0.299	0.178	3.7e-19	NK cells	MED15
709	2.18e-23	0.433236	0.407	0.277	3.98e-19	NK cells	CAPN2
710	2.32e-23	0.351053	0.771	0.736	4.24e-19	NK cells	UBL5
711	2.5e-23	0.439361	0.393	0.273	4.57e-19	NK cells	POLR2K
712	2.99e-23	0.37292	0.73	0.657	5.45e-19	NK cells	ICAM3
713	3.55e-23	0.491335	0.327	0.206	6.48e-19	NK cells	SAR1A
714	4.48e-23	0.296026	0.921	0.903	8.18e-19	NK cells	RPL36AL
715	4.63e-23	0.443442	0.485	0.375	8.45e-19	NK cells	SSNA1
716	8.24e-23	0.450185	0.38	0.268	1.5e-18	NK cells	FDPS
717	1.07e-22	0.413474	0.386	0.247	1.95e-18	NK cells	GLIPR2
718	1.14e-22	0.381404	0.591	0.504	2.08e-18	NK cells	BCAP31
719	1.22e-22	0.395643	0.666	0.582	2.23e-18	NK cells	LDHA
720	1.45e-22	0.420092	0.299	0.179	2.65e-18	NK cells	DAXX
721	1.56e-22	0.391604	0.474	0.363	2.84e-18	NK cells	UBE2L3
722	1.7e-22	0.40464	0.45	0.349	3.1e-18	NK cells	EMC4
723	2.62e-22	0.385299	0.303	0.18	4.78e-18	NK cells	VIMP
724	3.95e-22	0.42794	0.596	0.53	7.21e-18	NK cells	PRDX5
725	4.32e-22	0.404541	0.312	0.183	7.88e-18	NK cells	FAM173A
726	4.59e-22	0.385126	0.263	0.149	8.37e-18	NK cells	PIGT
727	5.21e-22	0.416698	0.451	0.339	9.51e-18	NK cells	MEAF6
728	5.28e-22	0.388575	0.263	0.146	9.63e-18	NK cells	IDI1
729	5.47e-22	0.427245	0.485	0.39	9.98e-18	NK cells	FAM96B
730	6.61e-22	0.446812	0.328	0.215	1.21e-17	NK cells	EMC7
731	7.38e-22	0.394068	0.418	0.303	1.35e-17	NK cells	RER1
732	8.12e-22	0.343116	0.682	0.62	1.48e-17	NK cells	PSMB1
733	8.66e-22	0.426833	0.556	0.481	1.58e-17	NK cells	GHITM
734	1.01e-21	0.468573	0.451	0.346	1.84e-17	NK cells	SPSB3
735	1.22e-21	0.363116	0.605	0.534	2.23e-17	NK cells	DYNLRB1
736	1.4e-21	0.44111	0.342	0.227	2.55e-17	NK cells	DDOST
737	1.75e-21	0.416636	0.441	0.333	3.19e-17	NK cells	SRI
738	2.11e-21	0.391265	0.37	0.251	3.86e-17	NK cells	PPP6R1
739	2.23e-21	0.411214	0.404	0.29	4.07e-17	NK cells	COMMD7
740	2.37e-21	0.415465	0.31	0.192	4.32e-17	NK cells	NFATC3
741	2.57e-21	0.358994	0.598	0.517	4.69e-17	NK cells	NDUFB10
742	2.75e-21	0.336018	0.723	0.686	5.02e-17	NK cells	SAP18
743	3.02e-21	0.345224	0.34	0.217	5.5e-17	NK cells	IFI27L2
744	3.3e-21	0.439855	0.376	0.254	6.02e-17	NK cells	IDS
745	4.7e-21	0.350827	0.812	0.795	8.58e-17	NK cells	CDC42
746	4.86e-21	0.395231	0.56	0.439	8.86e-17	NK cells	CRIP1
747	5.48e-21	0.333067	0.828	0.821	1e-16	NK cells	C19orf43
748	5.79e-21	0.418514	0.513	0.404	1.06e-16	NK cells	RSRP1
749	7.06e-21	0.347903	0.264	0.15	1.29e-16	NK cells	CHMP1A
750	8.95e-21	0.359504	0.576	0.478	1.63e-16	NK cells	SEC11A
751	1.02e-20	0.41065	0.896	0.919	1.86e-16	NK cells	CD52
752	1.15e-20	0.32312	0.813	0.788	2.11e-16	NK cells	SSR4
753	1.19e-20	0.288021	0.885	0.898	2.17e-16	NK cells	RPS26
754	1.31e-20	0.399459	0.55	0.466	2.39e-16	NK cells	CDC37
755	1.82e-20	0.472	0.35	0.244	3.31e-16	NK cells	HDDC2
756	1.92e-20	0.288179	0.934	0.929	3.5e-16	NK cells	TMA7
757	1.94e-20	0.448589	0.366	0.253	3.54e-16	NK cells	PPP1R12A
758	2.1e-20	0.349918	0.459	0.343	3.83e-16	NK cells	SUPT4H1
759	2.11e-20	0.403846	0.593	0.521	3.84e-16	NK cells	CCDC85B
760	2.24e-20	0.372156	0.353	0.242	4.09e-16	NK cells	PSMC4
761	3.14e-20	0.351406	0.43	0.308	5.73e-16	NK cells	ISG15
762	3.78e-20	0.358343	0.513	0.415	6.9e-16	NK cells	MAP1LC3B
763	4.47e-20	0.42656	0.302	0.19	8.15e-16	NK cells	CCDC88C
764	4.47e-20	0.290943	0.951	0.874	8.16e-16	NK cells	AES
765	6.51e-20	0.358449	0.26	0.149	1.19e-15	NK cells	MAPKAPK2
766	6.73e-20	0.293877	0.802	0.775	1.23e-15	NK cells	TPM3
767	9.78e-20	0.343144	0.32	0.197	1.78e-15	NK cells	CDC42EP3
768	1.08e-19	0.400833	0.714	0.661	1.97e-15	NK cells	TUBA1B
769	1.14e-19	0.347371	0.762	0.745	2.08e-15	NK cells	TMBIM6
770	1.16e-19	0.388704	0.301	0.187	2.12e-15	NK cells	LASP1
771	1.34e-19	0.331151	0.642	0.582	2.45e-15	NK cells	CTDNEP1
772	1.8e-19	0.501756	0.511	0.428	3.28e-15	NK cells	BAX
773	2.34e-19	0.404179	0.422	0.329	4.26e-15	NK cells	PDAP1
774	3.21e-19	0.336306	0.678	0.613	5.85e-15	NK cells	CSNK2B
775	3.41e-19	0.397195	0.409	0.311	6.22e-15	NK cells	ZNF428
776	4.48e-19	0.391319	0.504	0.414	8.17e-15	NK cells	OTUB1
777	4.79e-19	0.398882	0.39	0.283	8.73e-15	NK cells	CYFIP2
778	4.83e-19	0.404642	0.289	0.184	8.81e-15	NK cells	LSM1
779	5.38e-19	0.418899	0.29	0.184	9.82e-15	NK cells	NLRC5
780	6.08e-19	0.398295	0.368	0.253	1.11e-14	NK cells	PHPT1
781	7.34e-19	0.395928	0.295	0.192	1.34e-14	NK cells	HIGD1A
782	8.3e-19	0.360788	0.671	0.609	1.51e-14	NK cells	CIB1
783	8.53e-19	0.394601	0.391	0.286	1.56e-14	NK cells	C17orf62
784	1.19e-18	0.353117	0.51	0.418	2.17e-14	NK cells	TWF2
785	1.2e-18	0.413118	0.416	0.312	2.19e-14	NK cells	CMTM3
786	1.26e-18	0.408425	0.521	0.434	2.3e-14	NK cells	BIN1
787	1.46e-18	0.387253	0.302	0.196	2.66e-14	NK cells	GPAA1
788	1.5e-18	0.386725	0.587	0.531	2.75e-14	NK cells	SRSF9
789	2.07e-18	0.337135	0.701	0.642	3.79e-14	NK cells	C9orf16
790	2.33e-18	0.297356	0.839	0.813	4.26e-14	NK cells	SUMO2
791	2.64e-18	0.383624	0.345	0.242	4.82e-14	NK cells	SIRT7
792	2.7e-18	0.295234	0.681	0.649	4.92e-14	NK cells	FKBP8
793	4.56e-18	0.387959	0.44	0.355	8.31e-14	NK cells	COPS6
794	4.74e-18	0.272957	0.374	0.238	8.64e-14	NK cells	AGTRAP
795	6.3e-18	0.35706	0.828	0.81	1.15e-13	NK cells	PPDPF
796	8.09e-18	0.394116	0.396	0.293	1.48e-13	NK cells	TNFSF12
797	8.32e-18	0.373927	0.31	0.205	1.52e-13	NK cells	UBE2E3
798	8.95e-18	0.373426	0.404	0.294	1.63e-13	NK cells	TUBB4B
799	9.58e-18	0.335873	0.268	0.165	1.75e-13	NK cells	SDF2
800	1.01e-17	0.329726	0.62	0.556	1.84e-13	NK cells	ATP5B
801	1.34e-17	0.368243	0.333	0.225	2.44e-13	NK cells	STK10
802	3.61e-17	0.273529	0.639	0.579	6.59e-13	NK cells	COX5A
803	4.08e-17	0.289332	0.44	0.332	7.45e-13	NK cells	SELPLG
804	4.31e-17	0.38409	0.266	0.168	7.87e-13	NK cells	HSPB11
805	5.01e-17	0.353659	0.671	0.631	9.15e-13	NK cells	RBM39
806	5.44e-17	0.354784	0.479	0.394	9.92e-13	NK cells	MED10
807	7.38e-17	0.358263	0.268	0.17	1.35e-12	NK cells	PSENEN
808	7.45e-17	0.347874	0.407	0.309	1.36e-12	NK cells	NAA10
809	7.52e-17	0.367592	0.394	0.3	1.37e-12	NK cells	PSMB2
810	8.22e-17	0.273461	0.53	0.421	1.5e-12	NK cells	CARD16
811	8.41e-17	0.391228	0.284	0.188	1.53e-12	NK cells	PEF1
812	8.63e-17	0.369307	0.3	0.202	1.57e-12	NK cells	MIF4GD
813	1.12e-16	0.346235	0.668	0.63	2.04e-12	NK cells	DAD1
814	1.21e-16	0.332646	0.386	0.288	2.2e-12	NK cells	EIF6
815	1.26e-16	0.278188	0.686	0.643	2.29e-12	NK cells	JTB
816	1.26e-16	0.302486	0.65	0.594	2.3e-12	NK cells	PTP4A2
817	1.47e-16	0.374526	0.257	0.161	2.68e-12	NK cells	RAB4B
818	1.58e-16	0.346926	0.418	0.323	2.87e-12	NK cells	TMEM160
819	1.64e-16	0.31554	0.35	0.25	3e-12	NK cells	RAB8A
820	1.74e-16	0.379041	0.626	0.578	3.18e-12	NK cells	SRSF3
821	1.83e-16	0.407968	0.523	0.455	3.34e-12	NK cells	JAK1
822	1.94e-16	0.255869	0.856	0.847	3.54e-12	NK cells	EDF1
823	2.03e-16	0.362753	0.516	0.447	3.71e-12	NK cells	PPP2R1A
824	2.5e-16	0.321793	0.66	0.612	4.57e-12	NK cells	ATPIF1
825	2.86e-16	0.399198	0.428	0.341	5.22e-12	NK cells	SLC2A4RG
826	4.05e-16	0.385377	0.402	0.316	7.4e-12	NK cells	CYC1
827	4.85e-16	0.34662	0.408	0.317	8.86e-12	NK cells	PPP1R7
828	5.37e-16	0.408395	0.453	0.359	9.8e-12	NK cells	CDC25B
829	5.42e-16	0.54927	0.433	0.347	9.89e-12	NK cells	C1orf56
830	6.5e-16	0.363668	0.539	0.478	1.19e-11	NK cells	SRSF2
831	7.51e-16	0.288096	0.338	0.238	1.37e-11	NK cells	CAPN1
832	7.85e-16	0.279953	0.252	0.146	1.43e-11	NK cells	SH3BP2
833	9.21e-16	0.2764	0.258	0.159	1.68e-11	NK cells	RAB1B
834	1.07e-15	0.353882	0.465	0.398	1.96e-11	NK cells	PUF60
835	1.1e-15	0.297456	0.305	0.199	2.01e-11	NK cells	DIAPH1
836	1.16e-15	0.383823	0.322	0.23	2.12e-11	NK cells	GPS1
837	1.3e-15	0.252002	0.867	0.853	2.38e-11	NK cells	HMGB1
838	1.47e-15	0.356085	0.311	0.215	2.69e-11	NK cells	SRPK2
839	1.49e-15	0.34797	0.572	0.511	2.72e-11	NK cells	RNPS1
840	1.52e-15	0.361529	0.478	0.402	2.77e-11	NK cells	CHMP4A
841	1.52e-15	0.328399	0.45	0.369	2.78e-11	NK cells	RPS19BP1
842	1.53e-15	0.330759	0.384	0.283	2.8e-11	NK cells	C20orf24
843	1.57e-15	0.383741	0.469	0.4	2.86e-11	NK cells	MAF1
844	1.75e-15	0.382515	0.271	0.176	3.2e-11	NK cells	TES
845	1.8e-15	0.350855	0.283	0.187	3.29e-11	NK cells	GPR108
846	1.81e-15	0.310395	0.302	0.198	3.3e-11	NK cells	INPP5D
847	2.44e-15	0.259707	0.506	0.429	4.45e-11	NK cells	SELK
848	2.59e-15	0.3664	0.264	0.172	4.73e-11	NK cells	WDR45
849	2.69e-15	0.342899	0.298	0.205	4.91e-11	NK cells	GSK3A
850	2.95e-15	0.370687	0.253	0.161	5.38e-11	NK cells	ITGB1BP1
851	3e-15	0.397506	0.456	0.387	5.47e-11	NK cells	DEF6
852	3.12e-15	0.336459	0.625	0.576	5.69e-11	NK cells	MAZ
853	3.14e-15	0.402643	0.342	0.242	5.73e-11	NK cells	GADD45B
854	3.27e-15	0.343222	0.549	0.492	5.96e-11	NK cells	UFC1
855	3.89e-15	0.335509	0.289	0.194	7.1e-11	NK cells	TSSC4
856	4.08e-15	0.308603	0.27	0.177	7.44e-11	NK cells	MAGED2
857	4.43e-15	0.304613	0.512	0.449	8.08e-11	NK cells	SUMO1
858	5.29e-15	0.362492	0.411	0.327	9.65e-11	NK cells	RBCK1
859	5.58e-15	0.355605	0.351	0.26	1.02e-10	NK cells	FAM117A
860	5.96e-15	0.278183	0.581	0.511	1.09e-10	NK cells	BLOC1S1
861	8.05e-15	0.35416	0.349	0.261	1.47e-10	NK cells	BABAM1
862	8.73e-15	0.334207	0.903	0.905	1.59e-10	NK cells	TSC22D3
863	8.84e-15	0.35242	0.296	0.205	1.61e-10	NK cells	TINF2
864	1.08e-14	0.347294	0.502	0.446	1.97e-10	NK cells	TXNL4A
865	1.09e-14	0.339896	0.365	0.274	1.99e-10	NK cells	TMEM179B
866	1.15e-14	0.344587	0.321	0.231	2.1e-10	NK cells	KDELR2
867	1.43e-14	0.339581	0.393	0.304	2.62e-10	NK cells	TEX264
868	1.79e-14	0.31254	0.435	0.351	3.27e-10	NK cells	TERF2IP
869	2.11e-14	0.346667	0.268	0.176	3.85e-10	NK cells	KCNAB2
870	2.32e-14	0.288312	0.506	0.44	4.23e-10	NK cells	NDUFS6
871	3.16e-14	0.369216	0.38	0.302	5.76e-10	NK cells	RNF187
872	3.35e-14	0.287384	0.577	0.528	6.11e-10	NK cells	ATP5F1
873	3.48e-14	0.368132	0.296	0.207	6.36e-10	NK cells	ZNF655
874	5.08e-14	0.292403	0.281	0.188	9.26e-10	NK cells	ARL8A
875	6.22e-14	0.305607	0.292	0.201	1.13e-09	NK cells	RBM42
876	6.27e-14	0.361891	0.314	0.229	1.14e-09	NK cells	RBBP7
877	6.96e-14	0.319182	0.482	0.405	1.27e-09	NK cells	FAM89B
878	7.41e-14	0.326038	0.364	0.282	1.35e-09	NK cells	ADH5
879	7.44e-14	0.299254	0.331	0.246	1.36e-09	NK cells	TSR3
880	7.62e-14	0.369184	0.289	0.203	1.39e-09	NK cells	LINC00869
881	8.66e-14	0.259448	0.845	0.811	1.58e-09	NK cells	VAMP2
882	8.93e-14	0.327135	0.26	0.174	1.63e-09	NK cells	CLPTM1L
883	9.59e-14	0.313873	0.394	0.318	1.75e-09	NK cells	PHB
884	1.03e-13	0.31718	0.48	0.399	1.87e-09	NK cells	ARHGAP30
885	1.35e-13	0.325587	0.428	0.337	2.45e-09	NK cells	PRKCB
886	1.43e-13	0.355291	0.27	0.189	2.61e-09	NK cells	RNF113A
887	1.63e-13	0.296312	0.261	0.173	2.97e-09	NK cells	CLN3
888	1.68e-13	0.298693	0.489	0.426	3.07e-09	NK cells	RNF7
889	2.31e-13	0.345872	0.696	0.675	4.21e-09	NK cells	EIF5A
890	2.41e-13	0.326497	0.422	0.346	4.4e-09	NK cells	NUCB1
891	2.59e-13	0.331761	0.445	0.369	4.73e-09	NK cells	CASP4
892	2.6e-13	0.384356	0.29	0.207	4.74e-09	NK cells	MLLT6
893	3.11e-13	0.283196	0.256	0.17	5.68e-09	NK cells	C1orf122
894	3.18e-13	0.334405	0.279	0.194	5.81e-09	NK cells	ZBTB8OS
895	3.38e-13	0.353385	0.37	0.295	6.17e-09	NK cells	MYDGF
896	4.09e-13	0.297985	0.441	0.378	7.46e-09	NK cells	PSMD4
897	4.18e-13	0.346774	0.324	0.241	7.62e-09	NK cells	ACADVL
898	4.57e-13	0.356821	0.319	0.231	8.34e-09	NK cells	OPTN
899	5.23e-13	0.32197	0.487	0.426	9.54e-09	NK cells	2024-09-15
900	5.59e-13	0.276025	0.32	0.228	1.02e-08	NK cells	EHD1
901	5.88e-13	0.296407	0.353	0.273	1.07e-08	NK cells	GLRX5
902	6.63e-13	0.344795	0.311	0.23	1.21e-08	NK cells	LPXN
903	6.65e-13	0.296668	0.306	0.224	1.21e-08	NK cells	MRPS12
904	7.38e-13	0.340019	0.375	0.295	1.35e-08	NK cells	ATF6B
905	8.7e-13	0.297969	0.412	0.333	1.59e-08	NK cells	RNF181
906	8.85e-13	0.325224	0.411	0.327	1.62e-08	NK cells	AKAP13
907	9.63e-13	0.306038	0.4	0.304	1.76e-08	NK cells	CAST
908	9.64e-13	0.313065	0.311	0.227	1.76e-08	NK cells	NRBP1
909	1.1e-12	0.332661	0.331	0.253	2.01e-08	NK cells	POLR2F
910	1.33e-12	0.266107	0.272	0.184	2.42e-08	NK cells	SH3GLB1
911	1.55e-12	0.295624	0.441	0.378	2.83e-08	NK cells	APH1A
912	1.73e-12	0.313847	0.356	0.275	3.15e-08	NK cells	PITPNC1
913	2.07e-12	0.31381	0.481	0.434	3.77e-08	NK cells	PYURF
914	2.54e-12	0.255954	0.833	0.812	4.64e-08	NK cells	HNRNPDL
915	2.86e-12	0.34796	0.756	0.748	5.22e-08	NK cells	RBM3
916	2.94e-12	0.329779	0.424	0.359	5.37e-08	NK cells	IMP3
917	3.11e-12	0.286047	0.507	0.453	5.68e-08	NK cells	AURKAIP1
918	3.59e-12	0.326758	0.488	0.419	6.55e-08	NK cells	STK17A
919	3.63e-12	0.292145	0.406	0.335	6.62e-08	NK cells	CLTB
920	3.69e-12	0.29063	0.475	0.411	6.74e-08	NK cells	POLR2E
921	3.7e-12	0.315523	0.418	0.35	6.75e-08	NK cells	POLR2J
922	3.9e-12	0.270314	0.605	0.566	7.11e-08	NK cells	USMG5
923	4.53e-12	0.30419	0.308	0.225	8.27e-08	NK cells	UBE2S
924	4.57e-12	0.285699	0.474	0.42	8.33e-08	NK cells	SNRPD3
925	4.85e-12	0.292243	0.383	0.296	8.86e-08	NK cells	BRD2
926	4.97e-12	0.363475	0.324	0.25	9.06e-08	NK cells	CH17-189H20.1
927	5.1e-12	0.307354	0.333	0.259	9.3e-08	NK cells	EMC6
928	7.65e-12	0.283828	0.438	0.375	1.4e-07	NK cells	SNX17
929	7.96e-12	0.319364	0.638	0.608	1.45e-07	NK cells	ARHGEF1
930	8.79e-12	0.311427	0.457	0.388	1.6e-07	NK cells	EZR
931	9.44e-12	0.298527	0.384	0.311	1.72e-07	NK cells	SCAMP2
932	1.06e-11	0.270089	0.433	0.361	1.93e-07	NK cells	UBE2M
933	1.11e-11	0.313841	0.425	0.362	2.03e-07	NK cells	NAPA
934	1.22e-11	0.351625	0.423	0.365	2.23e-07	NK cells	CD164
935	1.47e-11	0.290415	0.365	0.291	2.68e-07	NK cells	GSDMD
936	1.7e-11	0.293375	0.395	0.332	3.1e-07	NK cells	GTF2A2
937	1.74e-11	0.321536	0.31	0.233	3.18e-07	NK cells	CNPPD1
938	1.82e-11	0.318081	0.377	0.312	3.32e-07	NK cells	TMED2
939	2.02e-11	0.250311	0.357	0.288	3.68e-07	NK cells	VDAC3
940	2.07e-11	0.299607	0.535	0.497	3.77e-07	NK cells	SF3B2
941	2.49e-11	0.289943	0.369	0.295	4.54e-07	NK cells	RSBN1L
942	3.4e-11	0.287966	0.317	0.241	6.21e-07	NK cells	MPG
943	3.48e-11	0.285087	0.405	0.338	6.35e-07	NK cells	LSM8
944	3.86e-11	0.331608	0.327	0.258	7.05e-07	NK cells	SRP19
945	4.07e-11	0.33691	0.337	0.262	7.43e-07	NK cells	GBP2
946	4.82e-11	0.302182	0.426	0.357	8.8e-07	NK cells	MMP24-AS1
947	5.04e-11	0.289324	0.466	0.409	9.19e-07	NK cells	DBNL
948	5.19e-11	0.307443	0.38	0.316	9.47e-07	NK cells	RAB11B
949	5.23e-11	0.306331	0.301	0.229	9.54e-07	NK cells	SF3B4
950	5.34e-11	0.301061	0.298	0.22	9.74e-07	NK cells	HEXA
951	5.5e-11	0.316724	0.499	0.443	1e-06	NK cells	TMC6
952	5.59e-11	0.323118	0.255	0.18	1.02e-06	NK cells	SFT2D1
953	5.65e-11	0.445427	0.414	0.339	1.03e-06	NK cells	DDIT4
954	5.7e-11	0.256727	0.593	0.556	1.04e-06	NK cells	C9orf78
955	6.45e-11	0.294376	0.453	0.398	1.18e-06	NK cells	DNAJC8
956	6.49e-11	0.281934	0.575	0.552	1.18e-06	NK cells	UBE2I
957	7.85e-11	0.484994	0.32	0.248	1.43e-06	NK cells	RP11-489E7.4
958	8.53e-11	0.280575	0.274	0.199	1.56e-06	NK cells	DDRGK1
959	9.2e-11	0.281835	0.494	0.455	1.68e-06	NK cells	NDUFC2
960	9.85e-11	0.322826	0.348	0.286	1.8e-06	NK cells	SDHAF2
961	1.06e-10	0.287142	0.379	0.318	1.94e-06	NK cells	PSMD13
962	1.16e-10	0.285715	0.28	0.212	2.11e-06	NK cells	TSR2
963	1.21e-10	0.287794	0.407	0.347	2.21e-06	NK cells	MRPL51
964	1.4e-10	0.266132	0.428	0.375	2.56e-06	NK cells	MAGOH
965	1.58e-10	0.257637	0.47	0.418	2.88e-06	NK cells	NDUFS8
966	1.73e-10	0.277101	0.603	0.58	3.16e-06	NK cells	TAF10
967	1.8e-10	0.278894	0.517	0.483	3.28e-06	NK cells	SRP9
968	2.03e-10	0.272276	0.348	0.286	3.7e-06	NK cells	MPC2
969	2.04e-10	0.298483	0.274	0.205	3.71e-06	NK cells	URM1
970	2.34e-10	0.294029	0.45	0.392	4.27e-06	NK cells	ANP32A
971	2.42e-10	0.298472	0.28	0.207	4.42e-06	NK cells	GLTP
972	2.74e-10	0.308323	0.276	0.206	5e-06	NK cells	SZRD1
973	3.2e-10	0.278917	0.294	0.226	5.84e-06	NK cells	PSMA3
974	3.64e-10	0.316865	0.275	0.203	6.64e-06	NK cells	FKBP2
975	4.03e-10	0.264556	0.638	0.623	7.34e-06	NK cells	TRMT112
976	4.38e-10	0.265484	0.324	0.259	7.99e-06	NK cells	LYPLA2
977	4.57e-10	0.268421	0.271	0.201	8.34e-06	NK cells	RANGRF
978	4.63e-10	0.254749	0.435	0.375	8.45e-06	NK cells	MGST3
979	4.79e-10	0.287798	0.273	0.204	8.74e-06	NK cells	TTC1
980	4.93e-10	0.298347	0.358	0.297	9e-06	NK cells	PLEKHJ1
981	5.06e-10	0.269902	0.453	0.406	9.24e-06	NK cells	RPN2
982	5.4e-10	0.314414	0.353	0.294	9.85e-06	NK cells	AKR1B1
983	5.65e-10	0.320381	0.277	0.216	1.03e-05	NK cells	APOA1BP
984	5.81e-10	0.278752	0.403	0.35	1.06e-05	NK cells	NUDC
985	5.84e-10	0.341176	0.405	0.353	1.06e-05	NK cells	ARHGAP9
986	6.37e-10	0.297345	0.286	0.219	1.16e-05	NK cells	DENND1C
987	6.44e-10	0.283682	0.265	0.196	1.18e-05	NK cells	HPS1
988	7.06e-10	0.287713	0.3	0.23	1.29e-05	NK cells	FLOT1
989	7.26e-10	0.27215	0.355	0.291	1.32e-05	NK cells	PCMT1
990	8.88e-10	0.272523	0.466	0.429	1.62e-05	NK cells	AIP
991	1.01e-09	0.251778	0.501	0.455	1.84e-05	NK cells	RBX1
992	1.02e-09	0.256066	0.326	0.26	1.85e-05	NK cells	ATP6AP1
993	1.05e-09	0.291189	0.423	0.374	1.91e-05	NK cells	PSMA2
994	1.06e-09	0.297146	0.595	0.574	1.93e-05	NK cells	GTF3A
995	1.12e-09	0.311499	0.55	0.531	2.05e-05	NK cells	RPS27L
996	1.17e-09	0.29273	0.312	0.248	2.14e-05	NK cells	VDAC1
997	1.21e-09	0.266295	0.406	0.356	2.21e-05	NK cells	MLF2
998	1.22e-09	0.27353	0.511	0.482	2.22e-05	NK cells	PSMC5
999	1.37e-09	0.345918	0.471	0.424	2.49e-05	NK cells	SPOCK2
1000	1.65e-09	0.315843	0.396	0.345	3e-05	NK cells	BUB3
1001	1.86e-09	0.259726	0.483	0.435	3.39e-05	NK cells	PSMA1
1002	3.1e-09	0.25259	0.465	0.408	5.65e-05	NK cells	RGS19
1003	3.54e-09	0.256853	0.475	0.44	6.46e-05	NK cells	SNRPG
1004	3.87e-09	0.324053	0.378	0.325	7.07e-05	NK cells	TMED10
1005	4.44e-09	0.270161	0.48	0.435	8.1e-05	NK cells	ARGLU1
1006	4.73e-09	0.256622	0.33	0.271	8.63e-05	NK cells	HSD17B10
1007	5.31e-09	0.280446	0.44	0.393	9.69e-05	NK cells	EWSR1
1008	5.5e-09	0.252205	0.474	0.43	0.000100377	NK cells	ZNHIT1
1009	5.97e-09	0.295825	0.422	0.374	0.000108865	NK cells	ATM
1010	6.18e-09	0.250946	0.3	0.239	0.000112679	NK cells	SDHA
1011	6.44e-09	0.268853	0.4	0.348	0.000117579	NK cells	CCM2
1012	7.26e-09	0.282521	0.515	0.493	0.000132481	NK cells	TUFM
1013	8.9e-09	0.260862	0.34	0.285	0.00016232	NK cells	GOLGA7
1014	1.22e-08	0.298602	0.265	0.205	0.000222808	NK cells	CCDC115
1015	1.32e-08	0.27035	0.438	0.4	0.00024085	NK cells	TMBIM4
1016	1.38e-08	0.269584	0.283	0.223	0.000251609	NK cells	RNF5
1017	1.67e-08	0.252084	0.381	0.33	0.000304565	NK cells	OSTC
1018	2.37e-08	0.262223	0.302	0.24	0.00043177	NK cells	VOPP1
1019	2.37e-08	0.263254	0.336	0.284	0.000432842	NK cells	SNF8
1020	3.13e-08	0.263963	0.305	0.249	0.000570905	NK cells	ARFGAP2
1021	4.3e-08	0.256189	0.427	0.389	0.000784356	NK cells	DGUOK
1022	4.89e-08	0.292331	0.362	0.319	0.000891512	NK cells	F8A1
1023	5.04e-08	0.265324	0.271	0.212	0.000919523	NK cells	PPP1R35
1024	5.21e-08	0.263407	0.539	0.516	0.000950388	NK cells	HNRNPM
1025	6.03e-08	0.257117	0.381	0.332	0.00110097	NK cells	MRPL43
1026	6.04e-08	0.304331	0.28	0.223	0.00110207	NK cells	DDX39A
1027	6.4e-08	0.256999	0.263	0.203	0.00116806	NK cells	ATG12
1028	6.64e-08	0.25738	0.412	0.37	0.00121173	NK cells	AUP1
1029	6.89e-08	0.293036	0.384	0.345	0.00125647	NK cells	CPNE1
1030	7.8e-08	0.259133	0.267	0.214	0.00142266	NK cells	IER3IP1
1031	7.97e-08	0.314375	0.302	0.251	0.00145455	NK cells	TBCC
1032	9.13e-08	0.262718	0.331	0.284	0.00166625	NK cells	SDHD
1033	9.6e-08	0.270062	0.449	0.409	0.00175202	NK cells	APBB1IP
1034	1.26e-07	0.263528	0.31	0.259	0.00229423	NK cells	UFD1L
1035	1.75e-07	0.252786	0.283	0.231	0.00318756	NK cells	FBXO7
1036	1.97e-07	0.295002	0.294	0.244	0.00359423	NK cells	MGMT
1037	2.34e-07	0.292847	0.287	0.236	0.00427495	NK cells	TMED4
1038	2.47e-07	0.258125	0.395	0.355	0.0045097	NK cells	ZNF207
1039	2.91e-07	0.267072	0.322	0.274	0.00531628	NK cells	IAH1
1040	3.28e-07	0.256855	0.411	0.382	0.00598796	NK cells	GADD45GIP1
1041	3.78e-07	0.277199	0.37	0.326	0.00690096	NK cells	TMEM173
1042	6.54e-07	0.259214	0.336	0.292	0.0119323	NK cells	MEA1
1043	1.02e-06	0.260319	0.284	0.236	0.0186704	NK cells	LMF2
1044	1.29e-06	0.260531	0.341	0.306	0.0234883	NK cells	SARS
1045	1.94e-06	0.252042	0.377	0.347	0.0353246	NK cells	MDH1
1046	2.56e-06	0.250088	0.257	0.213	0.0467151	NK cells	B3GAT3
1047	1.38e-05	0.274174	0.283	0.246	0.251357	NK cells	RSF1
1048	2.07e-05	0.263072	0.303	0.272	0.376893	NK cells	DECR1
1049	3.32e-05	0.254003	0.418	0.409	0.605616	NK cells	TRABD
1050	4.55e-05	0.251699	0.327	0.299	0.830854	NK cells	THRAP3
1051	0.00262673	0.348079	0.586	0.704	1	NK cells	CD3D
1052	0	6.26228	0.992	0.391	0	Classical monocytes	S100A8
1053	0	6.10251	0.997	0.526	0	Classical monocytes	S100A9
1054	0	5.72187	0.996	0.347	0	Classical monocytes	LYZ
1055	0	4.21888	0.992	0.17	0	Classical monocytes	CST3
1056	0	4.19423	0.986	0.065	0	Classical monocytes	FCN1
1057	0	3.99189	0.871	0.043	0	Classical monocytes	S100A12
1058	0	3.5479	0.891	0.022	0	Classical monocytes	CD14
1059	0	3.54006	0.991	0.353	0	Classical monocytes	CTSS
1060	0	3.40604	0.876	0.025	0	Classical monocytes	VCAN
1061	0	3.3669	0.976	0.206	0	Classical monocytes	TYMP
1062	0	3.30798	0.996	0.235	0	Classical monocytes	TYROBP
1063	0	3.15496	0.987	0.466	0	Classical monocytes	PSAP
1064	0	3.12584	0.923	0.046	0	Classical monocytes	SERPINA1
1065	0	3.08937	0.99	0.45	0	Classical monocytes	FOS
1066	0	3.08659	0.938	0.13	0	Classical monocytes	GRN
1067	0	3.05696	0.972	0.534	0	Classical monocytes	NEAT1
1068	0	3.0452	0.996	0.197	0	Classical monocytes	FCER1G
1069	0	2.97872	0.905	0.07	0	Classical monocytes	MNDA
1070	0	2.95053	0.959	0.178	0	Classical monocytes	LST1
1071	0	2.94585	0.906	0.045	0	Classical monocytes	MS4A6A
1072	0	2.80902	0.906	0.254	0	Classical monocytes	NCF1
1073	0	2.79244	0.916	0.072	0	Classical monocytes	SPI1
1074	0	2.79199	0.861	0.041	0	Classical monocytes	FGL2
1075	0	2.75556	1	0.994	0	Classical monocytes	FTL
1076	0	2.75048	0.992	0.57	0	Classical monocytes	S100A11
1077	0	2.72685	0.999	0.928	0	Classical monocytes	S100A6
1078	0	2.71231	0.956	0.344	0	Classical monocytes	AIF1
1079	0	2.66186	1	0.999	0	Classical monocytes	FTH1
1080	0	2.63968	0.87	0.099	0	Classical monocytes	CEBPD
1081	0	2.60897	0.96	0.413	0	Classical monocytes	BRI3
1082	0	2.60748	0.793	0.023	0	Classical monocytes	CSF3R
1083	0	2.60089	0.824	0.023	0	Classical monocytes	CSTA
1084	0	2.56449	0.471	0.034	0	Classical monocytes	CXCL8
1085	0	2.50136	0.807	0.029	0	Classical monocytes	TNFAIP2
1086	0	2.49442	0.784	0.027	0	Classical monocytes	TMEM176B
1087	0	2.49427	0.459	0.032	0	Classical monocytes	IL1B
1088	0	2.48087	0.986	0.622	0	Classical monocytes	TSPO
1089	0	2.43513	0.929	0.299	0	Classical monocytes	HLA-DRB1
1090	0	2.35811	0.807	0.107	0	Classical monocytes	LGALS3
1091	0	2.34743	0.722	0.031	0	Classical monocytes	SLC11A1
1092	0	2.34104	0.829	0.117	0	Classical monocytes	APLP2
1093	0	2.33788	0.94	0.267	0	Classical monocytes	HLA-DRA
1094	0	2.3271	0.78	0.035	0	Classical monocytes	CYBB
1095	0	2.2928	0.726	0.013	0	Classical monocytes	FPR1
1096	0	2.27942	0.789	0.089	0	Classical monocytes	CFP
1097	0	2.2681	0.777	0.028	0	Classical monocytes	MPEG1
1098	0	2.25829	1	0.848	0	Classical monocytes	S100A4
1099	0	2.24712	0.95	0.525	0	Classical monocytes	SAT1
1100	0	2.24309	0.777	0.168	0	Classical monocytes	FOSB
1101	0	2.22934	0.958	0.364	0	Classical monocytes	LGALS1
1102	0	2.22666	0.78	0.046	0	Classical monocytes	CD68
1103	0	2.21456	0.933	0.472	0	Classical monocytes	TKT
1104	0	2.2133	0.62	0.069	0	Classical monocytes	HLA-DRB5
1105	0	2.21053	0.862	0.064	0	Classical monocytes	CFD
1106	0	2.17541	0.991	0.559	0	Classical monocytes	GPX1
1107	0	2.17461	0.745	0.029	0	Classical monocytes	NCF2
1108	0	2.17052	0.844	0.224	0	Classical monocytes	FCGRT
1109	0	2.13993	0.894	0.384	0	Classical monocytes	MCL1
1110	0	2.10232	0.669	0.026	0	Classical monocytes	ALDH2
1111	0	2.10137	0.547	0.016	0	Classical monocytes	LGALS2
1112	0	2.07217	0.713	0.032	0	Classical monocytes	HCK
1113	0	2.04622	0.99	0.757	0	Classical monocytes	DUSP1
1114	0	2.04157	0.714	0.084	0	Classical monocytes	BLVRB
1115	0	2.03278	0.695	0.087	0	Classical monocytes	NAMPT
1116	0	2.0262	0.634	0.025	0	Classical monocytes	CDA
1117	0	2.02331	0.602	0.012	0	Classical monocytes	PLBD1
1118	0	2.01308	0.772	0.124	0	Classical monocytes	JAML
1119	0	1.98898	0.871	0.301	0	Classical monocytes	PYCARD
1120	0	1.97488	0.861	0.323	0	Classical monocytes	NPC2
1121	0	1.94912	0.596	0.037	0	Classical monocytes	MARCKS
1122	0	1.94829	0.517	0.032	0	Classical monocytes	EGR1
1123	0	1.90411	0.583	0.016	0	Classical monocytes	CPVL
1124	0	1.89656	0.737	0.114	0	Classical monocytes	CAPG
1125	0	1.87873	0.569	0.031	0	Classical monocytes	MS4A7
1126	0	1.87721	0.659	0.044	0	Classical monocytes	TNFSF13B
1127	0	1.85621	0.583	0.018	0	Classical monocytes	TMEM176A
1128	0	1.84654	0.517	0.022	0	Classical monocytes	MAFB
1129	0	1.8396	0.797	0.158	0	Classical monocytes	FGR
1130	0	1.83781	0.613	0.026	0	Classical monocytes	KLF4
1131	0	1.83001	0.656	0.049	0	Classical monocytes	DUSP6
1132	0	1.78328	0.737	0.135	0	Classical monocytes	RNF130
1133	0	1.76309	0.717	0.14	0	Classical monocytes	CTSZ
1134	0	1.7573	0.694	0.126	0	Classical monocytes	CTSH
1135	0	1.73705	0.486	0.007	0	Classical monocytes	RBP7
1136	0	1.72917	0.57	0.013	0	Classical monocytes	LILRB3
1137	0	1.71517	0.582	0.025	0	Classical monocytes	PILRA
1138	0	1.7079	0.548	0.008	0	Classical monocytes	ASGR1
1139	0	1.70395	0.574	0.016	0	Classical monocytes	PRAM1
1140	0	1.6981	0.555	0.024	0	Classical monocytes	PLAUR
1141	0	1.69779	0.628	0.078	0	Classical monocytes	PTPRE
1142	0	1.69534	0.6	0.025	0	Classical monocytes	TIMP2
1143	0	1.68398	0.58	0.047	0	Classical monocytes	KLF10
1144	0	1.67451	0.613	0.058	0	Classical monocytes	NUP214
1145	0	1.66376	0.587	0.024	0	Classical monocytes	LILRB2
1146	0	1.65467	0.526	0.012	0	Classical monocytes	ANPEP
1147	0	1.61507	0.564	0.061	0	Classical monocytes	SULT1A1
1148	0	1.59912	0.528	0.018	0	Classical monocytes	C5AR1
1149	0	1.59366	0.55	0.019	0	Classical monocytes	CD36
1150	0	1.56758	0.638	0.077	0	Classical monocytes	LYN
1151	0	1.55359	0.498	0.005	0	Classical monocytes	CLEC4E
1152	0	1.5473	0.528	0.017	0	Classical monocytes	CLEC7A
1153	0	1.5449	0.377	0.01	0	Classical monocytes	RETN
1154	0	1.54238	0.542	0.019	0	Classical monocytes	PLXNB2
1155	0	1.53177	0.434	0.017	0	Classical monocytes	APOBEC3A
1156	0	1.49674	0.521	0.021	0	Classical monocytes	SLC7A7
1157	0	1.47305	0.514	0.022	0	Classical monocytes	C19orf38
1158	0	1.46897	0.503	0.014	0	Classical monocytes	ZNF385A
1159	0	1.46532	0.497	0.017	0	Classical monocytes	IGSF6
1160	0	1.45042	0.992	0.952	0	Classical monocytes	OAZ1
1161	0	1.44712	0.452	0.009	0	Classical monocytes	CD300E
1162	0	1.43942	0.489	0.017	0	Classical monocytes	TGFBI
1163	0	1.42522	0.51	0.036	0	Classical monocytes	RXRA
1164	0	1.40377	0.498	0.02	0	Classical monocytes	LRRC25
1165	0	1.39589	0.477	0.01	0	Classical monocytes	PTAFR
1166	0	1.36771	0.516	0.042	0	Classical monocytes	CPPED1
1167	0	1.3335	0.47	0.012	0	Classical monocytes	CD302
1168	0	1.31959	0.447	0.013	0	Classical monocytes	KCTD12
1169	0	1.31943	0.404	0.012	0	Classical monocytes	SECTM1
1170	0	1.31486	0.458	0.011	0	Classical monocytes	LRP1
1171	0	1.28948	0.426	0.016	0	Classical monocytes	FCGR2A
1172	0	1.28368	0.489	0.026	0	Classical monocytes	RAB31
1173	0	1.27355	0.439	0.011	0	Classical monocytes	LILRA2
1174	0	1.26374	0.413	0.006	0	Classical monocytes	OSCAR
1175	0	1.26051	0.458	0.023	0	Classical monocytes	LMO2
1176	0	1.25186	0.387	0.007	0	Classical monocytes	TREM1
1177	0	1.22019	0.583	0.035	0	Classical monocytes	RAB32
1178	0	1.16198	0.399	0.011	0	Classical monocytes	CD33
1179	0	1.15462	0.359	0.006	0	Classical monocytes	CD93
1180	0	1.12617	0.369	0.008	0	Classical monocytes	BST1
1181	0	1.11968	0.359	0.005	0	Classical monocytes	SIRPA
1182	6.18e-308	1.22194	0.995	0.981	1.13e-303	Classical monocytes	H3F3A
1183	3.16e-304	1.81184	0.972	0.67	5.77e-300	Classical monocytes	COTL1
1184	2.81e-301	1.15153	0.377	0.011	5.13e-297	Classical monocytes	DMXL2
1185	3.14e-301	1.25721	0.439	0.026	5.73e-297	Classical monocytes	SLC43A2
1186	3.91e-298	1.82112	0.815	0.237	7.13e-294	Classical monocytes	AHNAK
1187	8.68e-297	1.90706	0.945	0.565	1.58e-292	Classical monocytes	GSTP1
1188	2.27e-296	1.29289	0.448	0.03	4.13e-292	Classical monocytes	DPYSL2
1189	1.03e-293	1.71606	0.987	0.814	1.87e-289	Classical monocytes	CD74
1190	4.95e-292	1.13556	0.373	0.012	9.03e-288	Classical monocytes	CLEC12A
1191	2.44e-286	1.87762	0.758	0.208	4.46e-282	Classical monocytes	POU2F2
1192	1.28e-283	1.31511	0.99	0.973	2.34e-279	Classical monocytes	MT-ND2
1193	1.68e-281	1.141	0.366	0.012	3.07e-277	Classical monocytes	CSF1R
1194	3.75e-280	1.55042	0.622	0.111	6.84e-276	Classical monocytes	CECR1
1195	1.1e-278	1.78436	0.728	0.184	2.01e-274	Classical monocytes	TNFRSF1B
1196	3.74e-277	1.09163	0.36	0.012	6.83e-273	Classical monocytes	GAS7
1197	1.37e-275	1.10352	0.368	0.015	2.51e-271	Classical monocytes	SLC15A3
1198	2.59e-273	1.95515	0.676	0.151	4.72e-269	Classical monocytes	RGS2
1199	8.48e-273	1.71229	0.75	0.221	1.55e-268	Classical monocytes	AP1S2
1200	1.31e-272	1.63763	0.728	0.19	2.4e-268	Classical monocytes	CTSB
1201	1.84e-271	1.96351	0.692	0.155	3.35e-267	Classical monocytes	IFITM3
1202	8.33e-270	1.15076	0.408	0.026	1.52e-265	Classical monocytes	EMILIN2
1203	4.65e-268	1.155	0.426	0.031	8.49e-264	Classical monocytes	2024-03-01
1204	6.75e-268	1.2056	0.431	0.032	1.23e-263	Classical monocytes	RNASE6
1205	8.07e-268	1.04132	0.354	0.013	1.47e-263	Classical monocytes	CLEC4A
1206	8.68e-267	0.981915	0.364	0.015	1.58e-262	Classical monocytes	HK3
1207	7.09e-266	1.03894	0.304	0.004	1.29e-261	Classical monocytes	ALDH1A1
1208	3.09e-265	1.42141	0.997	0.904	5.64e-261	Classical monocytes	CYBA
1209	8.08e-265	1.53296	0.569	0.091	1.47e-260	Classical monocytes	SCO2
1210	3.55e-264	1.19958	0.435	0.034	6.47e-260	Classical monocytes	SYK
1211	1.35e-262	1.16515	0.386	0.021	2.46e-258	Classical monocytes	LINC01272
1212	3.71e-262	1.04109	0.995	0.993	6.77e-258	Classical monocytes	MT-ND1
1213	1.29e-261	1.8402	0.837	0.333	2.35e-257	Classical monocytes	STXBP2
1214	4.44e-261	1.71115	0.687	0.141	8.1e-257	Classical monocytes	HLA-DQB1
1215	6.49e-261	0.926783	0.291	0.003	1.18e-256	Classical monocytes	NFAM1
1216	2.1e-259	1.12368	0.429	0.035	3.83e-255	Classical monocytes	ALOX5
1217	8.58e-258	1.03292	0.995	0.977	1.56e-253	Classical monocytes	ATP5E
1218	6.69e-256	1.68023	0.858	0.327	1.22e-251	Classical monocytes	ANXA2
1219	2.33e-252	0.892585	0.291	0.004	4.25e-248	Classical monocytes	MGST1
1220	2.81e-251	0.954822	0.301	0.006	5.13e-247	Classical monocytes	LRRK2
1221	3.29e-251	1.44379	0.546	0.084	6e-247	Classical monocytes	RAB11FIP1
1222	9.53e-251	0.985621	0.296	0.006	1.74e-246	Classical monocytes	LINC00937
1223	2.64e-250	1.83294	0.942	0.653	4.82e-246	Classical monocytes	ZFP36
1224	2.26e-248	1.52603	0.967	0.69	4.13e-244	Classical monocytes	SRGN
1225	5.88e-248	1.22811	0.439	0.042	1.07e-243	Classical monocytes	LY86
1226	4.34e-247	1.9202	0.692	0.197	7.92e-243	Classical monocytes	SOD2
1227	1.85e-246	1.42777	0.502	0.071	3.37e-242	Classical monocytes	GCA
1228	3.95e-246	1.80546	0.897	0.498	7.21e-242	Classical monocytes	CTSD
1229	2.24e-245	1.49556	0.92	0.617	4.09e-241	Classical monocytes	RAC1
1230	1.11e-244	0.907696	0.299	0.007	2.03e-240	Classical monocytes	LTBR
1231	1.22e-243	1.04899	0.389	0.027	2.23e-239	Classical monocytes	RASSF4
1232	2.46e-242	1.41982	0.988	0.932	4.5e-238	Classical monocytes	VIM
1233	2.13e-241	0.9699	0.311	0.01	3.88e-237	Classical monocytes	LILRA5
1234	9.84e-241	0.90117	0.286	0.005	1.8e-236	Classical monocytes	TLR2
1235	9.87e-240	1.79879	0.954	0.691	1.8e-235	Classical monocytes	IER2
1236	4.18e-237	1.01552	0.27	0.003	7.62e-233	Classical monocytes	CYP27A1
1237	3.73e-236	0.970258	0.29	0.007	6.81e-232	Classical monocytes	HNMT
1238	5.34e-236	0.962019	0.306	0.01	9.75e-232	Classical monocytes	CD86
1239	1.81e-235	1.08869	0.268	0.003	3.31e-231	Classical monocytes	CYP1B1
1240	2.68e-235	1.13664	0.385	0.03	4.9e-231	Classical monocytes	OGFRL1
1241	9.41e-235	1.50355	0.69	0.183	1.72e-230	Classical monocytes	AGTRAP
1242	5.03e-233	0.932159	0.288	0.007	9.18e-229	Classical monocytes	ARHGEF40
1243	2.96e-231	0.94928	0.297	0.009	5.39e-227	Classical monocytes	NLRP3
1244	6.48e-231	1.41836	0.592	0.126	1.18e-226	Classical monocytes	EHBP1L1
1245	9.39e-229	1.23683	0.534	0.091	1.71e-224	Classical monocytes	ARAP1
1246	6.27e-228	1.00388	0.282	0.007	1.14e-223	Classical monocytes	MCEMP1
1247	3.14e-227	1.2063	0.468	0.063	5.72e-223	Classical monocytes	EIF4EBP1
1248	5.15e-226	1.67694	0.967	0.851	9.39e-222	Classical monocytes	S100A10
1249	9.06e-226	1.5771	0.86	0.472	1.65e-221	Classical monocytes	TALDO1
1250	1.22e-225	1.12211	0.372	0.03	2.22e-221	Classical monocytes	ODF3B
1251	9.46e-225	0.853274	0.284	0.008	1.73e-220	Classical monocytes	PLXDC2
1252	2.14e-223	0.936657	0.992	0.986	3.91e-219	Classical monocytes	SERF2
1253	4.42e-222	1.10457	0.362	0.028	8.06e-218	Classical monocytes	MEGF9
1254	9.25e-221	1.0985	0.391	0.038	1.69e-216	Classical monocytes	SMCO4
1255	1.58e-219	1.43005	0.81	0.288	2.89e-215	Classical monocytes	MYO1F
1256	2.32e-218	1.52168	0.871	0.518	4.24e-214	Classical monocytes	C10orf54
1257	2.48e-218	1.11545	0.389	0.037	4.52e-214	Classical monocytes	ZNF467
1258	4.64e-218	0.900135	0.291	0.011	8.47e-214	Classical monocytes	GPBAR1
1259	7.14e-218	0.894648	0.322	0.017	1.3e-213	Classical monocytes	PYGL
1260	1.08e-217	1.29583	0.506	0.082	1.97e-213	Classical monocytes	LYST
1261	6.29e-216	1.23084	0.467	0.064	1.15e-211	Classical monocytes	HLA-DMB
1262	8e-215	1.56978	0.782	0.331	1.46e-210	Classical monocytes	CEBPB
1263	3.13e-212	0.815443	0.279	0.01	5.71e-208	Classical monocytes	SEMA4A
1264	5.82e-212	1.06912	0.416	0.047	1.06e-207	Classical monocytes	TBXAS1
1265	1.55e-211	0.980903	0.345	0.025	2.82e-207	Classical monocytes	HMOX1
1266	3.1e-211	0.815157	0.259	0.006	5.66e-207	Classical monocytes	STAB1
1267	7.69e-210	1.02411	0.351	0.029	1.4e-205	Classical monocytes	GNS
1268	3.62e-209	1.59883	0.405	0.048	6.61e-205	Classical monocytes	IER3
1269	6.49e-207	1.42808	0.878	0.47	1.18e-202	Classical monocytes	LCP1
1270	1.11e-206	0.801195	0.269	0.009	2.03e-202	Classical monocytes	ALDH3B1
1271	1.79e-206	1.29595	0.511	0.094	3.26e-202	Classical monocytes	PECAM1
1272	2.54e-206	1.06671	0.412	0.048	4.63e-202	Classical monocytes	STX11
1273	8.4e-206	1.1005	0.994	0.962	1.53e-201	Classical monocytes	GAPDH
1274	1.65e-205	0.835851	0.255	0.006	3.01e-201	Classical monocytes	IL13RA1
1275	1.13e-204	1.16128	0.955	0.829	2.07e-200	Classical monocytes	GNAI2
1276	1.15e-204	1.20853	0.422	0.055	2.09e-200	Classical monocytes	CD83
1277	1.93e-204	0.869435	0.277	0.011	3.51e-200	Classical monocytes	IFI30
1278	2.19e-204	0.785808	0.269	0.009	4e-200	Classical monocytes	CD1D
1279	1.83e-203	0.99975	0.35	0.029	3.34e-199	Classical monocytes	FES
1280	4.67e-202	1.30435	0.568	0.13	8.52e-198	Classical monocytes	LGALS9
1281	3.54e-199	1.15076	0.449	0.067	6.46e-195	Classical monocytes	SLC16A3
1282	5.62e-199	1.39769	0.645	0.193	1.03e-194	Classical monocytes	C4orf48
1283	2.94e-198	0.807636	0.259	0.009	5.36e-194	Classical monocytes	HOMER3
1284	4.35e-198	1.14378	0.452	0.07	7.95e-194	Classical monocytes	KIAA0930
1285	1.51e-197	1.38656	0.663	0.204	2.75e-193	Classical monocytes	ATP6V0D1
1286	8.69e-197	0.699854	0.337	0.025	1.58e-192	Classical monocytes	NFE2
1287	4.77e-196	1.35607	0.819	0.43	8.71e-192	Classical monocytes	AP2S1
1288	2.06e-194	1.20897	0.533	0.112	3.77e-190	Classical monocytes	PGD
1289	4.74e-194	1.30763	0.53	0.118	8.64e-190	Classical monocytes	IFNGR2
1290	8.09e-193	1.2377	0.542	0.115	1.48e-188	Classical monocytes	YBX3
1291	2.14e-192	1.46369	0.785	0.377	3.9e-188	Classical monocytes	ATP6V0B
1292	4.5e-192	1.40826	0.707	0.252	8.22e-188	Classical monocytes	ANXA5
1293	2.4e-191	0.741079	0.261	0.01	4.37e-187	Classical monocytes	RASGRP4
1294	5.43e-191	0.816932	0.281	0.015	9.9e-187	Classical monocytes	RAB3D
1295	1.87e-190	0.92622	0.992	0.956	3.41e-186	Classical monocytes	MYL6
1296	2.37e-189	1.1022	0.427	0.064	4.33e-185	Classical monocytes	SNX10
1297	6.21e-189	1.36435	0.57	0.132	1.13e-184	Classical monocytes	HLA-DMA
1298	1.25e-187	1.17497	0.467	0.085	2.28e-183	Classical monocytes	SCPEP1
1299	1.41e-185	0.811976	0.252	0.01	2.57e-181	Classical monocytes	CD300LF
1300	2.69e-185	0.84586	0.311	0.024	4.9e-181	Classical monocytes	SULF2
1301	1.35e-182	2.14394	0.36	0.044	2.47e-178	Classical monocytes	G0S2
1302	8.64e-182	0.938811	0.332	0.033	1.58e-177	Classical monocytes	SMARCD3
1303	3.25e-179	1.00797	0.286	0.02	5.93e-175	Classical monocytes	ICAM1
1304	8.46e-179	1.49288	0.78	0.381	1.54e-174	Classical monocytes	CCNL1
1305	2.01e-178	1.04192	0.335	0.033	3.66e-174	Classical monocytes	CDKN1A
1306	2.53e-174	1.37227	0.777	0.378	4.62e-170	Classical monocytes	CARD16
1307	4.31e-172	0.972607	0.414	0.064	7.87e-168	Classical monocytes	PRKCD
1308	6.57e-172	0.93527	0.35	0.042	1.2e-167	Classical monocytes	RASSF2
1309	1.37e-170	1.23976	0.517	0.129	2.5e-166	Classical monocytes	GRINA
1310	1.69e-169	0.909203	0.362	0.047	3.08e-165	Classical monocytes	PICALM
1311	3.75e-168	1.05065	0.439	0.082	6.84e-164	Classical monocytes	MAP3K3
1312	1.01e-167	1.19535	0.631	0.211	1.84e-163	Classical monocytes	ASAH1
1313	2.45e-167	0.801067	0.292	0.025	4.48e-163	Classical monocytes	CTNNA1
1314	5.71e-167	1.03672	0.956	0.77	1.04e-162	Classical monocytes	ITGB2
1315	1.05e-166	1.21711	0.831	0.435	1.92e-162	Classical monocytes	FLNA
1316	1.45e-166	0.750839	0.273	0.019	2.64e-162	Classical monocytes	CEBPA
1317	7.21e-166	1.30711	0.925	0.665	1.31e-161	Classical monocytes	KLF6
1318	7.77e-166	1.2713	0.561	0.16	1.42e-161	Classical monocytes	PLEC
1319	1.6e-165	0.756157	0.256	0.016	2.92e-161	Classical monocytes	IRF5
1320	1.15e-164	1.08364	0.432	0.079	2.1e-160	Classical monocytes	UNC93B1
1321	4.13e-163	1.15099	0.548	0.132	7.53e-159	Classical monocytes	ZEB2
1322	4.52e-162	0.959927	0.372	0.054	8.24e-158	Classical monocytes	C15orf39
1323	6.02e-162	1.03814	0.373	0.056	1.1e-157	Classical monocytes	MSRB1
1324	1.97e-161	0.825705	0.278	0.023	3.6e-157	Classical monocytes	SLC31A2
1325	2.47e-161	0.956006	0.964	0.909	4.51e-157	Classical monocytes	ARPC3
1326	2.88e-160	1.17823	0.492	0.118	5.26e-156	Classical monocytes	NADK
1327	3.83e-160	0.942899	0.959	0.86	7e-156	Classical monocytes	ARPC1B
1328	3.46e-159	0.556466	0.999	0.994	6.32e-155	Classical monocytes	TMSB10
1329	6.36e-159	0.970092	0.409	0.072	1.16e-154	Classical monocytes	PPP1R9B
1330	5.82e-158	1.29296	0.736	0.374	1.06e-153	Classical monocytes	CNPY3
1331	9.9e-158	1.10333	0.493	0.118	1.81e-153	Classical monocytes	THEMIS2
1332	1.06e-157	0.825125	0.994	0.976	1.94e-153	Classical monocytes	SH3BGRL3
1333	1.36e-156	1.39958	0.674	0.263	2.48e-152	Classical monocytes	MYADM
1334	6.54e-155	1.14593	0.494	0.124	1.19e-150	Classical monocytes	NAGK
1335	7.94e-154	0.84529	0.288	0.029	1.45e-149	Classical monocytes	PAK1
1336	1.35e-153	0.863248	0.286	0.028	2.47e-149	Classical monocytes	CCDC88A
1337	2.22e-153	1.01062	0.364	0.057	4.04e-149	Classical monocytes	WARS
1338	3.76e-153	1.07752	0.498	0.126	6.85e-149	Classical monocytes	IL17RA
1339	1.31e-150	0.933163	0.834	0.339	2.39e-146	Classical monocytes	EFHD2
1340	1.35e-150	1.112	0.488	0.125	2.46e-146	Classical monocytes	CRTAP
1341	2.92e-150	1.45919	0.514	0.14	5.33e-146	Classical monocytes	LINC00936
1342	6.02e-150	0.782289	0.305	0.033	1.1e-145	Classical monocytes	ITGAX
1343	1.08e-149	1.17327	0.622	0.226	1.97e-145	Classical monocytes	TCIRG1
1344	2.37e-149	0.890797	0.317	0.04	4.33e-145	Classical monocytes	APOBR
1345	3.4e-148	1.0437	0.425	0.09	6.21e-144	Classical monocytes	NUMB
1346	3.57e-147	1.056	0.412	0.084	6.51e-143	Classical monocytes	PER1
1347	7.65e-147	0.869542	0.315	0.04	1.4e-142	Classical monocytes	RELT
1348	5.43e-146	1.00143	0.445	0.091	9.91e-142	Classical monocytes	AOAH
1349	6.61e-145	1.75586	0.919	0.738	1.21e-140	Classical monocytes	NFKBIA
1350	4.43e-144	1.19585	0.705	0.317	8.07e-140	Classical monocytes	IQGAP1
1351	4.95e-143	0.775033	0.268	0.025	9.04e-139	Classical monocytes	PIK3AP1
1352	4.98e-143	1.22858	0.672	0.299	9.08e-139	Classical monocytes	SDCBP
1353	5.26e-143	1.19072	0.634	0.255	9.59e-139	Classical monocytes	SAMHD1
1354	2.85e-142	1.16722	0.844	0.587	5.2e-138	Classical monocytes	LRRFIP1
1355	3.88e-141	1.30434	0.468	0.117	7.07e-137	Classical monocytes	RHOB
1356	2.91e-140	0.770721	0.268	0.027	5.3e-136	Classical monocytes	ARHGAP26
1357	1.5e-139	0.849011	0.35	0.054	2.73e-135	Classical monocytes	ITGAM
1358	3.35e-139	0.94575	0.423	0.09	6.1e-135	Classical monocytes	NBEAL2
1359	4.34e-139	0.896835	0.336	0.054	7.91e-135	Classical monocytes	LY96
1360	8.39e-138	0.855619	0.402	0.075	1.53e-133	Classical monocytes	LAT2
1361	2.78e-137	0.936799	0.337	0.055	5.08e-133	Classical monocytes	CKAP4
1362	1.57e-136	1.05499	0.461	0.117	2.87e-132	Classical monocytes	HSPA1A
1363	2.15e-136	1.40022	0.764	0.37	3.92e-132	Classical monocytes	HLA-DPA1
1364	8.84e-136	1.28411	0.514	0.162	1.61e-131	Classical monocytes	NFKBIZ
1365	3.81e-134	1.2327	0.812	0.468	6.95e-130	Classical monocytes	PPP1R15A
1366	3.35e-131	0.890526	0.337	0.057	6.11e-127	Classical monocytes	PPIF
1367	9.86e-131	1.07456	0.55	0.182	1.8e-126	Classical monocytes	HSBP1
1368	2.18e-130	0.983869	0.445	0.114	3.97e-126	Classical monocytes	ATG16L2
1369	1.26e-129	1.14501	0.846	0.628	2.29e-125	Classical monocytes	CD44
1370	2.49e-129	0.674147	0.382	0.075	4.54e-125	Classical monocytes	LYL1
1371	6.07e-129	0.941719	0.353	0.066	1.11e-124	Classical monocytes	NCF4
1372	4.71e-128	0.915983	0.92	0.637	8.59e-124	Classical monocytes	CLIC1
1373	7.31e-128	1.1892	0.592	0.248	1.33e-123	Classical monocytes	PPT1
1374	1.34e-127	0.991029	0.876	0.705	2.44e-123	Classical monocytes	LAMTOR4
1375	1.06e-126	0.73555	0.272	0.034	1.93e-122	Classical monocytes	NAGA
1376	1.47e-126	0.716593	0.269	0.033	2.68e-122	Classical monocytes	SH2B3
1377	4.78e-126	1.04144	0.532	0.175	8.71e-122	Classical monocytes	TPP1
1378	6.4e-126	0.829415	0.323	0.053	1.17e-121	Classical monocytes	SKAP2
1379	3.99e-125	0.91522	0.963	0.887	7.28e-121	Classical monocytes	EMP3
1380	5.11e-125	0.80933	0.315	0.051	9.32e-121	Classical monocytes	RHOQ
1381	8.5e-125	1.13808	0.735	0.422	1.55e-120	Classical monocytes	GLRX
1382	1.03e-124	1.11114	0.659	0.291	1.88e-120	Classical monocytes	TIMP1
1383	1.79e-124	0.765463	0.252	0.029	3.27e-120	Classical monocytes	CAMKK2
1384	1.28e-123	1.09421	0.529	0.183	2.34e-119	Classical monocytes	RILPL2
1385	4.17e-123	0.922911	0.377	0.084	7.61e-119	Classical monocytes	PDXK
1386	9.9e-123	0.891515	0.346	0.067	1.81e-118	Classical monocytes	GAA
1387	1.75e-122	0.855957	0.57	0.213	3.2e-118	Classical monocytes	PLEKHO1
1388	1.4e-119	0.879126	0.396	0.093	2.55e-115	Classical monocytes	PLCB2
1389	2.09e-118	0.766496	0.299	0.048	3.82e-114	Classical monocytes	COLGALT1
1390	3.21e-118	1.03569	0.573	0.216	5.86e-114	Classical monocytes	GLIPR2
1391	6.37e-117	2.26029	0.341	0.069	1.16e-112	Classical monocytes	CCL3
1392	4.43e-116	0.851875	0.328	0.061	8.08e-112	Classical monocytes	TESC
1393	5.72e-116	0.963526	0.432	0.115	1.04e-111	Classical monocytes	SH3BP2
1394	7.31e-116	1.05745	0.528	0.184	1.33e-111	Classical monocytes	GLIPR1
1395	9.36e-115	1.08288	0.71	0.367	1.71e-110	Classical monocytes	ADGRE5
1396	3.16e-114	1.06305	0.391	0.092	5.77e-110	Classical monocytes	RP11-160E2.6
1397	7.21e-114	0.735419	0.281	0.041	1.32e-109	Classical monocytes	MEF2C
1398	1.81e-113	1.05021	0.691	0.363	3.3e-109	Classical monocytes	ACTR2
1399	4.65e-113	0.740871	0.263	0.037	8.49e-109	Classical monocytes	NOTCH2
1400	1.18e-112	1.0075	0.789	0.538	2.14e-108	Classical monocytes	GNB2
1401	1.93e-112	1.10968	0.73	0.436	3.52e-108	Classical monocytes	EVI2B
1402	2.1e-111	0.991697	0.615	0.278	3.82e-107	Classical monocytes	MGAT1
1403	4.31e-111	0.914993	0.586	0.202	7.86e-107	Classical monocytes	PLEK
1404	5.34e-111	0.811474	0.973	0.88	9.74e-107	Classical monocytes	JUNB
1405	1.16e-110	1.07564	0.577	0.24	2.11e-106	Classical monocytes	CASP1
1406	2.85e-109	0.755184	0.305	0.057	5.2e-105	Classical monocytes	LACTB
1407	3.16e-109	1.11919	0.506	0.191	5.77e-105	Classical monocytes	NINJ1
1408	3.25e-108	0.799547	0.313	0.061	5.92e-104	Classical monocytes	PRKACA
1409	1.52e-105	1.01925	0.759	0.539	2.77e-101	Classical monocytes	FKBP1A
1410	2.82e-105	1.06979	0.655	0.357	5.14e-101	Classical monocytes	H2AFY
1411	8.97e-105	0.894129	0.888	0.765	1.64e-100	Classical monocytes	TCEB2
1412	1.17e-104	0.682026	0.266	0.043	2.14e-100	Classical monocytes	FKBP15
1413	1.67e-104	1.11741	0.411	0.114	3.05e-100	Classical monocytes	CTD-3252C9.4
1414	9.94e-104	0.927488	0.463	0.155	1.81e-99	Classical monocytes	RTN3
1415	2.51e-103	1.07669	0.692	0.404	4.58e-99	Classical monocytes	PGLS
1416	1.26e-102	0.985511	0.503	0.188	2.3e-98	Classical monocytes	CD4
1417	2.87e-102	0.919384	0.36	0.091	5.24e-98	Classical monocytes	KDM6B
1418	2e-101	0.872391	0.395	0.112	3.66e-97	Classical monocytes	RARA
1419	1.13e-100	0.695697	0.252	0.039	2.07e-96	Classical monocytes	SLC2A6
1420	1.95e-99	0.960879	0.485	0.178	3.56e-95	Classical monocytes	ZFAND5
1421	1.02e-98	1.08016	0.507	0.192	1.86e-94	Classical monocytes	IER5
1422	1.9e-98	0.964074	0.498	0.186	3.47e-94	Classical monocytes	TNFSF10
1423	2.28e-98	0.673428	0.25	0.04	4.15e-94	Classical monocytes	NBPF14
1424	5.63e-98	0.997029	0.77	0.557	1.03e-93	Classical monocytes	PRELID1
1425	2.63e-97	0.791311	0.358	0.092	4.8e-93	Classical monocytes	QKI
1426	7.01e-97	0.698371	0.272	0.05	1.28e-92	Classical monocytes	CREG1
1427	7.59e-97	0.868214	0.71	0.404	1.39e-92	Classical monocytes	VASP
1428	1.1e-96	0.823602	0.39	0.108	2.01e-92	Classical monocytes	GLUL
1429	4.15e-96	0.828616	0.317	0.072	7.58e-92	Classical monocytes	QSOX1
1430	4.41e-96	0.698611	0.323	0.073	8.04e-92	Classical monocytes	CHP1
1431	5.34e-96	0.867642	0.284	0.057	9.74e-92	Classical monocytes	VNN2
1432	3.09e-95	0.825258	0.355	0.094	5.63e-91	Classical monocytes	UBXN11
1433	1.12e-94	0.797957	0.31	0.07	2.05e-90	Classical monocytes	IRS2
1434	1.63e-94	0.375164	0.999	1	2.98e-90	Classical monocytes	TMSB4X
1435	9.27e-94	0.84931	0.507	0.198	1.69e-89	Classical monocytes	RIN3
1436	1.46e-93	0.993359	0.582	0.273	2.66e-89	Classical monocytes	CAST
1437	1.9e-93	0.727241	0.268	0.051	3.46e-89	Classical monocytes	NUDT16
1438	1.9e-93	0.705866	0.923	0.903	3.47e-89	Classical monocytes	ALDOA
1439	9.47e-93	1.78732	0.263	0.049	1.73e-88	Classical monocytes	CCL3L3
1440	8e-91	0.752578	0.282	0.058	1.46e-86	Classical monocytes	INPPL1
1441	3.14e-90	0.740018	0.308	0.071	5.72e-86	Classical monocytes	GPCPD1
1442	8.65e-90	0.917467	0.786	0.582	1.58e-85	Classical monocytes	GNG5
1443	1.13e-89	0.951837	0.501	0.209	2.06e-85	Classical monocytes	COMT
1444	1.97e-89	0.837507	0.372	0.111	3.6e-85	Classical monocytes	UBE2D1
1445	3.86e-89	0.904994	0.345	0.094	7.04e-85	Classical monocytes	SLC25A37
1446	2.45e-88	0.921347	0.587	0.294	4.48e-84	Classical monocytes	GRB2
1447	6.18e-88	0.83463	0.36	0.104	1.13e-83	Classical monocytes	BLVRA
1448	7.58e-88	0.651635	0.947	0.913	1.38e-83	Classical monocytes	LAPTM5
1449	1.12e-87	1.20312	0.701	0.397	2.05e-83	Classical monocytes	HLA-DPB1
1450	2.77e-86	0.556962	0.277	0.058	5.05e-82	Classical monocytes	DAPP1
1451	3.63e-86	0.846723	0.465	0.174	6.62e-82	Classical monocytes	MAP2K3
1452	5.19e-86	0.920995	0.708	0.472	9.47e-82	Classical monocytes	ARRB2
1453	6.12e-86	0.85178	0.771	0.568	1.12e-81	Classical monocytes	PSMB3
1454	7.77e-86	0.767898	0.345	0.095	1.42e-81	Classical monocytes	MBOAT7
1455	8.17e-86	0.81858	0.735	0.515	1.49e-81	Classical monocytes	LAMTOR1
1456	8.6e-86	0.827913	0.479	0.18	1.57e-81	Classical monocytes	MTPN
1457	9.71e-86	0.781843	0.311	0.078	1.77e-81	Classical monocytes	LAMP2
1458	1.55e-85	0.947416	0.735	0.503	2.83e-81	Classical monocytes	NOP10
1459	2.82e-85	0.791353	0.354	0.105	5.15e-81	Classical monocytes	TMEM205
1460	1.6e-84	0.975654	0.566	0.285	2.91e-80	Classical monocytes	POLE4
1461	1.7e-84	0.700168	0.278	0.062	3.11e-80	Classical monocytes	ZDHHC7
1462	2.09e-84	0.838639	0.874	0.639	3.81e-80	Classical monocytes	ANXA1
1463	2.12e-84	0.645815	0.301	0.072	3.87e-80	Classical monocytes	GNAQ
1464	3.78e-84	0.965717	0.454	0.175	6.89e-80	Classical monocytes	CDC42EP3
1465	5.48e-83	0.861698	0.815	0.677	9.99e-79	Classical monocytes	CALM2
1466	6.29e-83	1.00312	0.673	0.427	1.15e-78	Classical monocytes	SMAP2
1467	2.91e-82	0.74709	0.849	0.742	5.3e-78	Classical monocytes	GPX4
1468	6.29e-82	0.815701	0.358	0.108	1.15e-77	Classical monocytes	EVI2A
1469	9.4e-82	0.800833	0.359	0.11	1.72e-77	Classical monocytes	DOCK2
1470	1.42e-81	0.823282	0.871	0.763	2.59e-77	Classical monocytes	SERP1
1471	2.06e-81	0.829921	0.398	0.135	3.76e-77	Classical monocytes	BID
1472	2.51e-81	0.834964	0.435	0.161	4.59e-77	Classical monocytes	CCDC88B
1473	3.09e-81	0.624563	0.287	0.066	5.64e-77	Classical monocytes	CMIP
1474	7.34e-81	0.721817	0.275	0.063	1.34e-76	Classical monocytes	LTB4R
1475	8.14e-81	0.877194	0.448	0.173	1.49e-76	Classical monocytes	MOB3A
1476	1.21e-80	0.739373	0.287	0.068	2.21e-76	Classical monocytes	FAM26F
1477	1.25e-80	0.805405	0.36	0.112	2.28e-76	Classical monocytes	MYD88
1478	1.28e-80	0.829986	0.766	0.559	2.33e-76	Classical monocytes	RHOG
1479	1.66e-80	0.86303	0.444	0.175	3.02e-76	Classical monocytes	VMP1
1480	1.84e-80	0.654534	0.259	0.055	3.35e-76	Classical monocytes	SERTAD2
1481	4.58e-80	0.707561	0.3	0.075	8.35e-76	Classical monocytes	AGPAT2
1482	5.26e-80	0.722041	0.301	0.077	9.59e-76	Classical monocytes	STAT2
1483	3.34e-79	0.703607	0.287	0.07	6.09e-75	Classical monocytes	AMPD2
1484	6.23e-79	0.648074	0.252	0.054	1.14e-74	Classical monocytes	ROGDI
1485	9.32e-79	1.04059	0.746	0.537	1.7e-74	Classical monocytes	IRF1
1486	7.26e-78	0.869641	0.773	0.609	1.32e-73	Classical monocytes	CSTB
1487	1.01e-77	0.884953	0.632	0.349	1.84e-73	Classical monocytes	MYO1G
1488	1.66e-77	0.5367	0.604	0.328	3.04e-73	Classical monocytes	GSTO1
1489	3.51e-77	0.643702	0.387	0.116	6.4e-73	Classical monocytes	METRNL
1490	7.59e-77	0.864893	0.425	0.167	1.38e-72	Classical monocytes	C20orf27
1491	7.91e-77	0.415907	0.979	0.987	1.44e-72	Classical monocytes	MT-ND3
1492	1.68e-76	0.924994	0.439	0.178	3.07e-72	Classical monocytes	RNF149
1493	3.76e-76	0.840692	0.766	0.603	6.86e-72	Classical monocytes	C14orf2
1494	2.54e-75	0.704528	0.306	0.084	4.64e-71	Classical monocytes	ATP6V1B2
1495	3.55e-75	0.784848	0.336	0.103	6.48e-71	Classical monocytes	MID1IP1
1496	9.36e-75	0.816725	0.435	0.168	1.71e-70	Classical monocytes	PARVG
1497	5.31e-74	0.75422	0.385	0.133	9.69e-70	Classical monocytes	MYO9B
1498	6.73e-74	0.835989	0.471	0.195	1.23e-69	Classical monocytes	MIDN
1499	3.63e-73	0.642947	0.555	0.274	6.62e-69	Classical monocytes	TLN1
1500	6.32e-73	0.696199	0.305	0.086	1.15e-68	Classical monocytes	TRIOBP
1501	9.47e-73	0.833057	0.676	0.413	1.73e-68	Classical monocytes	C1orf162
1502	4.16e-72	0.879356	0.677	0.434	7.59e-68	Classical monocytes	HNRNPU
1503	8.92e-72	1.16318	0.676	0.466	1.63e-67	Classical monocytes	ZFP36L1
1504	2.64e-71	0.736702	0.313	0.093	4.81e-67	Classical monocytes	TOM1
1505	8.71e-71	1.27165	0.529	0.284	1.59e-66	Classical monocytes	TNFAIP3
1506	3.12e-70	0.615697	0.252	0.06	5.69e-66	Classical monocytes	TLE3
1507	3.29e-69	0.743117	0.381	0.141	6.01e-65	Classical monocytes	STAT6
1508	8.44e-69	0.74882	0.373	0.134	1.54e-64	Classical monocytes	IMPDH1
1509	1.6e-68	0.811255	0.695	0.475	2.93e-64	Classical monocytes	CAPNS1
1510	5.88e-68	0.689232	0.279	0.077	1.07e-63	Classical monocytes	MSRB2
1511	7.06e-68	0.740312	0.434	0.182	1.29e-63	Classical monocytes	CCNY
1512	9.51e-68	0.649626	0.306	0.091	1.74e-63	Classical monocytes	RPS6KA4
1513	2.01e-67	0.69546	0.309	0.095	3.66e-63	Classical monocytes	NAPRT
1514	3.28e-67	0.883742	0.571	0.322	5.99e-63	Classical monocytes	DDX21
1515	3.8e-67	0.722129	0.337	0.112	6.94e-63	Classical monocytes	FAM120A
1516	4.18e-67	0.764185	0.398	0.153	7.64e-63	Classical monocytes	ATOX1
1517	4.45e-67	0.773386	0.532	0.266	8.12e-63	Classical monocytes	SYNGR2
1518	9.6e-67	0.7842	0.789	0.609	1.75e-62	Classical monocytes	RNASET2
1519	3.28e-66	0.760351	0.381	0.146	5.99e-62	Classical monocytes	TXNDC17
1520	4.55e-66	0.721187	0.811	0.664	8.3e-62	Classical monocytes	TPI1
1521	6.19e-66	0.730296	0.766	0.587	1.13e-61	Classical monocytes	FMNL1
1522	7.74e-66	0.842955	0.569	0.336	1.41e-61	Classical monocytes	METTL9
1523	8.6e-66	0.761499	0.368	0.136	1.57e-61	Classical monocytes	MAP3K11
1524	6.11e-65	0.793797	0.646	0.418	1.12e-60	Classical monocytes	SERPINB1
1525	1.42e-64	0.708559	0.735	0.523	2.59e-60	Classical monocytes	MSN
1526	2.15e-64	0.734402	0.793	0.669	3.92e-60	Classical monocytes	VAMP8
1527	2.27e-64	0.771524	0.503	0.256	4.15e-60	Classical monocytes	MOB1A
1528	2.45e-64	0.736551	0.389	0.151	4.47e-60	Classical monocytes	ARID1A
1529	3.03e-64	0.812401	0.344	0.122	5.53e-60	Classical monocytes	BCL2A1
1530	3.83e-64	0.767811	0.403	0.164	6.99e-60	Classical monocytes	TNFRSF1A
1531	1.62e-63	0.655853	0.284	0.084	2.95e-59	Classical monocytes	NXF1
1532	1.77e-63	0.887353	0.367	0.135	3.23e-59	Classical monocytes	RP11-386I14.4
1533	2.65e-63	0.761831	0.476	0.227	4.84e-59	Classical monocytes	EIF3A
1534	2.81e-63	0.607481	0.268	0.075	5.12e-59	Classical monocytes	ITGA5
1535	4.82e-63	0.569433	0.272	0.073	8.8e-59	Classical monocytes	PTPN12
1536	1.58e-62	0.653569	0.309	0.099	2.88e-58	Classical monocytes	PTBP3
1537	2.25e-62	0.623628	0.865	0.827	4.1e-58	Classical monocytes	RHOA
1538	3.02e-62	0.596136	0.256	0.069	5.52e-58	Classical monocytes	GALK1
1539	3.21e-62	0.776716	0.448	0.207	5.85e-58	Classical monocytes	CELF1
1540	3.27e-62	0.824356	0.758	0.612	5.96e-58	Classical monocytes	TUBA1A
1541	4.21e-62	0.637403	0.274	0.078	7.68e-58	Classical monocytes	OAS1
1542	7.72e-62	0.672774	0.319	0.107	1.41e-57	Classical monocytes	ARHGAP27
1543	2.21e-61	0.583256	0.68	0.403	4.04e-57	Classical monocytes	CD63
1544	1.85e-60	0.614405	0.283	0.086	3.38e-56	Classical monocytes	TMEM154
1545	3.33e-60	0.579117	0.284	0.083	6.07e-56	Classical monocytes	HVCN1
1546	5e-60	0.700821	0.324	0.112	9.13e-56	Classical monocytes	FAM45A
1547	7.85e-60	0.737716	0.671	0.461	1.43e-55	Classical monocytes	ZYX
1548	3.6e-59	0.703005	0.346	0.129	6.58e-55	Classical monocytes	RNPEP
1549	4.49e-59	0.774363	0.341	0.131	8.18e-55	Classical monocytes	TRMT1
1550	1.58e-58	0.678834	0.384	0.157	2.88e-54	Classical monocytes	GTF2I
1551	1.7e-58	0.715044	0.524	0.272	3.11e-54	Classical monocytes	BRD2
1552	2.68e-58	0.734791	0.445	0.207	4.88e-54	Classical monocytes	NCKAP1L
1553	3.64e-58	0.668017	0.255	0.073	6.65e-54	Classical monocytes	KIAA0319L
1554	4.36e-58	0.58782	0.256	0.071	7.95e-54	Classical monocytes	CD151
1555	3.57e-57	0.791531	0.685	0.493	6.51e-53	Classical monocytes	BLOC1S1
1556	4.39e-57	0.740705	0.658	0.467	8.02e-53	Classical monocytes	TMEM219
1557	5.29e-57	0.764477	0.53	0.291	9.66e-53	Classical monocytes	REEP5
1558	6.14e-57	0.617394	0.797	0.716	1.12e-52	Classical monocytes	PKM
1559	1.05e-56	0.61799	0.281	0.091	1.92e-52	Classical monocytes	MAP3K1
1560	4.94e-56	0.71221	0.417	0.19	9.02e-52	Classical monocytes	PAK2
1561	1.44e-55	0.671954	0.789	0.664	2.62e-51	Classical monocytes	COX8A
1562	2.21e-55	0.714714	0.381	0.162	4.02e-51	Classical monocytes	NLRP1
1563	5.63e-55	0.678738	0.382	0.166	1.03e-50	Classical monocytes	DHRS4L2
1564	6.69e-55	0.757503	0.607	0.383	1.22e-50	Classical monocytes	RGS19
1565	1.05e-54	0.66159	0.284	0.096	1.91e-50	Classical monocytes	OAZ2
1566	2.51e-54	0.786612	0.557	0.341	4.57e-50	Classical monocytes	CKLF
1567	5.68e-54	0.559232	0.921	0.904	1.04e-49	Classical monocytes	GMFG
1568	6.39e-54	0.825309	0.452	0.23	1.17e-49	Classical monocytes	GABARAP
1569	6.56e-54	0.581375	0.275	0.089	1.2e-49	Classical monocytes	SLCO3A1
1570	7e-54	0.745323	0.687	0.48	1.28e-49	Classical monocytes	PLP2
1571	9.6e-54	0.578389	0.265	0.082	1.75e-49	Classical monocytes	UBR4
1572	9.73e-54	0.673338	0.391	0.172	1.78e-49	Classical monocytes	ACAP2
1573	2.57e-53	0.703843	0.314	0.118	4.7e-49	Classical monocytes	RBPJ
1574	5.81e-53	0.606364	0.26	0.081	1.06e-48	Classical monocytes	IQSEC1
1575	1.42e-52	0.656949	0.282	0.096	2.6e-48	Classical monocytes	ZNF106
1576	1.72e-52	0.763516	0.589	0.385	3.14e-48	Classical monocytes	RTN4
1577	1.97e-52	0.686924	0.347	0.142	3.59e-48	Classical monocytes	HEXB
1578	3.22e-52	0.638703	0.306	0.114	5.88e-48	Classical monocytes	HEBP1
1579	3.83e-52	0.328986	0.994	0.996	6.99e-48	Classical monocytes	EIF1
1580	7.06e-52	0.623308	0.815	0.745	1.29e-47	Classical monocytes	COX5B
1581	9.07e-52	0.691824	0.441	0.217	1.66e-47	Classical monocytes	SERPINB6
1582	1.96e-51	0.629286	0.389	0.168	3.58e-47	Classical monocytes	REL
1583	7.71e-51	0.650765	0.36	0.154	1.41e-46	Classical monocytes	FLII
1584	2.63e-50	0.350845	0.503	0.276	4.8e-46	Classical monocytes	CTSA
1585	3.04e-50	0.621432	0.364	0.156	5.55e-46	Classical monocytes	UBE2J1
1586	4.06e-49	0.638425	0.256	0.083	7.42e-45	Classical monocytes	NR4A2
1587	5.31e-49	0.500756	0.911	0.875	9.69e-45	Classical monocytes	LSP1
1588	1.56e-48	0.672457	0.324	0.133	2.85e-44	Classical monocytes	FRAT2
1589	1.8e-48	0.61737	0.381	0.164	3.28e-44	Classical monocytes	ACTN4
1590	2.27e-48	0.709051	0.667	0.521	4.13e-44	Classical monocytes	ATP6V1F
1591	3.65e-48	0.599654	0.671	0.476	6.66e-44	Classical monocytes	PTPN6
1592	5.37e-48	0.703652	0.456	0.249	9.79e-44	Classical monocytes	BNIP3L
1593	8.07e-47	0.628849	0.323	0.131	1.47e-42	Classical monocytes	SLC38A2
1594	1.24e-46	0.69165	0.366	0.169	2.26e-42	Classical monocytes	OSBPL8
1595	1.29e-46	0.559219	0.252	0.083	2.36e-42	Classical monocytes	HOTAIRM1
1596	1.9e-46	0.579253	0.299	0.114	3.46e-42	Classical monocytes	RAB10
1597	2.12e-45	0.563022	0.277	0.1	3.88e-41	Classical monocytes	EIF4G1
1598	3.45e-45	0.571343	0.263	0.093	6.29e-41	Classical monocytes	NIN
1599	1.27e-44	0.558805	0.261	0.093	2.31e-40	Classical monocytes	TYK2
1600	1.33e-44	0.544501	0.363	0.162	2.43e-40	Classical monocytes	HACD4
1601	3.96e-44	0.555978	0.31	0.126	7.23e-40	Classical monocytes	PTTG1IP
1602	4.13e-44	0.626142	0.704	0.583	7.54e-40	Classical monocytes	WDR83OS
1603	2.95e-43	0.601487	0.279	0.108	5.38e-39	Classical monocytes	RRAS
1604	3.53e-43	0.663583	0.605	0.427	6.44e-39	Classical monocytes	BST2
1605	4.02e-43	0.554725	0.318	0.131	7.34e-39	Classical monocytes	RAB27A
1606	4.95e-43	0.60507	0.299	0.123	9.03e-39	Classical monocytes	IL6R
1607	7.4e-43	0.538223	0.254	0.091	1.35e-38	Classical monocytes	KIAA1033
1608	1.38e-42	0.688227	0.555	0.376	2.52e-38	Classical monocytes	ANKRD13D
1609	2.11e-42	0.559292	0.268	0.1	3.85e-38	Classical monocytes	PLIN3
1610	2.21e-42	0.667899	0.597	0.412	4.03e-38	Classical monocytes	TXN
1611	3.16e-42	0.560797	0.27	0.103	5.77e-38	Classical monocytes	VMA21
1612	5.82e-42	0.666504	0.399	0.21	1.06e-37	Classical monocytes	SPG21
1613	9.78e-42	0.67785	0.609	0.453	1.78e-37	Classical monocytes	RNH1
1614	1.1e-41	0.590935	0.367	0.177	2.02e-37	Classical monocytes	EIF4E2
1615	1.11e-41	0.540358	0.819	0.75	2.03e-37	Classical monocytes	DAZAP2
1616	2.2e-41	0.690647	0.445	0.257	4.01e-37	Classical monocytes	OS9
1617	2.68e-41	0.651928	0.422	0.225	4.88e-37	Classical monocytes	PSTPIP1
1618	2.69e-41	0.453569	0.29	0.106	4.91e-37	Classical monocytes	CX3CR1
1619	1.04e-40	0.6853	0.459	0.272	1.89e-36	Classical monocytes	WSB1
1620	1.87e-40	0.669565	0.416	0.227	3.41e-36	Classical monocytes	TGOLN2
1621	2.34e-40	0.5902	0.681	0.538	4.27e-36	Classical monocytes	SRRM2
1622	3.94e-40	0.355125	0.588	0.41	7.19e-36	Classical monocytes	FERMT3
1623	4.38e-40	0.576974	0.335	0.15	8e-36	Classical monocytes	TACC1
1624	4.53e-40	0.668866	0.55	0.379	8.27e-36	Classical monocytes	CHMP2A
1625	6.06e-40	0.43663	0.251	0.091	1.11e-35	Classical monocytes	MFSD1
1626	9.91e-40	0.607975	0.353	0.171	1.81e-35	Classical monocytes	ADPGK
1627	2.11e-39	0.583562	0.647	0.489	3.85e-35	Classical monocytes	ADRBK1
1628	2.62e-39	0.541709	0.866	0.836	4.77e-35	Classical monocytes	RPS17
1629	3.63e-39	0.522833	0.255	0.096	6.62e-35	Classical monocytes	PLEKHB2
1630	4.6e-39	0.634434	0.414	0.227	8.4e-35	Classical monocytes	CMTM6
1631	5.4e-39	0.669591	0.483	0.294	9.85e-35	Classical monocytes	CYTH4
1632	5.62e-39	0.661455	0.544	0.372	1.03e-34	Classical monocytes	EIF4G2
1633	6.75e-39	0.613849	0.65	0.502	1.23e-34	Classical monocytes	MTDH
1634	8.57e-39	0.558557	0.373	0.183	1.56e-34	Classical monocytes	G6PD
1635	8.96e-39	0.491987	0.257	0.098	1.64e-34	Classical monocytes	RIOK3
1636	9.78e-39	0.636288	0.335	0.162	1.78e-34	Classical monocytes	PLK3
1637	1.01e-38	0.604013	0.308	0.138	1.85e-34	Classical monocytes	USP3
1638	1.2e-38	0.621558	0.329	0.155	2.18e-34	Classical monocytes	TMEM167A
1639	1.83e-38	0.592206	0.26	0.103	3.33e-34	Classical monocytes	VAMP3
1640	2.06e-38	0.424499	0.876	0.858	3.76e-34	Classical monocytes	TAGLN2
1641	4.05e-38	0.519022	0.278	0.114	7.38e-34	Classical monocytes	ADAM10
1642	7.65e-38	0.575794	0.278	0.115	1.4e-33	Classical monocytes	MIS18BP1
1643	1.76e-37	0.476203	0.861	0.833	3.2e-33	Classical monocytes	COX6B1
1644	1.87e-37	0.534228	0.278	0.116	3.42e-33	Classical monocytes	TOLLIP
1645	4.51e-37	0.646811	0.439	0.264	8.23e-33	Classical monocytes	STX10
1646	6.18e-37	0.539931	0.259	0.104	1.13e-32	Classical monocytes	SLC12A9
1647	8.95e-37	0.661352	0.431	0.253	1.63e-32	Classical monocytes	USP15
1648	1.15e-36	0.274357	0.381	0.2	2.1e-32	Classical monocytes	NCOA4
1649	2.22e-36	0.621678	0.358	0.184	4.06e-32	Classical monocytes	SQRDL
1650	3.13e-36	0.80475	0.521	0.34	5.71e-32	Classical monocytes	MT2A
1651	3.19e-36	0.630085	0.53	0.368	5.81e-32	Classical monocytes	HEBP2
1652	7.46e-36	0.651733	0.486	0.318	1.36e-31	Classical monocytes	CDV3
1653	9.49e-36	0.65727	0.555	0.403	1.73e-31	Classical monocytes	NDUFB1
1654	1.32e-35	0.597949	0.369	0.188	2.41e-31	Classical monocytes	INPP5D
1655	2.47e-35	0.453558	0.268	0.111	4.51e-31	Classical monocytes	C16orf72
1656	2.63e-35	0.616913	0.449	0.273	4.8e-31	Classical monocytes	C20orf24
1657	3.41e-35	0.529593	0.264	0.11	6.23e-31	Classical monocytes	NFIC
1658	5.69e-35	0.556505	0.301	0.139	1.04e-30	Classical monocytes	TM9SF2
1659	7.36e-35	0.459568	0.773	0.689	1.34e-30	Classical monocytes	CAP1
1660	1.57e-34	0.53879	0.409	0.238	2.86e-30	Classical monocytes	PLD3
1661	2.52e-34	0.542134	0.561	0.395	4.59e-30	Classical monocytes	MYH9
1662	9.43e-34	0.635092	0.414	0.245	1.72e-29	Classical monocytes	SAT2
1663	1.42e-33	0.558495	0.355	0.189	2.59e-29	Classical monocytes	SNX2
1664	1.7e-33	0.489963	0.273	0.119	3.1e-29	Classical monocytes	DPEP2
1665	1.95e-33	0.561481	0.647	0.51	3.55e-29	Classical monocytes	TAPBP
1666	3.78e-33	0.374971	0.979	0.973	6.89e-29	Classical monocytes	UBC
1667	4.43e-33	0.572162	0.36	0.191	8.07e-29	Classical monocytes	DIAPH1
1668	5.02e-33	0.679942	0.302	0.15	9.16e-29	Classical monocytes	OTUD1
1669	5.89e-33	0.587936	0.552	0.397	1.08e-28	Classical monocytes	WAS
1670	6.06e-33	0.577411	0.305	0.148	1.11e-28	Classical monocytes	RASSF3
1671	8.84e-33	0.553059	0.275	0.124	1.61e-28	Classical monocytes	ATP2B1
1672	8.86e-33	0.46677	0.38	0.198	1.62e-28	Classical monocytes	ADAM8
1673	1.33e-32	0.57842	0.489	0.315	2.44e-28	Classical monocytes	AKAP13
1674	8.2e-32	0.671138	0.396	0.242	1.5e-27	Classical monocytes	LTA4H
1675	1.02e-31	0.641625	0.389	0.226	1.85e-27	Classical monocytes	PIM3
1676	1.19e-31	0.538409	0.264	0.119	2.16e-27	Classical monocytes	TSEN34
1677	1.38e-31	0.318081	0.43	0.247	2.53e-27	Classical monocytes	PTPN18
1678	2.4e-31	0.522304	0.274	0.123	4.38e-27	Classical monocytes	PREX1
1679	3.37e-31	0.624391	0.305	0.154	6.15e-27	Classical monocytes	JMJD1C
1680	7.61e-31	0.477216	0.277	0.128	1.39e-26	Classical monocytes	ERGIC1
1681	1.82e-30	0.516405	0.821	0.782	3.31e-26	Classical monocytes	UQCR11
1682	2.44e-30	0.56871	0.506	0.355	4.46e-26	Classical monocytes	CLTA
1683	2.83e-30	0.608157	0.47	0.313	5.16e-26	Classical monocytes	ZBTB7A
1684	4.33e-30	0.56735	0.449	0.289	7.9e-26	Classical monocytes	GNB1
1685	9.16e-30	0.508758	0.499	0.338	1.67e-25	Classical monocytes	SUPT4H1
1686	1.3e-29	0.355173	0.977	0.937	2.38e-25	Classical monocytes	PABPC1
1687	1.37e-29	0.52783	0.678	0.609	2.49e-25	Classical monocytes	ATP5J2
1688	1.57e-29	0.625482	0.323	0.174	2.86e-25	Classical monocytes	NFKB2
1689	1.7e-29	0.508755	0.552	0.409	3.1e-25	Classical monocytes	SQSTM1
1690	1.79e-29	0.643242	0.327	0.178	3.27e-25	Classical monocytes	FBXL5
1691	2.2e-29	0.48852	0.261	0.12	4.01e-25	Classical monocytes	MX2
1692	3.31e-29	0.36378	0.933	0.936	6.04e-25	Classical monocytes	ATP5G2
1693	3.38e-29	0.46746	0.636	0.497	6.17e-25	Classical monocytes	DYNLL1
1694	3.98e-29	0.459235	0.694	0.588	7.26e-25	Classical monocytes	PTP4A2
1695	5.21e-29	0.634943	0.45	0.295	9.51e-25	Classical monocytes	DDX3X
1696	7.31e-29	0.648186	0.456	0.303	1.33e-24	Classical monocytes	SLC2A3
1697	7.61e-29	0.441694	0.281	0.136	1.39e-24	Classical monocytes	PRRC2A
1698	8.11e-29	0.589955	0.472	0.325	1.48e-24	Classical monocytes	SHKBP1
1699	8.24e-29	0.553721	0.546	0.412	1.5e-24	Classical monocytes	ANAPC11
1700	1.98e-28	0.426068	0.808	0.781	3.61e-24	Classical monocytes	ENO1
1701	2.85e-28	0.366202	0.288	0.141	5.21e-24	Classical monocytes	CARD19
1702	3.37e-28	0.563419	0.466	0.325	6.14e-24	Classical monocytes	RNF181
1703	5.11e-28	0.552184	0.42	0.265	9.33e-24	Classical monocytes	LAMTOR2
1704	1.02e-27	0.504479	0.324	0.175	1.86e-23	Classical monocytes	NUDT3
1705	2.13e-27	0.505751	0.391	0.239	3.88e-23	Classical monocytes	YWHAE
1706	3.39e-27	0.513817	0.278	0.137	6.18e-23	Classical monocytes	TRIM38
1707	6.34e-27	0.304646	0.99	0.98	1.16e-22	Classical monocytes	JUND
1708	1.06e-26	0.484435	0.628	0.526	1.93e-22	Classical monocytes	PRDX5
1709	1.41e-26	0.529127	0.404	0.25	2.58e-22	Classical monocytes	PHPT1
1710	1.72e-26	0.525633	0.463	0.321	3.13e-22	Classical monocytes	ATF4
1711	2.67e-26	0.49366	0.322	0.176	4.87e-22	Classical monocytes	PTK2B
1712	4.24e-26	0.4626	0.29	0.15	7.74e-22	Classical monocytes	RAB1A
1713	6.74e-26	0.500732	0.384	0.237	1.23e-21	Classical monocytes	ARRDC1
1714	8.28e-26	0.556028	0.461	0.318	1.51e-21	Classical monocytes	MBD2
1715	1.9e-25	0.468141	0.284	0.145	3.46e-21	Classical monocytes	JOSD2
1716	2.9e-25	0.48277	0.268	0.135	5.29e-21	Classical monocytes	PHC2
1717	3.25e-25	0.415011	0.268	0.133	5.93e-21	Classical monocytes	LEPROT
1718	4.07e-25	0.439491	0.777	0.735	7.43e-21	Classical monocytes	UBL5
1719	5.37e-25	0.535259	0.488	0.368	9.8e-21	Classical monocytes	ATP6AP2
1720	1.75e-24	0.36383	0.263	0.129	3.2e-20	Classical monocytes	LINC00657
1721	2.4e-24	0.507776	0.344	0.203	4.38e-20	Classical monocytes	CANX
1722	2.91e-24	0.528888	0.53	0.41	5.31e-20	Classical monocytes	DDX17
1723	4.91e-24	0.561304	0.461	0.331	8.97e-20	Classical monocytes	HM13
1724	5.44e-24	0.514761	0.411	0.268	9.93e-20	Classical monocytes	ROCK1
1725	6.71e-24	0.426315	0.655	0.559	1.22e-19	Classical monocytes	DBI
1726	1.33e-23	0.56437	0.499	0.381	2.43e-19	Classical monocytes	ENY2
1727	1.34e-23	0.419172	0.281	0.148	2.45e-19	Classical monocytes	DUSP23
1728	1.46e-23	0.521732	0.395	0.259	2.66e-19	Classical monocytes	ATG3
1729	2.7e-23	0.412473	0.308	0.17	4.93e-19	Classical monocytes	PRKAR1A
1730	3.07e-23	0.496534	0.553	0.455	5.59e-19	Classical monocytes	ARF5
1731	3.49e-23	0.680628	0.813	0.783	6.36e-19	Classical monocytes	JUN
1732	6.45e-23	0.462425	0.257	0.133	1.18e-18	Classical monocytes	RAF1
1733	1.15e-22	0.379233	0.279	0.15	2.09e-18	Classical monocytes	UBA1
1734	1.34e-22	0.439665	0.254	0.132	2.44e-18	Classical monocytes	RPS6KA3
1735	1.88e-22	0.471768	0.651	0.581	3.43e-18	Classical monocytes	COPE
1736	2.72e-22	0.521209	0.251	0.131	4.96e-18	Classical monocytes	LAP3
1737	3.27e-22	0.504502	0.546	0.438	5.97e-18	Classical monocytes	RAB5C
1738	3.82e-22	0.412116	0.355	0.212	6.97e-18	Classical monocytes	IQGAP2
1739	4.52e-22	0.4249	0.694	0.622	8.24e-18	Classical monocytes	ARHGDIA
1740	6.05e-22	0.457982	0.743	0.724	1.1e-17	Classical monocytes	ATP6V0E1
1741	7.19e-22	0.481373	0.579	0.48	1.31e-17	Classical monocytes	SEC11A
1742	7.57e-22	0.422834	0.264	0.137	1.38e-17	Classical monocytes	DUSP22
1743	8.26e-22	0.544922	0.557	0.459	1.51e-17	Classical monocytes	STK17B
1744	1.08e-21	0.42612	0.336	0.195	1.98e-17	Classical monocytes	ITGAL
1745	1.21e-21	0.538086	0.371	0.244	2.21e-17	Classical monocytes	COX17
1746	1.77e-21	0.472847	0.326	0.199	3.23e-17	Classical monocytes	LRCH4
1747	1.94e-21	0.423474	0.737	0.705	3.55e-17	Classical monocytes	PSMA7
1748	2.72e-21	0.495377	0.425	0.299	4.96e-17	Classical monocytes	UQCRC1
1749	2.77e-21	0.422375	0.261	0.139	5.06e-17	Classical monocytes	BAZ2A
1750	3.21e-21	0.422373	0.265	0.142	5.87e-17	Classical monocytes	AP2A1
1751	6.45e-21	0.473274	0.627	0.578	1.18e-16	Classical monocytes	SCAND1
1752	7.47e-21	0.468276	0.386	0.262	1.36e-16	Classical monocytes	OGFR
1753	8.76e-21	0.456611	0.683	0.634	1.6e-16	Classical monocytes	NDUFA1
1754	1.07e-20	0.406854	0.377	0.248	1.95e-16	Classical monocytes	H2AFJ
1755	1.31e-20	0.459533	0.629	0.525	2.38e-16	Classical monocytes	ARPC4
1756	1.33e-20	0.491304	0.376	0.25	2.42e-16	Classical monocytes	FAM96A
1757	1.59e-20	0.467182	0.548	0.444	2.9e-16	Classical monocytes	MBNL1
1758	1.72e-20	0.482708	0.356	0.228	3.13e-16	Classical monocytes	FAM200B
1759	3.63e-20	0.464294	0.53	0.421	6.63e-16	Classical monocytes	ZNHIT1
1760	3.69e-20	0.477223	0.394	0.277	6.72e-16	Classical monocytes	CAPZA2
1761	6.05e-20	0.48079	0.579	0.504	1.1e-15	Classical monocytes	UQCRQ
1762	1.51e-19	0.427333	0.284	0.163	2.76e-15	Classical monocytes	RBM5
1763	1.54e-19	0.48042	0.605	0.546	2.81e-15	Classical monocytes	MYEOV2
1764	1.81e-19	0.459765	0.266	0.15	3.31e-15	Classical monocytes	TRIM44
1765	2.77e-19	0.443258	0.281	0.162	5.06e-15	Classical monocytes	GIT2
1766	3.24e-19	0.404329	0.261	0.145	5.9e-15	Classical monocytes	CHD4
1767	3.8e-19	0.419234	0.295	0.171	6.93e-15	Classical monocytes	MAPK1
1768	3.81e-19	0.409248	0.412	0.287	6.95e-15	Classical monocytes	CAPZA1
1769	3.83e-19	0.470512	0.459	0.348	7e-15	Classical monocytes	UBE2R2
1770	3.85e-19	0.406812	0.26	0.144	7.03e-15	Classical monocytes	RNF13
1771	4.43e-19	0.444451	0.34	0.218	8.08e-15	Classical monocytes	CDK5RAP3
1772	1.05e-18	0.382633	0.638	0.57	1.92e-14	Classical monocytes	SEC61B
1773	1.52e-18	0.455423	0.261	0.148	2.77e-14	Classical monocytes	MAP4K4
1774	1.69e-18	0.395161	0.306	0.184	3.08e-14	Classical monocytes	ATP1B3
1775	1.79e-18	0.50681	0.404	0.292	3.26e-14	Classical monocytes	LAPTM4A
1776	3.73e-18	0.448235	0.403	0.281	6.8e-14	Classical monocytes	CAPN2
1777	3.77e-18	0.437136	0.445	0.338	6.88e-14	Classical monocytes	PSMB4
1778	4.03e-18	0.433853	0.279	0.166	7.35e-14	Classical monocytes	IL10RB
1779	4.26e-18	0.440828	0.503	0.397	7.77e-14	Classical monocytes	ARHGAP30
1780	6.04e-18	0.415228	0.362	0.236	1.1e-13	Classical monocytes	PXN
1781	9.02e-18	0.452769	0.363	0.245	1.65e-13	Classical monocytes	CCDC69
1782	9.48e-18	0.395226	0.743	0.724	1.73e-13	Classical monocytes	HIGD2A
1783	1.81e-17	0.429489	0.347	0.231	3.31e-13	Classical monocytes	WAC
1784	1.84e-17	0.419905	0.501	0.411	3.35e-13	Classical monocytes	C7orf73
1785	1.87e-17	0.513882	0.272	0.159	3.41e-13	Classical monocytes	SGK1
1786	1.98e-17	0.401835	0.264	0.153	3.62e-13	Classical monocytes	SLC38A10
1787	2.48e-17	0.450839	0.489	0.392	4.52e-13	Classical monocytes	WASF2
1788	2.97e-17	0.460996	0.288	0.179	5.42e-13	Classical monocytes	SRA1
1789	3.58e-17	0.425606	0.299	0.189	6.54e-13	Classical monocytes	BNIP2
1790	3.66e-17	0.523394	0.417	0.313	6.67e-13	Classical monocytes	LRPAP1
1791	3.76e-17	0.354897	0.295	0.177	6.86e-13	Classical monocytes	LFNG
1792	4.12e-17	0.457366	0.387	0.272	7.51e-13	Classical monocytes	YME1L1
1793	4.43e-17	0.31355	0.83	0.831	8.08e-13	Classical monocytes	YWHAB
1794	5.45e-17	0.403061	0.287	0.174	9.95e-13	Classical monocytes	SPCS3
1795	1.07e-16	0.434155	0.544	0.468	1.96e-12	Classical monocytes	PRDX1
1796	1.1e-16	0.42403	0.333	0.222	2.01e-12	Classical monocytes	IFI27L2
1797	1.29e-16	0.285792	0.539	0.402	2.36e-12	Classical monocytes	DOK2
1798	1.39e-16	0.584282	0.537	0.447	2.53e-12	Classical monocytes	CRIP1
1799	1.52e-16	0.394924	0.335	0.222	2.77e-12	Classical monocytes	PHIP
1800	1.53e-16	0.408774	0.515	0.434	2.79e-12	Classical monocytes	PPP4C
1801	2.86e-16	0.425763	0.355	0.247	5.22e-12	Classical monocytes	DYNLT1
1802	3.67e-16	0.296061	0.794	0.777	6.7e-12	Classical monocytes	TPM3
1803	4.23e-16	0.368121	0.287	0.177	7.71e-12	Classical monocytes	UNC119
1804	5.18e-16	0.403073	0.284	0.179	9.45e-12	Classical monocytes	TIMM8B
1805	9.49e-16	0.389166	0.287	0.182	1.73e-11	Classical monocytes	ATXN2L
1806	1.09e-15	0.418265	0.259	0.155	1.99e-11	Classical monocytes	U2AF1
1807	1.18e-15	0.359161	0.338	0.227	2.15e-11	Classical monocytes	STK10
1808	2.12e-15	0.392163	0.275	0.168	3.87e-11	Classical monocytes	XAF1
1809	3.74e-15	0.428673	0.36	0.258	6.83e-11	Classical monocytes	PRKCSH
1810	7.29e-15	0.396285	0.29	0.187	1.33e-10	Classical monocytes	ERICH1
1811	8.43e-15	0.41221	0.351	0.254	1.54e-10	Classical monocytes	AKR1A1
1812	1.08e-14	0.396215	0.261	0.162	1.98e-10	Classical monocytes	MLXIP
1813	1.48e-14	0.443706	0.327	0.226	2.7e-10	Classical monocytes	DOCK8
1814	1.79e-14	0.406207	0.355	0.256	3.27e-10	Classical monocytes	ATP6AP1
1815	1.8e-14	0.396479	0.512	0.44	3.28e-10	Classical monocytes	NDUFS6
1816	1.83e-14	0.41919	0.372	0.271	3.33e-10	Classical monocytes	RBMS1
1817	2.72e-14	0.414213	0.629	0.588	4.96e-10	Classical monocytes	ATP5I
1818	2.8e-14	0.39369	0.359	0.257	5.11e-10	Classical monocytes	SSR3
1819	4.11e-14	0.361706	0.619	0.563	7.5e-10	Classical monocytes	ARPC5
1820	4.64e-14	0.341944	0.434	0.326	8.47e-10	Classical monocytes	IL10RA
1821	4.69e-14	0.372333	0.689	0.663	8.56e-10	Classical monocytes	HCLS1
1822	5.34e-14	0.426119	0.268	0.174	9.74e-10	Classical monocytes	ZNF524
1823	8e-14	0.341285	0.32	0.221	1.46e-09	Classical monocytes	RPN1
1824	8.17e-14	0.378156	0.272	0.177	1.49e-09	Classical monocytes	CD46
1825	8.62e-14	0.3779	0.614	0.585	1.57e-09	Classical monocytes	COX5A
1826	1.04e-13	0.359522	0.286	0.184	1.9e-09	Classical monocytes	SH3GLB1
1827	1.64e-13	0.298404	0.808	0.797	2.99e-09	Classical monocytes	CDC42
1828	2.13e-13	0.417609	0.452	0.366	3.89e-09	Classical monocytes	DEK
1829	2.98e-13	0.410989	0.263	0.168	5.43e-09	Classical monocytes	CTNNB1
1830	3.3e-13	0.359164	0.251	0.157	6.03e-09	Classical monocytes	MARK3
1831	3.82e-13	0.410801	0.44	0.356	6.97e-09	Classical monocytes	PNPLA2
1832	5.78e-13	0.36028	0.252	0.16	1.05e-08	Classical monocytes	EMB
1833	5.93e-13	0.367861	0.601	0.565	1.08e-08	Classical monocytes	SF3B5
1834	8.11e-13	0.367947	0.292	0.199	1.48e-08	Classical monocytes	CAT
1835	1.25e-12	0.377612	0.677	0.661	2.28e-08	Classical monocytes	NDUFA11
1836	1.33e-12	0.366578	0.517	0.452	2.43e-08	Classical monocytes	NDUFC2
1837	1.58e-12	0.412545	0.367	0.278	2.88e-08	Classical monocytes	PPP1CB
1838	1.61e-12	0.346333	0.619	0.583	2.93e-08	Classical monocytes	POLR2L
1839	1.69e-12	0.320692	0.261	0.169	3.08e-08	Classical monocytes	SUPT5H
1840	1.72e-12	0.373009	0.337	0.249	3.14e-08	Classical monocytes	TMEM14C
1841	1.89e-12	0.34748	0.254	0.163	3.44e-08	Classical monocytes	WNK1
1842	2.24e-12	0.392838	0.386	0.301	4.08e-08	Classical monocytes	ABTB1
1843	2.31e-12	0.401177	0.449	0.372	4.22e-08	Classical monocytes	HSD17B11
1844	5.63e-12	0.378591	0.426	0.344	1.03e-07	Classical monocytes	MAP7D1
1845	7.17e-12	0.364671	0.266	0.181	1.31e-07	Classical monocytes	MTMR14
1846	1.07e-11	0.292621	0.287	0.193	1.96e-07	Classical monocytes	LASP1
1847	1.41e-11	0.305579	0.752	0.747	2.58e-07	Classical monocytes	ATP5D
1848	2.47e-11	0.368432	0.438	0.361	4.5e-07	Classical monocytes	IRF2BP2
1849	2.95e-11	0.308671	0.265	0.177	5.39e-07	Classical monocytes	SSH2
1850	3.55e-11	0.36049	0.449	0.37	6.48e-07	Classical monocytes	CASP4
1851	5.93e-11	0.372991	0.3	0.219	1.08e-06	Classical monocytes	PTEN
1852	6.84e-11	0.353955	0.418	0.345	1.25e-06	Classical monocytes	NAA38
1853	9.15e-11	0.331609	0.305	0.221	1.67e-06	Classical monocytes	HEXA
1854	1.27e-10	0.31031	0.264	0.179	2.32e-06	Classical monocytes	KCNAB2
1855	1.3e-10	0.37935	0.354	0.274	2.37e-06	Classical monocytes	KLF13
1856	2.1e-10	0.386487	0.44	0.375	3.83e-06	Classical monocytes	EIF4A1
1857	2.29e-10	0.329576	0.458	0.398	4.17e-06	Classical monocytes	LAMTOR5
1858	2.44e-10	0.360504	0.535	0.494	4.44e-06	Classical monocytes	GDI2
1859	3.15e-10	0.33681	0.665	0.658	5.74e-06	Classical monocytes	PSME2
1860	3.74e-10	0.356414	0.308	0.224	6.83e-06	Classical monocytes	TAOK3
1861	5.16e-10	0.393579	0.368	0.298	9.41e-06	Classical monocytes	BOD1L1
1862	6.01e-10	0.29599	0.391	0.3	1.1e-05	Classical monocytes	CFLAR
1863	6.21e-10	0.358844	0.322	0.243	1.13e-05	Classical monocytes	ACADVL
1864	6.66e-10	0.406133	0.342	0.272	1.21e-05	Classical monocytes	FLOT2
1865	8.18e-10	0.283206	0.615	0.589	1.49e-05	Classical monocytes	TRAPPC1
1866	8.46e-10	0.355139	0.353	0.28	1.54e-05	Classical monocytes	PSMA4
1867	1.03e-09	0.276853	0.51	0.455	1.88e-05	Classical monocytes	RBX1
1868	1.15e-09	0.384876	0.382	0.314	2.09e-05	Classical monocytes	ROMO1
1869	1.39e-09	0.287267	0.638	0.622	2.54e-05	Classical monocytes	ATP5H
1870	1.86e-09	0.310037	0.64	0.622	3.4e-05	Classical monocytes	CSNK2B
1871	2.18e-09	0.340715	0.562	0.541	3.97e-05	Classical monocytes	SH3BGRL
1872	2.53e-09	0.336416	0.31	0.233	4.61e-05	Classical monocytes	HERPUD1
1873	2.64e-09	0.334558	0.293	0.218	4.82e-05	Classical monocytes	ATP6V1E1
1874	2.68e-09	0.261231	0.266	0.187	4.9e-05	Classical monocytes	C6orf62
1875	2.92e-09	0.311452	0.412	0.34	5.33e-05	Classical monocytes	SELPLG
1876	4.2e-09	0.335059	0.342	0.274	7.67e-05	Classical monocytes	TIMM13
1877	4.73e-09	0.335753	0.31	0.238	8.63e-05	Classical monocytes	SCNM1
1878	4.97e-09	0.270496	0.745	0.77	9.07e-05	Classical monocytes	PRR13
1879	6.54e-09	0.333728	0.47	0.416	0.000119385	Classical monocytes	POMP
1880	7.46e-09	0.309917	0.514	0.463	0.000136193	Classical monocytes	P4HB
1881	9.27e-09	0.355729	0.467	0.421	0.000169058	Classical monocytes	ARHGAP4
1882	1.18e-08	0.288018	0.27	0.193	0.000216163	Classical monocytes	ARL8A
1883	1.26e-08	0.263334	0.257	0.181	0.000229733	Classical monocytes	SFT2D1
1884	1.9e-08	0.355532	0.368	0.301	0.000346492	Classical monocytes	TNFSF12
1885	2.15e-08	0.342868	0.404	0.35	0.000392788	Classical monocytes	MVP
1886	2.81e-08	0.310309	0.384	0.321	0.000512824	Classical monocytes	CMTM3
1887	2.93e-08	0.327917	0.256	0.186	0.000535388	Classical monocytes	CSNK1D
1888	3.01e-08	0.321695	0.323	0.256	0.000548747	Classical monocytes	CD55
1889	3.94e-08	0.310022	0.505	0.471	0.000719231	Classical monocytes	NDUFS7
1890	3.97e-08	0.337829	0.646	0.652	0.000724066	Classical monocytes	UQCR10
1891	4.36e-08	0.357295	0.373	0.312	0.000795554	Classical monocytes	SNRNP70
1892	4.49e-08	0.319429	0.394	0.337	0.000818514	Classical monocytes	SCAF11
1893	4.9e-08	0.325617	0.326	0.258	0.00089372	Classical monocytes	PGP
1894	5.11e-08	0.273413	0.358	0.287	0.000933247	Classical monocytes	HNRNPUL1
1895	5.49e-08	0.285914	0.254	0.185	0.00100209	Classical monocytes	KIAA2013
1896	6.86e-08	0.276643	0.327	0.257	0.00125202	Classical monocytes	RAB8A
1897	7.94e-08	0.324135	0.353	0.292	0.00144942	Classical monocytes	CMTM7
1898	9.27e-08	0.30858	0.47	0.429	0.0016918	Classical monocytes	TWF2
1899	1.15e-07	0.36595	0.327	0.272	0.00209261	Classical monocytes	LSM6
1900	1.41e-07	0.286902	0.488	0.443	0.00257183	Classical monocytes	NDUFA2
1901	1.67e-07	0.259996	0.627	0.619	0.00304686	Classical monocytes	NDUFB2
1902	1.69e-07	0.266819	0.672	0.689	0.00308253	Classical monocytes	NEDD8
1903	1.72e-07	0.298128	0.278	0.212	0.00313791	Classical monocytes	BAG6
1904	2.69e-07	0.303539	0.292	0.233	0.00490695	Classical monocytes	FAM50A
1905	2.81e-07	0.32299	0.384	0.334	0.005119	Classical monocytes	PABPN1
1906	3e-07	0.295515	0.347	0.291	0.00547064	Classical monocytes	MRPL33
1907	3.38e-07	0.296403	0.456	0.416	0.00616341	Classical monocytes	POLR2E
1908	3.42e-07	0.266088	0.384	0.317	0.00624552	Classical monocytes	SASH3
1909	4.28e-07	0.282337	0.465	0.423	0.00780421	Classical monocytes	PSMB10
1910	4.49e-07	0.33941	0.55	0.538	0.00818762	Classical monocytes	MINOS1
1911	4.75e-07	0.299719	0.255	0.195	0.0086662	Classical monocytes	TPGS1
1912	5.14e-07	0.308363	0.309	0.246	0.00938029	Classical monocytes	IFI16
1913	5.27e-07	0.307566	0.366	0.311	0.00961206	Classical monocytes	BCLAF1
1914	5.57e-07	0.267148	0.434	0.381	0.0101592	Classical monocytes	RNF166
1915	6.8e-07	0.285581	0.382	0.331	0.0124092	Classical monocytes	SH3KBP1
1916	6.83e-07	0.295616	0.291	0.232	0.012454	Classical monocytes	CSRNP1
1917	6.84e-07	0.264071	0.556	0.544	0.0124882	Classical monocytes	SNX3
1918	7.15e-07	0.252793	0.515	0.487	0.0130391	Classical monocytes	TRA2B
1919	7.64e-07	0.295664	0.485	0.458	0.0139488	Classical monocytes	AURKAIP1
1920	8e-07	0.289646	0.291	0.233	0.0145977	Classical monocytes	TIMM17B
1921	9.01e-07	0.285954	0.589	0.6	0.0164398	Classical monocytes	NDUFA13
1922	1.08e-06	0.291092	0.255	0.197	0.0196361	Classical monocytes	CHCHD5
1923	1.09e-06	0.277635	0.627	0.648	0.0198507	Classical monocytes	BRK1
1924	1.15e-06	0.288168	0.377	0.318	0.0209988	Classical monocytes	AKNA
1925	1.2e-06	0.305302	0.347	0.3	0.0218311	Classical monocytes	MRPL23
1926	1.59e-06	0.307015	0.333	0.278	0.0289294	Classical monocytes	PTBP1
1927	1.66e-06	0.253793	0.265	0.2	0.0303147	Classical monocytes	STAT1
1928	1.73e-06	0.281242	0.454	0.413	0.0316362	Classical monocytes	DBNL
1929	1.79e-06	0.29282	0.326	0.267	0.0326277	Classical monocytes	IDS
1930	1.81e-06	0.322996	0.378	0.333	0.0330643	Classical monocytes	VPS29
1931	2.37e-06	0.275129	0.26	0.196	0.0432181	Classical monocytes	FAM173A
1932	3.31e-06	0.266239	0.35	0.301	0.0603483	Classical monocytes	MYDGF
1933	4.04e-06	0.304861	0.434	0.396	0.0736316	Classical monocytes	ANP32A
1934	4.05e-06	0.276748	0.252	0.195	0.0739733	Classical monocytes	CARHSP1
1935	4.42e-06	0.268194	0.287	0.231	0.0805779	Classical monocytes	ACAA1
1936	4.83e-06	0.368323	0.381	0.34	0.0880783	Classical monocytes	VAMP5
1937	5.52e-06	0.283321	0.327	0.277	0.100785	Classical monocytes	ILF3
1938	7.36e-06	0.26639	0.402	0.361	0.13428	Classical monocytes	MRPL41
1939	7.53e-06	0.254285	0.517	0.498	0.137465	Classical monocytes	FAM65B
1940	7.83e-06	0.30233	0.309	0.264	0.142863	Classical monocytes	RAB2A
1941	8.57e-06	0.2861	0.378	0.342	0.156285	Classical monocytes	CLTB
1942	1.2e-05	0.293745	0.256	0.204	0.218188	Classical monocytes	CHMP1B
1943	1.32e-05	0.288835	0.432	0.404	0.240476	Classical monocytes	SFPQ
1944	1.38e-05	0.308172	0.304	0.259	0.251031	Classical monocytes	LSM10
1945	1.48e-05	0.276507	0.444	0.414	0.269917	Classical monocytes	PET100
1946	2.34e-05	0.431482	0.27	0.229	0.427363	Classical monocytes	IFI6
1947	2.8e-05	0.322126	0.42	0.399	0.511172	Classical monocytes	HMGB2
1948	2.88e-05	0.265061	0.309	0.265	0.525453	Classical monocytes	HDGF
1949	3.51e-05	0.256064	0.277	0.234	0.640304	Classical monocytes	EIF3B
1950	3.89e-05	0.250164	0.521	0.506	0.709437	Classical monocytes	DDT
1951	4.08e-05	0.262621	0.31	0.265	0.743891	Classical monocytes	PFKL
1952	4.87e-05	0.282991	0.32	0.279	0.888251	Classical monocytes	SORL1
1953	4.88e-05	0.267126	0.27	0.228	0.890335	Classical monocytes	TMEM147
1954	4.89e-05	0.296234	0.281	0.24	0.891706	Classical monocytes	NR1H2
1955	5.12e-05	0.292552	0.369	0.33	0.93385	Classical monocytes	HN1
1956	6.03e-05	0.255982	0.278	0.236	1	Classical monocytes	XRN2
1957	6.75e-05	0.253788	0.4	0.364	1	Classical monocytes	MMP24-AS1
1958	7.07e-05	0.269023	0.467	0.446	1	Classical monocytes	CHCHD10
1959	9.06e-05	0.25852	0.257	0.213	1	Classical monocytes	GLTP
1960	9.63e-05	0.255507	0.319	0.281	1	Classical monocytes	DNAJC4
1961	0.000120615	0.277738	0.369	0.34	1	Classical monocytes	ADAR
1962	0.00013562	0.251206	0.526	0.535	1	Classical monocytes	COX7B
1963	0.000145536	0.25569	0.438	0.412	1	Classical monocytes	HMGN3
1964	0.000237885	0.254927	0.314	0.277	1	Classical monocytes	TNIP1
1965	0.000720745	0.250752	0.331	0.307	1	Classical monocytes	DNAJC7
1966	0.000793604	0.2733	0.44	0.438	1	Classical monocytes	UBE2L6
1967	0.00129742	0.27514	0.291	0.265	1	Classical monocytes	SMCHD1
1968	0.0019977	0.276882	0.363	0.354	1	Classical monocytes	DNAJA1
1969	0.00358077	0.284076	0.449	0.449	1	Classical monocytes	BTG2
1970	0	2.70932	0.984	0.11	0	T cells(2)	CD8B
1971	0	1.4948	0.9	0.123	0	T cells(2)	CD8A
1972	0	1.08062	0.455	0.016	0	T cells(2)	RP11-291B21.2
1973	3.47e-151	0.757228	1	0.992	6.34e-147	T cells(2)	RPS12
1974	3.75e-145	0.801748	1	0.96	6.84e-141	T cells(2)	RPS5
1975	5.85e-134	0.596221	1	0.986	1.07e-129	T cells(2)	RPS28
1976	1.21e-132	0.977955	0.557	0.126	2.21e-128	T cells(2)	NELL2
1977	1.04e-124	0.630874	1	0.988	1.89e-120	T cells(2)	RPL32
1978	4.53e-122	0.613057	1	0.985	8.27e-118	T cells(2)	RPS13
1979	2.63e-116	0.583403	1	0.981	4.81e-112	T cells(2)	RPL12
1980	5.37e-115	0.474884	1	0.994	9.8e-111	T cells(2)	RPL28
1981	8.74e-111	0.752003	1	0.935	1.59e-106	T cells(2)	EEF1B2
1982	1.15e-110	0.674345	1	0.972	2.11e-106	T cells(2)	RPL5
1983	2.17e-110	0.551078	1	0.987	3.96e-106	T cells(2)	RPS2
1984	9.95e-109	0.572557	1	0.985	1.82e-104	T cells(2)	RPS23
1985	6.07e-107	0.606585	1	0.982	1.11e-102	T cells(2)	RPS8
1986	2.88e-103	0.554321	1	0.985	5.26e-99	T cells(2)	RPS3
1987	4.63e-103	0.57998	1	0.987	8.46e-99	T cells(2)	RPL34
1988	1.05e-101	0.564797	1	0.996	1.91e-97	T cells(2)	EEF1A1
1989	1.15e-100	0.516776	1	0.989	2.09e-96	T cells(2)	RPS14
1990	2.34e-100	0.552984	1	0.989	4.28e-96	T cells(2)	RPS3A
1991	1.19e-99	0.530906	1	0.984	2.17e-95	T cells(2)	RPL18
1992	1.26e-99	0.589579	1	0.98	2.29e-95	T cells(2)	RPS4X
1993	5.7e-97	0.53127	1	0.995	1.04e-92	T cells(2)	RPL13
1994	5.95e-96	0.747409	1	0.846	1.08e-91	T cells(2)	NPM1
1995	1.46e-95	0.520976	1	0.994	2.67e-91	T cells(2)	RPL10
1996	2.22e-95	0.48396	1	0.983	4.05e-91	T cells(2)	RPL7A
1997	8.33e-94	0.583357	1	0.967	1.52e-89	T cells(2)	RPL10A
1998	1.83e-92	0.501833	1	0.99	3.34e-88	T cells(2)	RPL19
[truncated: 2,727 more rows]

## Sheet: GSE245561
Supplementary Tabel3: Differentially expressed genes in T cells among two datasets.
	p_val	avg_log2FC	pct.1	pct.2	p_val_adj	cluster	gene
1	8.63e-162	2.46788	0.777	0.058	1.41e-157	Fibroblasts	POSTN
2	2.04e-160	1.74004	0.655	0.015	3.33e-156	Fibroblasts	LUM
3	9.22e-138	2.69094	0.936	0.194	1.5e-133	Fibroblasts	TAGLN
4	3.37e-137	3.02724	0.936	0.22	5.49e-133	Fibroblasts	COL1A2
5	1e-134	3.86642	0.943	0.287	1.63e-130	Fibroblasts	MGP
6	3.35e-129	3.26766	0.905	0.229	5.45e-125	Fibroblasts	COL1A1
7	9.22e-127	2.31021	0.932	0.231	1.5e-122	Fibroblasts	BGN
8	1.33e-125	1.65311	0.667	0.06	2.17e-121	Fibroblasts	SULF1
9	1.69e-118	2.78038	0.841	0.189	2.76e-114	Fibroblasts	COL3A1
10	2.18e-116	1.53623	0.735	0.101	3.56e-112	Fibroblasts	PDLIM3
11	6.14e-115	1.36113	0.534	0.023	9.99e-111	Fibroblasts	DCN
12	4.63e-104	1.11231	0.595	0.056	7.54e-100	Fibroblasts	CTHRC1
13	1.99e-103	2.48239	0.928	0.328	3.23e-99	Fibroblasts	TIMP1
14	3.13e-101	1.59712	0.822	0.163	5.09e-97	Fibroblasts	TPM2
15	9.29e-100	0.897278	0.405	0.004	1.51e-95	Fibroblasts	PRELP
16	1.71e-98	1.8088	0.777	0.144	2.79e-94	Fibroblasts	ACTA2
17	9.2e-94	1.2718	0.621	0.081	1.5e-89	Fibroblasts	IGFBP2
18	3.34e-93	1.63026	0.811	0.198	5.44e-89	Fibroblasts	MYL9
19	9.89e-93	0.764029	0.371	0.002	1.61e-88	Fibroblasts	MEG3
20	3.98e-92	2.03061	0.962	0.369	6.48e-88	Fibroblasts	SPARC
21	9.39e-90	1.55383	0.822	0.22	1.53e-85	Fibroblasts	TPM1
22	6.26e-89	0.678287	0.386	0.008	1.02e-84	Fibroblasts	COL8A1
23	9.1e-88	0.903886	0.466	0.03	1.48e-83	Fibroblasts	ASPN
24	1.72e-87	2.1232	0.894	0.316	2.81e-83	Fibroblasts	FN1
25	2.49e-84	0.71879	0.402	0.016	4.06e-80	Fibroblasts	NTM
26	2.23e-82	0.837588	0.402	0.019	3.63e-78	Fibroblasts	THBS2
27	2.85e-81	0.916569	0.485	0.047	4.64e-77	Fibroblasts	FHL1
28	1.36e-79	1.18473	0.553	0.08	2.21e-75	Fibroblasts	AEBP1
29	3.3e-75	0.811207	0.576	0.085	5.37e-71	Fibroblasts	VCAN
30	1.62e-74	0.902921	0.621	0.121	2.64e-70	Fibroblasts	SELENOM
31	9.49e-74	1.45086	0.795	0.247	1.55e-69	Fibroblasts	ID3
32	1.36e-71	1.61534	0.996	0.518	2.21e-67	Fibroblasts	IGFBP7
33	1.91e-70	0.54189	0.33	0.011	3.11e-66	Fibroblasts	C1S
34	3.53e-69	1.55991	1	0.845	5.74e-65	Fibroblasts	VIM
35	8.43e-67	1.25286	0.602	0.135	1.37e-62	Fibroblasts	MAP1B
36	9.8e-67	0.9473	0.42	0.042	1.6e-62	Fibroblasts	CRYAB
37	1.48e-64	0.878329	0.371	0.03	2.41e-60	Fibroblasts	IGFBP6
38	7.53e-64	0.641136	0.322	0.016	1.23e-59	Fibroblasts	INHBA
39	7.75e-64	0.570275	0.299	0.01	1.26e-59	Fibroblasts	LAMA2
40	2.66e-63	0.804071	0.568	0.107	4.33e-59	Fibroblasts	SPON2
41	3.02e-63	0.899766	0.489	0.076	4.92e-59	Fibroblasts	COL6A3
42	1.41e-62	0.689936	0.311	0.014	2.3e-58	Fibroblasts	IGFBP5
43	1.53e-62	1.08332	0.837	0.261	2.49e-58	Fibroblasts	CALD1
44	2.5e-62	0.446103	0.265	0.004	4.07e-58	Fibroblasts	MIR100HG
45	8.64e-62	1.07937	0.784	0.285	1.41e-57	Fibroblasts	DSTN
46	1.1e-61	0.71067	0.424	0.052	1.79e-57	Fibroblasts	LTBP1
47	3.57e-61	0.85521	0.511	0.092	5.82e-57	Fibroblasts	COL5A1
48	1.32e-60	0.955452	0.553	0.114	2.15e-56	Fibroblasts	NNMT
49	1.59e-60	1.24812	0.758	0.243	2.59e-56	Fibroblasts	COL6A2
50	3.89e-60	0.684346	0.375	0.037	6.34e-56	Fibroblasts	FHL2
51	1.53e-59	0.628922	0.39	0.043	2.49e-55	Fibroblasts	C1R
52	4.86e-57	0.499089	0.356	0.033	7.91e-53	Fibroblasts	FAP
53	1.22e-56	0.451314	0.28	0.012	1.98e-52	Fibroblasts	ADAMTS2
54	3.6e-56	0.899663	0.5	0.096	5.86e-52	Fibroblasts	PALLD
55	1.64e-55	0.626949	0.413	0.058	2.67e-51	Fibroblasts	CLEC11A
56	7.7e-55	0.61829	0.473	0.082	1.25e-50	Fibroblasts	FKBP10
57	2.27e-54	1.00125	0.652	0.186	3.69e-50	Fibroblasts	UACA
58	2.47e-54	1.32228	0.932	0.55	4.03e-50	Fibroblasts	LGALS1
59	7.22e-54	0.393459	0.25	0.007	1.18e-49	Fibroblasts	FNDC1
60	4.85e-53	0.83674	0.466	0.086	7.9e-49	Fibroblasts	EGR1
61	6.06e-53	0.819675	0.318	0.028	9.87e-49	Fibroblasts	DEPP1
62	1.31e-52	0.569694	0.436	0.072	2.13e-48	Fibroblasts	EFEMP2
63	1.56e-49	1.08175	0.557	0.14	2.54e-45	Fibroblasts	NRG3
64	7.11e-49	0.873834	0.572	0.145	1.16e-44	Fibroblasts	COL6A1
65	1.85e-48	0.587564	0.299	0.027	3.01e-44	Fibroblasts	AGT
66	7.07e-48	1.42976	0.473	0.103	1.15e-43	Fibroblasts	SERPINE1
67	1.59e-47	0.819458	0.432	0.082	2.58e-43	Fibroblasts	KRT18
68	2.06e-47	0.536384	0.511	0.113	3.35e-43	Fibroblasts	NUPR1
69	3.7e-45	0.848322	0.708	0.294	6.02e-41	Fibroblasts	RPS27L
70	4.68e-45	0.496188	0.367	0.058	7.62e-41	Fibroblasts	C2orf27A
71	1.28e-44	0.508757	0.314	0.038	2.08e-40	Fibroblasts	CTSK
72	2.95e-44	0.846021	0.511	0.132	4.81e-40	Fibroblasts	PLPP1
73	3.94e-43	0.430514	0.326	0.044	6.42e-39	Fibroblasts	RCN3
74	1.15e-42	0.658584	0.466	0.108	1.87e-38	Fibroblasts	MFGE8
75	1.39e-41	0.52283	0.451	0.104	2.27e-37	Fibroblasts	CNN3
76	2.04e-41	0.761551	0.659	0.243	3.33e-37	Fibroblasts	HSPB1
77	2.11e-41	0.411751	0.269	0.027	3.43e-37	Fibroblasts	ARMC9
78	8.97e-41	0.718658	0.519	0.153	1.46e-36	Fibroblasts	ACTN1
79	1.09e-40	0.747121	0.617	0.207	1.77e-36	Fibroblasts	HTRA1
80	1.7e-40	0.709119	0.428	0.098	2.77e-36	Fibroblasts	PARD3
81	2.06e-39	0.389446	0.265	0.028	3.36e-35	Fibroblasts	ID4
82	3.66e-39	0.444617	0.295	0.04	5.96e-35	Fibroblasts	ENAH
83	6.3e-39	0.465141	0.25	0.024	1.03e-34	Fibroblasts	LINC01060
84	8.28e-39	0.782248	0.591	0.185	1.35e-34	Fibroblasts	C11orf96
85	7.36e-38	0.77312	0.568	0.174	1.2e-33	Fibroblasts	LHFPL6
86	9.58e-38	0.351027	0.265	0.031	1.56e-33	Fibroblasts	CERCAM
87	1.89e-37	0.365751	0.284	0.037	3.08e-33	Fibroblasts	TMEM98
88	1.91e-37	0.633409	0.477	0.135	3.12e-33	Fibroblasts	CD151
89	3.23e-37	0.553621	0.379	0.077	5.26e-33	Fibroblasts	ANK3
90	3.77e-37	0.484157	0.386	0.085	6.15e-33	Fibroblasts	PPIC
91	1.53e-36	0.384231	0.292	0.042	2.49e-32	Fibroblasts	ANO1
92	3.14e-36	0.77102	0.97	0.857	5.12e-32	Fibroblasts	ACTG1
93	3.56e-36	0.92588	0.769	0.416	5.8e-32	Fibroblasts	TPM4
94	4.16e-36	0.36601	0.25	0.028	6.77e-32	Fibroblasts	GPX8
95	5.97e-36	1.15694	0.86	0.509	9.73e-32	Fibroblasts	MT2A
96	7.23e-36	0.461772	0.337	0.062	1.18e-31	Fibroblasts	COX7A1
97	1.37e-35	0.504407	0.451	0.116	2.23e-31	Fibroblasts	NR2F2
98	5.84e-35	1.00389	0.367	0.084	9.52e-31	Fibroblasts	CCN1
99	1.09e-34	0.551295	0.47	0.135	1.77e-30	Fibroblasts	LGALS3BP
100	1.82e-34	0.487189	0.341	0.069	2.97e-30	Fibroblasts	CFH
101	2.95e-34	0.695578	0.492	0.163	4.81e-30	Fibroblasts	MICAL2
102	3.04e-34	0.592767	0.542	0.167	4.95e-30	Fibroblasts	CCDC102B
103	7.85e-34	0.426874	0.314	0.058	1.28e-29	Fibroblasts	DCBLD2
104	1.22e-33	0.626526	0.383	0.096	1.99e-29	Fibroblasts	BICD1
105	1.46e-33	0.600684	0.455	0.139	2.37e-29	Fibroblasts	PRDX4
106	2.61e-33	0.424863	0.326	0.062	4.25e-29	Fibroblasts	SOD3
107	3.71e-33	0.657663	0.583	0.211	6.04e-29	Fibroblasts	IGFBP4
108	1.64e-32	0.4553	0.337	0.07	2.67e-28	Fibroblasts	EDIL3
109	1.9e-32	0.346106	0.258	0.037	3.1e-28	Fibroblasts	LRRC32
110	3.78e-32	0.355875	0.265	0.041	6.16e-28	Fibroblasts	COPZ2
111	4.82e-32	0.507293	0.58	0.177	7.84e-28	Fibroblasts	PRKG1
112	2.5e-31	0.943321	0.466	0.147	4.07e-27	Fibroblasts	CCN2
113	2.96e-31	0.495836	0.462	0.14	4.82e-27	Fibroblasts	CALU
114	6.93e-31	0.619967	0.409	0.116	1.13e-26	Fibroblasts	CSRP1
115	1.4e-30	0.764709	0.572	0.23	2.28e-26	Fibroblasts	COL18A1
116	2.57e-30	0.554222	0.5	0.176	4.19e-26	Fibroblasts	OSTC
117	3.69e-30	0.554042	0.356	0.089	6.02e-26	Fibroblasts	BACE2
118	5.72e-30	0.625938	0.561	0.199	9.32e-26	Fibroblasts	DLC1
119	7.04e-30	0.549699	0.542	0.208	1.15e-25	Fibroblasts	RABAC1
120	1.22e-29	0.543555	0.288	0.056	1.99e-25	Fibroblasts	MT1E
121	1.54e-29	0.500636	0.428	0.124	2.52e-25	Fibroblasts	CDH13
122	4.47e-29	0.412601	0.261	0.046	7.27e-25	Fibroblasts	CCDC3
123	5.89e-29	0.495681	0.47	0.149	9.6e-25	Fibroblasts	PHLDA1
124	6.14e-29	0.630318	0.67	0.319	1e-24	Fibroblasts	CD59
125	2.14e-28	0.468821	0.405	0.113	3.48e-24	Fibroblasts	GEM
126	2.17e-28	0.451598	0.341	0.085	3.54e-24	Fibroblasts	MSRB3
127	4.18e-28	0.499855	0.307	0.07	6.81e-24	Fibroblasts	PROCR
128	5.27e-28	0.468614	0.307	0.069	8.58e-24	Fibroblasts	NR2F2-AS1
129	8.6e-28	0.469887	0.364	0.097	1.4e-23	Fibroblasts	S100A13
130	9.49e-28	0.368999	0.292	0.061	1.55e-23	Fibroblasts	SYNJ2
131	2.79e-27	0.468932	0.402	0.118	4.55e-23	Fibroblasts	ZFPM2
132	3.5e-27	0.696046	0.625	0.313	5.71e-23	Fibroblasts	PPIB
133	3.87e-27	0.510812	0.341	0.09	6.31e-23	Fibroblasts	MDK
134	5.71e-27	0.4905	0.428	0.131	9.3e-23	Fibroblasts	PDE3A
135	8.66e-27	0.463307	0.402	0.12	1.41e-22	Fibroblasts	ANTXR1
136	2.15e-26	0.443141	0.352	0.097	3.5e-22	Fibroblasts	PLAC9
137	2.23e-26	0.599041	0.413	0.131	3.63e-22	Fibroblasts	CAVIN1
138	2.69e-26	0.407075	0.583	0.207	4.38e-22	Fibroblasts	THY1
139	5.12e-26	0.476293	0.485	0.166	8.34e-22	Fibroblasts	COL5A2
140	5.2e-26	0.403075	0.386	0.116	8.47e-22	Fibroblasts	FSTL1
141	1.22e-25	0.409966	0.5	0.181	1.99e-21	Fibroblasts	BEX3
142	1.34e-25	0.382644	0.303	0.073	2.18e-21	Fibroblasts	F2R
143	1.84e-25	0.656003	0.58	0.277	3e-21	Fibroblasts	NAP1L1
144	2.66e-25	0.735949	0.871	0.582	4.33e-21	Fibroblasts	IFITM3
145	3.85e-25	0.492347	0.508	0.19	6.27e-21	Fibroblasts	ITGA1
146	5.95e-25	0.432476	0.352	0.102	9.69e-21	Fibroblasts	DKK3
147	1.3e-24	0.637833	0.716	0.388	2.11e-20	Fibroblasts	DYNLL1
148	2.22e-24	0.578828	0.504	0.209	3.62e-20	Fibroblasts	FLNA
149	2.51e-24	0.391727	0.288	0.07	4.1e-20	Fibroblasts	ECM1
150	2.83e-24	0.375233	0.295	0.073	4.61e-20	Fibroblasts	FBN1
151	3.42e-24	0.369273	0.295	0.073	5.58e-20	Fibroblasts	MYLK
152	3.53e-24	0.818704	0.909	0.783	5.74e-20	Fibroblasts	SERF2
153	4.66e-24	0.554563	0.496	0.201	7.59e-20	Fibroblasts	C12orf57
154	5.11e-24	0.354532	0.299	0.076	8.32e-20	Fibroblasts	FAM114A1
155	5.34e-24	0.414165	0.409	0.139	8.69e-20	Fibroblasts	CYB5R3
156	5.59e-24	0.344933	0.292	0.072	9.1e-20	Fibroblasts	RRAS
157	6.86e-24	0.401722	0.333	0.092	1.12e-19	Fibroblasts	MXRA8
158	7.5e-24	0.38001	0.292	0.073	1.22e-19	Fibroblasts	PDLIM7
159	2.01e-23	0.460573	0.337	0.094	3.27e-19	Fibroblasts	MMP11
160	4.26e-23	0.391772	0.333	0.099	6.94e-19	Fibroblasts	REXO2
161	7e-23	0.307538	0.254	0.056	1.14e-18	Fibroblasts	KANK2
162	7.69e-23	0.400055	0.318	0.087	1.25e-18	Fibroblasts	CYGB
163	8.24e-23	0.352072	0.303	0.082	1.34e-18	Fibroblasts	MXRA7
164	1.01e-22	0.405575	0.269	0.064	1.65e-18	Fibroblasts	CACNA2D1
165	1.05e-22	0.509557	0.591	0.286	1.72e-18	Fibroblasts	TUBB
166	5.22e-22	0.489026	0.527	0.22	8.5e-18	Fibroblasts	SERPINH1
167	8.97e-22	0.660897	0.758	0.51	1.46e-17	Fibroblasts	EEF2
168	1.15e-21	0.420348	0.348	0.11	1.87e-17	Fibroblasts	PCOLCE
169	1.28e-21	0.344004	0.307	0.087	2.09e-17	Fibroblasts	YIF1A
170	1.43e-21	0.548376	0.659	0.354	2.33e-17	Fibroblasts	ITGB1
171	1.52e-21	0.423811	0.356	0.113	2.48e-17	Fibroblasts	SGIP1
172	2e-21	1.25918	0.67	0.395	3.25e-17	Fibroblasts	S100A6
173	2.01e-21	0.385482	0.326	0.1	3.28e-17	Fibroblasts	PDLIM2
174	2.04e-21	0.355329	0.326	0.1	3.32e-17	Fibroblasts	RCN1
175	3.29e-21	0.339264	0.28	0.073	5.37e-17	Fibroblasts	GUCY1A2
176	4.24e-21	0.372873	0.42	0.155	6.9e-17	Fibroblasts	CLIC4
177	5.78e-21	0.665752	0.61	0.311	9.41e-17	Fibroblasts	TUBA1A
178	6.04e-21	0.480322	0.345	0.109	9.83e-17	Fibroblasts	CRISPLD2
179	6.58e-21	0.470179	0.572	0.277	1.07e-16	Fibroblasts	PEBP1
180	1.66e-20	0.41306	0.417	0.156	2.7e-16	Fibroblasts	CAVIN3
181	1.96e-20	0.386993	0.348	0.119	3.19e-16	Fibroblasts	PHPT1
182	3.92e-20	0.332364	0.341	0.107	6.38e-16	Fibroblasts	PIEZO2
183	4.37e-20	0.397242	0.466	0.187	7.11e-16	Fibroblasts	PALM2-AKAP2
184	6.26e-20	0.371654	0.341	0.112	1.02e-15	Fibroblasts	TGFB1I1
185	6.34e-20	0.387522	0.364	0.129	1.03e-15	Fibroblasts	TCEAL4
186	8.46e-20	0.417131	0.436	0.174	1.38e-15	Fibroblasts	MYO1D
187	8.67e-20	0.354519	0.341	0.113	1.41e-15	Fibroblasts	CAV1
188	1.06e-19	0.375473	0.364	0.122	1.72e-15	Fibroblasts	PDGFRB
189	1.59e-19	0.366514	0.318	0.102	2.59e-15	Fibroblasts	PLS3
190	2.64e-19	0.382001	0.436	0.174	4.3e-15	Fibroblasts	MAGED2
191	2.81e-19	0.429235	0.42	0.164	4.57e-15	Fibroblasts	EPS8
192	2.98e-19	0.424756	0.47	0.199	4.85e-15	Fibroblasts	PDLIM1
193	3.89e-19	0.34839	0.28	0.083	6.34e-15	Fibroblasts	ARHGAP10
194	8.92e-19	0.375832	0.337	0.12	1.45e-14	Fibroblasts	NENF
195	9.21e-19	0.39424	0.394	0.154	1.5e-14	Fibroblasts	KDELR2
196	1.77e-18	0.299714	0.28	0.084	2.89e-14	Fibroblasts	HDGFL3
197	1.85e-18	0.439664	0.326	0.11	3.02e-14	Fibroblasts	AKAP12
198	1.99e-18	0.453766	0.5	0.241	3.25e-14	Fibroblasts	P4HB
199	2.87e-18	0.383279	0.36	0.132	4.67e-14	Fibroblasts	RBPMS
200	5.41e-18	0.372333	0.348	0.128	8.82e-14	Fibroblasts	TCEAL9
201	6.3e-18	0.316448	0.261	0.074	1.03e-13	Fibroblasts	TNFAIP6
202	6.6e-18	0.388556	0.314	0.108	1.07e-13	Fibroblasts	MMP14
203	6.83e-18	0.319135	0.258	0.073	1.11e-13	Fibroblasts	GUCY1A1
204	7.87e-18	0.482776	0.943	0.884	1.28e-13	Fibroblasts	RPL5
205	9.35e-18	0.291229	0.258	0.074	1.52e-13	Fibroblasts	ASAP2
206	9.41e-18	0.30952	0.288	0.09	1.53e-13	Fibroblasts	GGT5
207	1.01e-17	0.551216	0.572	0.32	1.64e-13	Fibroblasts	TAGLN2
208	1.75e-17	0.463362	0.655	0.388	2.86e-13	Fibroblasts	CD99
209	3.81e-17	0.282181	0.25	0.072	6.21e-13	Fibroblasts	INAFM1
210	3.92e-17	0.391713	0.447	0.197	6.38e-13	Fibroblasts	SPATS2L
211	4.08e-17	0.577321	0.572	0.324	6.64e-13	Fibroblasts	PPDPF
212	4.85e-17	0.458587	0.568	0.308	7.9e-13	Fibroblasts	EID1
213	5e-17	0.408276	0.417	0.173	8.14e-13	Fibroblasts	CACNA1C
214	5.87e-17	0.610084	0.511	0.262	9.56e-13	Fibroblasts	JUN
215	6.31e-17	0.534395	0.803	0.576	1.03e-12	Fibroblasts	MYL12A
216	8.31e-17	0.385027	0.629	0.3	1.35e-12	Fibroblasts	COL4A2
217	8.83e-17	0.284915	0.413	0.164	1.44e-12	Fibroblasts	NREP
218	1.08e-16	0.33897	0.311	0.11	1.76e-12	Fibroblasts	MIR99AHG
219	1.63e-16	0.347655	0.288	0.098	2.65e-12	Fibroblasts	NCOA7
220	2.26e-16	0.289964	0.254	0.075	3.69e-12	Fibroblasts	ZFPM2-AS1
221	2.79e-16	0.52773	0.583	0.352	4.54e-12	Fibroblasts	GSN
222	6.06e-16	0.443925	0.33	0.125	9.88e-12	Fibroblasts	TIMP3
223	9.93e-16	0.269364	0.261	0.082	1.62e-11	Fibroblasts	ATP10A
224	1.06e-15	0.537857	0.492	0.262	1.73e-11	Fibroblasts	CD9
225	1.32e-15	0.393	0.341	0.139	2.15e-11	Fibroblasts	AOPEP
226	1.45e-15	0.324423	0.303	0.107	2.37e-11	Fibroblasts	CDH11
227	1.68e-15	0.370749	0.428	0.199	2.73e-11	Fibroblasts	ARF4
228	2.01e-15	0.479493	0.928	0.888	3.28e-11	Fibroblasts	MYL6
229	2.61e-15	0.368119	0.591	0.295	4.25e-11	Fibroblasts	COL4A1
230	3e-15	0.368008	0.409	0.178	4.88e-11	Fibroblasts	PRSS23
231	3.05e-15	0.461471	0.519	0.273	4.97e-11	Fibroblasts	RHOC
232	4.05e-15	0.363723	0.288	0.101	6.59e-11	Fibroblasts	PPP1R14A
233	5.18e-15	0.294075	0.364	0.149	8.43e-11	Fibroblasts	PLXDC1
234	7.41e-15	0.254311	0.295	0.105	1.21e-10	Fibroblasts	PPFIBP1
235	7.97e-15	0.354966	0.367	0.159	1.3e-10	Fibroblasts	ANXA6
236	1.11e-14	0.359114	0.303	0.116	1.8e-10	Fibroblasts	PARD3B
237	2.04e-14	0.322385	0.322	0.129	3.32e-10	Fibroblasts	DAP
238	2.1e-14	0.29981	0.292	0.109	3.41e-10	Fibroblasts	ILK
239	2.29e-14	0.272863	0.322	0.126	3.72e-10	Fibroblasts	HDLBP
240	2.35e-14	0.301828	0.28	0.102	3.83e-10	Fibroblasts	NUCB2
241	2.4e-14	0.402013	0.545	0.305	3.91e-10	Fibroblasts	NDUFS5
242	2.79e-14	0.286339	0.265	0.094	4.54e-10	Fibroblasts	ADI1
243	3.43e-14	0.422068	0.447	0.229	5.59e-10	Fibroblasts	PRDX5
244	3.62e-14	0.533583	0.489	0.28	5.89e-10	Fibroblasts	TMEM165
245	4.06e-14	0.355359	0.345	0.149	6.61e-10	Fibroblasts	VKORC1
246	4.21e-14	0.397386	0.883	0.743	6.85e-10	Fibroblasts	CD63
247	9.73e-14	0.271108	0.364	0.153	1.59e-09	Fibroblasts	ITM2C
248	1.64e-13	0.447614	0.576	0.361	2.67e-09	Fibroblasts	OST4
249	1.72e-13	0.277588	0.322	0.133	2.8e-09	Fibroblasts	MRFAP1
250	3.3e-13	0.606073	0.621	0.406	5.38e-09	Fibroblasts	MIF
251	4.94e-13	0.344372	0.383	0.181	8.04e-09	Fibroblasts	TSC22D1
252	6.23e-13	0.33025	0.428	0.209	1.02e-08	Fibroblasts	LMNA
253	6.53e-13	0.338573	0.28	0.11	1.06e-08	Fibroblasts	HOPX
254	7.71e-13	0.501785	0.64	0.441	1.26e-08	Fibroblasts	ANXA5
255	8.03e-13	0.441639	0.534	0.305	1.31e-08	Fibroblasts	PTMS
256	8.69e-13	0.727203	0.587	0.371	1.42e-08	Fibroblasts	ANXA2
257	9.13e-13	0.38557	0.443	0.239	1.49e-08	Fibroblasts	TMEM258
258	1.09e-12	0.365147	0.443	0.235	1.78e-08	Fibroblasts	NDUFB4
259	1.27e-12	0.291283	0.42	0.201	2.06e-08	Fibroblasts	RBMS3
260	1.36e-12	0.468824	0.629	0.443	2.22e-08	Fibroblasts	SNHG29
261	2.61e-12	0.336102	0.337	0.149	4.26e-08	Fibroblasts	CRIP2
262	2.9e-12	0.268297	0.265	0.103	4.72e-08	Fibroblasts	SRM
263	3.13e-12	0.411269	0.398	0.2	5.1e-08	Fibroblasts	ISG15
264	3.28e-12	0.268681	0.292	0.121	5.34e-08	Fibroblasts	CREB3L2
265	4.95e-12	0.302318	0.398	0.196	8.06e-08	Fibroblasts	ZNHIT1
266	5.32e-12	0.269652	0.269	0.107	8.67e-08	Fibroblasts	PRDX2
267	5.48e-12	0.55611	0.951	0.868	8.92e-08	Fibroblasts	GAPDH
268	6.16e-12	0.273324	0.417	0.212	1e-07	Fibroblasts	ISCU
269	1.26e-11	0.360406	0.504	0.294	2.05e-07	Fibroblasts	DAD1
270	1.58e-11	0.424429	0.652	0.486	2.57e-07	Fibroblasts	CALM2
271	1.71e-11	0.359802	0.345	0.167	2.79e-07	Fibroblasts	DLG1
272	1.82e-11	0.269697	0.417	0.209	2.96e-07	Fibroblasts	CDK2AP1
273	4.02e-11	0.251103	0.269	0.111	6.56e-07	Fibroblasts	TANC1
274	4.4e-11	0.360272	0.985	0.887	7.17e-07	Fibroblasts	RPL6
275	4.75e-11	0.308245	0.527	0.306	7.74e-07	Fibroblasts	SELENOW
276	7.64e-11	0.327531	0.314	0.149	1.24e-06	Fibroblasts	DST
277	1.07e-10	0.265018	0.405	0.201	1.74e-06	Fibroblasts	APBB2
278	1.2e-10	0.298175	0.273	0.122	1.95e-06	Fibroblasts	IFI27L2
279	1.3e-10	0.271427	0.269	0.115	2.11e-06	Fibroblasts	CMPK1
280	2.58e-10	0.288012	0.326	0.16	4.2e-06	Fibroblasts	RPL22L1
281	3.79e-10	0.284227	0.405	0.22	6.17e-06	Fibroblasts	SSR3
282	4.24e-10	0.418319	0.913	0.749	6.91e-06	Fibroblasts	S100A11
283	4.47e-10	0.605369	0.496	0.331	7.29e-06	Fibroblasts	PKM
284	5.22e-10	0.263742	0.299	0.139	8.5e-06	Fibroblasts	SVIL
285	6.09e-10	0.250009	0.333	0.164	9.92e-06	Fibroblasts	SEC31A
286	6.11e-10	0.25761	0.345	0.173	9.95e-06	Fibroblasts	PSMB5
287	8.48e-10	0.342854	0.898	0.846	1.38e-05	Fibroblasts	RACK1
288	1.05e-09	0.332676	0.561	0.367	1.71e-05	Fibroblasts	SKP1
289	1.17e-09	0.301265	0.333	0.173	1.91e-05	Fibroblasts	WDR1
290	1.29e-09	0.326013	0.451	0.262	2.09e-05	Fibroblasts	SEC61G
291	1.78e-09	0.368845	0.758	0.614	2.9e-05	Fibroblasts	RPL4
292	2.56e-09	0.256732	0.356	0.19	4.17e-05	Fibroblasts	KRT10
293	3.26e-09	0.43275	0.985	0.942	5.31e-05	Fibroblasts	RPL12
294	4.94e-09	0.366928	0.689	0.534	8.05e-05	Fibroblasts	MYL12B
295	6.84e-09	0.341524	0.572	0.388	0.00011138	Fibroblasts	SLC25A3
296	7.1e-09	0.290816	0.985	0.928	0.000115599	Fibroblasts	RPS8
297	8.48e-09	0.313591	0.936	0.88	0.000138209	Fibroblasts	NACA
298	8.56e-09	0.272693	0.28	0.137	0.000139459	Fibroblasts	ANKRD10
299	1.07e-08	0.267455	0.383	0.218	0.000173933	Fibroblasts	PSMD8
300	1.12e-08	0.288051	0.337	0.184	0.000182081	Fibroblasts	FNIP2
301	1.28e-08	0.351776	0.477	0.311	0.00020918	Fibroblasts	RBM3
302	1.33e-08	0.348725	0.511	0.345	0.000216211	Fibroblasts	CIRBP
303	1.66e-08	0.308544	0.519	0.33	0.000270114	Fibroblasts	MGST3
304	1.75e-08	0.29798	0.496	0.325	0.000285094	Fibroblasts	NDUFA13
305	2.83e-08	0.33027	1	0.99	0.000461569	Fibroblasts	EEF1A1
306	2.84e-08	0.332146	0.663	0.512	0.000463175	Fibroblasts	GSTP1
307	3.35e-08	0.327086	0.958	0.944	0.000545356	Fibroblasts	RPL7A
308	5.76e-08	0.251687	0.337	0.188	0.00093806	Fibroblasts	ANAPC11
309	5.78e-08	0.317954	0.667	0.523	0.000942172	Fibroblasts	SLC25A6
310	6.14e-08	0.278787	0.383	0.23	0.000999917	Fibroblasts	C4orf3
311	7.34e-08	0.326336	0.53	0.372	0.00119537	Fibroblasts	SEC61B
312	7.4e-08	0.276242	0.36	0.205	0.00120577	Fibroblasts	EXT1
313	1.01e-07	0.270962	0.428	0.266	0.0016399	Fibroblasts	SOD1
314	1.01e-07	0.27602	0.534	0.378	0.00164833	Fibroblasts	MORF4L1
315	1.02e-07	0.271803	0.515	0.346	0.00166488	Fibroblasts	PARK7
316	1.15e-07	0.271848	0.402	0.242	0.00187826	Fibroblasts	PRDX6
317	1.31e-07	0.354214	0.636	0.489	0.00213125	Fibroblasts	CHCHD2
318	1.31e-07	0.282316	0.311	0.171	0.00213976	Fibroblasts	PDLIM5
319	1.45e-07	0.289846	0.295	0.162	0.00236375	Fibroblasts	NR4A1
320	1.47e-07	0.271483	0.386	0.234	0.00238668	Fibroblasts	ATP5PD
321	2.81e-07	0.34839	0.686	0.563	0.00458167	Fibroblasts	NME2
322	3.45e-07	0.271138	0.886	0.834	0.00562583	Fibroblasts	GNAS
323	3.58e-07	0.304703	0.424	0.277	0.00583591	Fibroblasts	NDUFA11
324	4.24e-07	0.272126	0.458	0.308	0.00690131	Fibroblasts	EDF1
325	6.83e-07	0.340748	0.848	0.781	0.0111302	Fibroblasts	RPL10A
326	6.94e-07	0.323788	0.595	0.473	0.0113055	Fibroblasts	CCNI
327	7.66e-07	0.288963	0.958	0.925	0.0124786	Fibroblasts	RPL15
328	1.58e-06	0.276226	0.864	0.786	0.0257972	Fibroblasts	RPL24
329	1.86e-06	0.252785	0.333	0.203	0.0302244	Fibroblasts	POLR2L
330	2.54e-06	0.282427	0.511	0.373	0.0413021	Fibroblasts	LAPTM4A
331	2.59e-06	0.289939	0.481	0.343	0.0421568	Fibroblasts	GUK1
332	3.94e-06	0.281032	0.466	0.327	0.0642337	Fibroblasts	TIMP2
333	4.54e-06	0.262142	0.311	0.185	0.07402	Fibroblasts	MAP4
334	8.03e-06	0.251856	0.932	0.882	0.13088	Fibroblasts	RPL14
335	9.16e-06	0.29774	0.78	0.682	0.14922	Fibroblasts	PPIA
336	1.58e-05	0.283895	0.386	0.259	0.256712	Fibroblasts	TRIO
337	1.8e-05	0.566826	0.284	0.173	0.293142	Fibroblasts	RAB13
338	1.83e-05	0.262672	0.705	0.607	0.29865	Fibroblasts	BTF3
339	3.07e-05	0.280956	0.326	0.217	0.500111	Fibroblasts	IFI6
340	4.13e-05	0.552134	0.568	0.461	0.672974	Fibroblasts	NPM1
341	0.000166746	0.256768	0.663	0.582	1	Fibroblasts	CLIC1
342	0.000192375	0.321268	0.511	0.42	1	Fibroblasts	LPP
343	0.000375184	0.267299	0.746	0.673	1	Fibroblasts	RPLP0
344	0.00649475	0.302359	0.25	0.172	1	Fibroblasts	NDUFA4L2
345	3.55e-104	1.63202	0.958	0.206	5.78e-100	Macrophages	C1QB
346	2.98e-87	1.45203	0.916	0.199	4.85e-83	Macrophages	C1QC
347	6.4e-85	1.38164	0.908	0.215	1.04e-80	Macrophages	C1QA
348	6.49e-81	1.62428	0.992	0.41	1.06e-76	Macrophages	HLA-DPB1
349	1.58e-76	1.18382	0.765	0.157	2.57e-72	Macrophages	SLC16A10
350	8.28e-76	1.58496	0.992	0.422	1.35e-71	Macrophages	HLA-DPA1
351	3.95e-72	1.10493	1	0.944	6.44e-68	Macrophages	FTL
352	4.95e-69	1.30055	0.912	0.31	8.06e-65	Macrophages	TYROBP
353	3.64e-68	1.61429	0.992	0.532	5.92e-64	Macrophages	CD74
354	2.37e-66	1.23579	0.908	0.336	3.86e-62	Macrophages	DOCK4
355	9.01e-63	1.06946	1	0.966	1.47e-58	Macrophages	FTH1
356	1.71e-61	1.06147	0.727	0.193	2.79e-57	Macrophages	HLA-DRB5
357	1.45e-59	1.07854	0.992	0.4	2.37e-55	Macrophages	HLA-DRB1
358	8.53e-55	1.02979	0.786	0.264	1.39e-50	Macrophages	AIF1
359	1.38e-53	0.995409	0.832	0.273	2.24e-49	Macrophages	HLA-DQB1
360	2.03e-53	0.882453	0.996	0.429	3.31e-49	Macrophages	HLA-DRA
361	4.24e-51	0.981394	0.84	0.279	6.91e-47	Macrophages	HLA-DQA1
362	1.31e-50	0.959202	0.849	0.314	2.14e-46	Macrophages	NAMPT
363	1.62e-50	1.10531	0.803	0.347	2.64e-46	Macrophages	FRMD4A
364	2.94e-50	1.03868	0.824	0.424	4.78e-46	Macrophages	NPC2
365	5.94e-48	0.887853	0.664	0.213	9.68e-44	Macrophages	MS4A6A
366	3.02e-47	1.05336	0.786	0.305	4.93e-43	Macrophages	FCER1G
367	5.37e-47	1.01572	0.777	0.299	8.74e-43	Macrophages	APOE
368	1.44e-46	0.870066	0.605	0.156	2.35e-42	Macrophages	KCNMA1
369	5.15e-46	1.04521	0.815	0.329	8.38e-42	Macrophages	ZNF331
370	6.16e-46	0.932341	0.668	0.216	1e-41	Macrophages	CD14
371	5.6e-45	0.937096	0.866	0.489	9.12e-41	Macrophages	PSAP
372	7.24e-45	1.02845	0.672	0.236	1.18e-40	Macrophages	IFI30
373	3.14e-43	0.826924	0.567	0.152	5.12e-39	Macrophages	C3
374	1.26e-37	0.817251	0.613	0.203	2.05e-33	Macrophages	C5AR1
375	1.65e-36	0.862606	0.773	0.401	2.69e-32	Macrophages	HERPUD1
376	4.91e-36	0.802964	0.756	0.326	8.01e-32	Macrophages	MAP3K8
377	6.24e-36	0.772338	0.571	0.186	1.02e-31	Macrophages	MS4A7
378	8.75e-36	1.01084	0.752	0.373	1.42e-31	Macrophages	PLXDC2
379	8.91e-36	0.720671	0.466	0.124	1.45e-31	Macrophages	FOLR2
380	1.6e-35	0.850089	0.95	0.677	2.61e-31	Macrophages	CST3
381	4e-35	0.781859	0.727	0.294	6.51e-31	Macrophages	SIPA1L1
382	7.85e-35	0.766064	0.588	0.215	1.28e-30	Macrophages	CD68
383	7.94e-35	0.758218	0.584	0.203	1.29e-30	Macrophages	MANBA
384	4.5e-33	0.845454	0.584	0.22	7.34e-29	Macrophages	UBASH3B
385	6.71e-33	0.72404	0.618	0.216	1.09e-28	Macrophages	ACSL1
386	4.51e-31	0.780584	0.529	0.191	7.34e-27	Macrophages	CD86
387	2.72e-29	0.837926	0.828	0.529	4.43e-25	Macrophages	ATP1B3
388	3.01e-29	0.640628	0.958	0.691	4.91e-25	Macrophages	SRGN
389	4.42e-29	0.664305	0.571	0.202	7.2e-25	Macrophages	RBM47
390	5.7e-29	0.679843	0.366	0.09	9.28e-25	Macrophages	SDS
391	8.96e-29	0.723166	0.58	0.239	1.46e-24	Macrophages	PLAUR
392	1.33e-28	0.732413	0.756	0.441	2.17e-24	Macrophages	CTSB
393	8.62e-28	0.659452	0.525	0.193	1.4e-23	Macrophages	CSF2RA
394	2.27e-27	0.694549	0.639	0.293	3.7e-23	Macrophages	RNF149
395	2.58e-27	0.656	0.639	0.311	4.21e-23	Macrophages	LITAF
396	1.45e-26	0.742923	0.66	0.338	2.37e-22	Macrophages	LAPTM5
397	1.51e-26	0.71153	0.462	0.153	2.46e-22	Macrophages	APOC1
398	2.69e-26	0.632222	0.513	0.188	4.38e-22	Macrophages	FCGR3A
399	7.82e-26	0.729857	0.706	0.391	1.27e-21	Macrophages	LRMDA
400	1.35e-25	0.691574	0.521	0.211	2.2e-21	Macrophages	FMNL2
401	2e-25	0.650453	0.676	0.311	3.26e-21	Macrophages	SAMSN1
402	1.13e-24	0.579554	0.882	0.537	1.84e-20	Macrophages	SAT1
403	1.47e-24	0.502483	0.55	0.207	2.4e-20	Macrophages	HLA-DQA2
404	3.73e-24	0.579417	0.63	0.265	6.07e-20	Macrophages	RGS1
405	4.05e-24	0.693014	0.752	0.431	6.59e-20	Macrophages	ELL2
406	5.07e-24	0.572459	0.437	0.155	8.26e-20	Macrophages	FMN1
407	6.09e-24	0.535644	0.382	0.121	9.92e-20	Macrophages	TREM2
408	6.73e-24	0.720154	0.655	0.343	1.1e-19	Macrophages	RAB31
409	1.92e-23	0.600538	0.487	0.197	3.13e-19	Macrophages	TMEM176B
410	3.68e-23	0.649293	0.521	0.215	5.99e-19	Macrophages	SELENOP
411	3.92e-23	0.677503	0.807	0.572	6.39e-19	Macrophages	AKAP13
412	1.26e-22	0.632334	0.714	0.388	2.06e-18	Macrophages	FKBP5
413	6.5e-22	0.676349	0.664	0.351	1.06e-17	Macrophages	CELF2
414	7.11e-22	0.63303	0.761	0.457	1.16e-17	Macrophages	CEBPD
415	1.42e-21	0.634768	0.479	0.226	2.32e-17	Macrophages	RGS10
416	7.68e-21	0.448617	0.664	0.39	1.25e-16	Macrophages	CTSD
417	1.17e-20	0.65431	0.618	0.364	1.9e-16	Macrophages	QKI
418	5.94e-20	0.620289	0.609	0.326	9.67e-16	Macrophages	RAPGEF1
419	6.07e-20	0.523732	0.471	0.193	9.89e-16	Macrophages	EPB41L3
420	1.06e-19	0.64782	0.559	0.322	1.73e-15	Macrophages	RNF130
421	1.48e-19	0.530301	0.382	0.136	2.42e-15	Macrophages	MERTK
422	2.4e-19	0.568456	0.487	0.222	3.91e-15	Macrophages	FAM49A
423	2.46e-19	0.518914	0.387	0.143	4.01e-15	Macrophages	SLC1A3
424	3.44e-19	0.544473	0.945	0.833	5.6e-15	Macrophages	ITM2B
425	6.22e-19	0.527208	0.496	0.226	1.01e-14	Macrophages	AXL
426	8.17e-19	0.582508	0.496	0.238	1.33e-14	Macrophages	RNASET2
427	8.49e-19	0.627347	0.517	0.255	1.38e-14	Macrophages	GAB2
428	9.43e-19	0.478522	0.445	0.178	1.54e-14	Macrophages	MSR1
429	1.97e-18	0.652376	0.571	0.325	3.21e-14	Macrophages	CREM
430	9.86e-18	0.537204	0.5	0.246	1.61e-13	Macrophages	CTSL
431	1.03e-17	0.507396	0.441	0.194	1.68e-13	Macrophages	TBXAS1
432	5.92e-17	0.520769	0.45	0.209	9.64e-13	Macrophages	FCGR2A
433	9.5e-17	0.589233	0.567	0.328	1.55e-12	Macrophages	SNX9
434	2.04e-16	0.466485	0.504	0.252	3.32e-12	Macrophages	GLUL
435	2.41e-16	0.456227	0.429	0.19	3.92e-12	Macrophages	CPVL
436	3.56e-16	0.462806	0.441	0.194	5.8e-12	Macrophages	RNF144B
437	1.01e-15	0.594752	0.529	0.314	1.64e-11	Macrophages	GRN
438	1.05e-15	0.427372	0.378	0.156	1.72e-11	Macrophages	BNC2
439	1.19e-15	0.491351	0.395	0.179	1.94e-11	Macrophages	RAB20
440	2.89e-15	0.562484	0.525	0.308	4.7e-11	Macrophages	ASAH1
441	3.3e-15	0.463067	0.513	0.262	5.38e-11	Macrophages	CTSS
442	4.83e-15	0.486588	0.374	0.168	7.87e-11	Macrophages	PPARD
443	6.84e-15	0.490006	0.412	0.195	1.11e-10	Macrophages	HLA-DMB
444	7.27e-15	0.59525	0.622	0.416	1.18e-10	Macrophages	FOXN3
445	8.67e-15	0.435222	0.303	0.115	1.41e-10	Macrophages	MS4A4A
446	1.47e-14	0.48252	0.525	0.279	2.39e-10	Macrophages	SGK1
447	4.58e-14	0.418815	0.408	0.185	7.46e-10	Macrophages	CHKA
448	5.24e-14	0.428631	0.929	0.838	8.53e-10	Macrophages	MT-ND2
449	6.43e-14	0.487988	0.794	0.637	1.05e-09	Macrophages	DUSP1
450	7.98e-14	0.548366	0.412	0.205	1.3e-09	Macrophages	ITSN1
451	8.18e-14	0.428421	0.332	0.144	1.33e-09	Macrophages	EMILIN2
452	9.52e-14	0.388378	0.294	0.113	1.55e-09	Macrophages	VSIG4
453	1.63e-13	0.518863	0.534	0.309	2.66e-09	Macrophages	ELMO1
454	2.33e-13	0.386054	0.303	0.124	3.8e-09	Macrophages	GPR137B
455	3.22e-13	0.550779	0.563	0.361	5.24e-09	Macrophages	LDLRAD4
456	5.47e-13	0.448377	0.895	0.724	8.9e-09	Macrophages	NEAT1
457	5.61e-13	0.569709	0.534	0.357	9.14e-09	Macrophages	FCGRT
458	5.68e-13	0.439558	0.475	0.241	9.26e-09	Macrophages	HLA-DMA
459	1.45e-12	0.408814	0.336	0.152	2.37e-08	Macrophages	CSF1R
460	3.73e-12	0.373421	0.34	0.147	6.08e-08	Macrophages	SLC11A1
461	3.75e-12	0.490314	0.727	0.651	6.1e-08	Macrophages	GABARAP
462	3.79e-12	0.467921	0.378	0.201	6.17e-08	Macrophages	AKR1B1
463	5e-12	0.478777	0.42	0.232	8.15e-08	Macrophages	ATF6
464	5.19e-12	0.406218	0.311	0.134	8.45e-08	Macrophages	CIITA
465	6.03e-12	0.507972	0.437	0.251	9.82e-08	Macrophages	REL
466	7.24e-12	0.388393	0.328	0.151	1.18e-07	Macrophages	IRS2
467	7.77e-12	0.510623	0.357	0.18	1.27e-07	Macrophages	TANC2
468	1.26e-11	0.290677	0.996	0.991	2.06e-07	Macrophages	B2M
469	1.87e-11	0.364994	0.315	0.14	3.05e-07	Macrophages	CD163
470	1.97e-11	0.368029	0.307	0.135	3.2e-07	Macrophages	ITGAX
471	2.85e-11	0.424152	0.366	0.185	4.65e-07	Macrophages	CXCL16
472	2.92e-11	0.374237	0.307	0.144	4.75e-07	Macrophages	AP1B1
473	5.94e-11	0.362225	0.319	0.154	9.67e-07	Macrophages	LY86
474	6.41e-11	0.36158	0.324	0.147	1.04e-06	Macrophages	SLCO2B1
475	1.38e-10	0.310526	0.256	0.104	2.24e-06	Macrophages	ABCA1
476	2e-10	0.347671	0.307	0.144	3.25e-06	Macrophages	MAFB
477	2e-10	0.494541	0.563	0.404	3.25e-06	Macrophages	CHST11
478	2.32e-10	0.388203	0.437	0.25	3.78e-06	Macrophages	PFKFB3
479	2.65e-10	0.457709	0.559	0.43	4.31e-06	Macrophages	BRI3
480	2.71e-10	0.432917	0.408	0.224	4.42e-06	Macrophages	LGMN
481	2.83e-10	0.409515	0.37	0.206	4.61e-06	Macrophages	GNA13
482	2.87e-10	0.38852	0.429	0.239	4.67e-06	Macrophages	SLC8A1
483	5.75e-10	0.423721	0.324	0.171	9.36e-06	Macrophages	SH3TC1
484	8.65e-10	0.42533	0.5	0.318	1.41e-05	Macrophages	DOCK8
485	1.22e-09	0.32015	0.307	0.147	1.99e-05	Macrophages	CFD
486	1.26e-09	0.383641	0.382	0.208	2.05e-05	Macrophages	SRGAP1
487	1.28e-09	0.322047	0.286	0.133	2.08e-05	Macrophages	TBC1D9
488	1.5e-09	0.377067	0.714	0.62	2.44e-05	Macrophages	OAZ1
489	1.59e-09	0.384615	0.382	0.221	2.58e-05	Macrophages	FYB1
490	1.78e-09	0.38531	0.336	0.178	2.91e-05	Macrophages	MIR181A1HG
491	2.64e-09	0.403739	0.382	0.214	4.3e-05	Macrophages	MAN1A1
492	4.36e-09	0.403422	0.374	0.223	7.1e-05	Macrophages	RIN3
493	4.66e-09	0.32138	0.256	0.115	7.59e-05	Macrophages	IGSF6
494	5.2e-09	0.318832	0.286	0.138	8.48e-05	Macrophages	TLR2
495	5.58e-09	0.3874	0.395	0.235	9.09e-05	Macrophages	ITGB2
496	7.06e-09	0.261803	0.261	0.119	0.000115033	Macrophages	F13A1
497	7.08e-09	0.382301	0.555	0.4	0.000115339	Macrophages	MARCKS
498	8.27e-09	0.456664	0.387	0.232	0.000134652	Macrophages	PLTP
499	9.82e-09	0.289294	0.256	0.117	0.000159901	Macrophages	FAM110B
500	1.01e-08	0.457278	0.416	0.273	0.000164642	Macrophages	PIK3R1
501	1.22e-08	0.331488	0.319	0.169	0.000199483	Macrophages	GPNMB
502	1.27e-08	0.460014	0.412	0.264	0.000207581	Macrophages	ITPR2
503	1.4e-08	0.419105	0.513	0.394	0.000227555	Macrophages	FXYD5
504	1.87e-08	0.313839	0.319	0.168	0.000305383	Macrophages	GK
505	2.93e-08	0.331622	0.277	0.143	0.000477469	Macrophages	HAVCR2
506	3.68e-08	0.335814	0.513	0.334	0.000599623	Macrophages	CXCR4
507	6.4e-08	0.264147	0.256	0.124	0.00104177	Macrophages	STAB1
508	7.77e-08	0.387374	0.311	0.175	0.00126607	Macrophages	FCHO2
509	8.76e-08	0.38446	0.349	0.216	0.00142634	Macrophages	VAMP8
510	9.47e-08	0.437382	0.513	0.391	0.00154323	Macrophages	ETV6
511	1.44e-07	0.306983	0.269	0.141	0.00234065	Macrophages	CREG1
512	1.52e-07	0.378535	0.462	0.331	0.00247776	Macrophages	TIMP2
513	1.8e-07	0.367808	0.353	0.216	0.00292858	Macrophages	SUSD6
514	2.1e-07	0.380133	0.366	0.23	0.00341323	Macrophages	ATG7
515	2.61e-07	0.324381	0.5	0.367	0.00424912	Macrophages	SDCBP
516	4.17e-07	0.264295	0.382	0.233	0.00679557	Macrophages	IRAK3
517	7.94e-07	0.353145	0.395	0.266	0.0129402	Macrophages	IQGAP2
518	8.26e-07	0.363039	0.466	0.329	0.0134476	Macrophages	FNBP1
519	1.11e-06	0.365102	0.328	0.205	0.018136	Macrophages	JPT1
520	1.72e-06	0.350685	0.391	0.264	0.0280201	Macrophages	MAML3
521	1.86e-06	0.303171	0.261	0.148	0.03032	Macrophages	ARRB2
522	2.86e-06	0.372176	0.324	0.206	0.0465555	Macrophages	NR4A3
523	3.06e-06	0.359124	0.332	0.202	0.0498484	Macrophages	RNASE1
524	3.08e-06	0.314766	0.42	0.303	0.0502309	Macrophages	FAM49B
525	3.12e-06	0.394917	0.336	0.223	0.0508763	Macrophages	ARHGAP24
526	3.25e-06	0.26623	0.378	0.237	0.05301	Macrophages	AOAH
527	3.5e-06	0.261006	0.265	0.15	0.0569549	Macrophages	TBC1D14
528	3.78e-06	0.407331	0.416	0.315	0.0615721	Macrophages	ATP6V1F
529	3.78e-06	0.368795	0.374	0.264	0.0616039	Macrophages	B4GALT1
530	6.16e-06	0.275535	0.37	0.257	0.100356	Macrophages	CD37
531	6.75e-06	0.356653	0.378	0.27	0.109997	Macrophages	GNAQ
532	8.19e-06	0.363222	0.382	0.269	0.13345	Macrophages	ELF2
533	9.05e-06	0.277614	0.399	0.266	0.147465	Macrophages	RGS2
534	9.58e-06	0.295675	0.269	0.159	0.156023	Macrophages	CLEC7A
535	1.27e-05	0.339134	0.429	0.306	0.207683	Macrophages	PDE4B
536	1.82e-05	0.317253	0.458	0.344	0.296091	Macrophages	CCNH
537	1.99e-05	0.357714	0.433	0.333	0.323484	Macrophages	HIF1A
538	2.19e-05	0.270481	0.261	0.154	0.35709	Macrophages	MIS18BP1
539	2.68e-05	0.319501	0.307	0.202	0.436719	Macrophages	PAPSS2
540	2.72e-05	0.276983	0.34	0.232	0.442387	Macrophages	PLSCR1
541	3e-05	0.297862	0.34	0.234	0.489366	Macrophages	FOXO3
542	3.02e-05	0.335038	0.433	0.34	0.491558	Macrophages	ZFAND5
543	3.08e-05	0.274131	0.408	0.292	0.502443	Macrophages	CMIP
544	3.22e-05	0.357487	0.391	0.292	0.524307	Macrophages	SEC14L1
545	3.43e-05	0.271182	0.668	0.588	0.558578	Macrophages	TUBA1B
546	5.28e-05	0.290612	0.332	0.227	0.859582	Macrophages	ARL4C
547	5.81e-05	0.311993	0.357	0.254	0.946296	Macrophages	INPP5D
548	8.6e-05	0.300211	0.437	0.344	1	Macrophages	LGALS3
549	8.82e-05	0.292137	0.332	0.233	1	Macrophages	SFMBT2
550	0.000134596	0.264659	0.265	0.173	1	Macrophages	BLVRB
551	0.000175046	0.282171	0.382	0.302	1	Macrophages	MEF2A
552	0.000315011	0.365549	0.433	0.389	1	Macrophages	UBE2D3
553	0.000443719	0.261951	0.282	0.195	1	Macrophages	HBB
554	0.000503001	0.283611	0.399	0.327	1	Macrophages	CEBPB
555	0.000563419	0.254668	0.408	0.327	1	Macrophages	DPYD
556	0.000564168	0.294355	0.324	0.25	1	Macrophages	IFNGR1
557	0.000564411	0.250198	0.643	0.559	1	Macrophages	ZFP36
558	0.000724905	0.329792	0.429	0.365	1	Macrophages	ZSWIM6
559	0.00086145	0.260254	0.559	0.46	1	Macrophages	CYBA
560	0.00100696	0.28045	0.315	0.241	1	Macrophages	METRNL
561	0.00139665	0.258064	0.269	0.193	1	Macrophages	MGAT1
562	0.00261336	0.263639	0.324	0.253	1	Macrophages	PELI1
563	0.00437894	0.262248	0.311	0.252	1	Macrophages	GRB2
564	0.00453691	0.257309	0.282	0.217	1	Macrophages	AFF1
565	0.00953894	0.257478	0.282	0.231	1	Macrophages	RB1
566	1.01e-159	1.10674	0.613	0.005	1.65e-155	Monocytes (1)	GRM8
567	3.48e-158	1.85228	0.887	0.075	5.67e-154	Monocytes (1)	NDUFA4L2
568	5.2e-149	2.23423	0.914	0.11	8.47e-145	Monocytes (1)	RGS5
569	4.2e-142	2.35931	0.962	0.142	6.84e-138	Monocytes (1)	PRKG1
570	5.69e-139	3.95647	0.763	0.065	9.27e-135	Monocytes (1)	MMP9
571	9.6e-136	1.11709	0.548	0.008	1.56e-131	Monocytes (1)	CACNB2
572	8.37e-135	1.25977	0.613	0.021	1.36e-130	Monocytes (1)	CPE
573	2.34e-126	0.976485	0.586	0.021	3.82e-122	Monocytes (1)	ENPEP
574	1e-117	1.98351	0.909	0.18	1.63e-113	Monocytes (1)	THY1
575	5.66e-117	0.959289	0.554	0.022	9.23e-113	Monocytes (1)	HIGD1B
576	2.06e-108	1.38773	0.871	0.14	3.36e-104	Monocytes (1)	CCDC102B
577	2.58e-106	2.04283	0.5	0.019	4.21e-102	Monocytes (1)	IBSP
578	2.15e-105	0.807281	0.473	0.014	3.51e-101	Monocytes (1)	OLFML2A
579	2.32e-100	1.89205	0.989	0.276	3.78e-96	Monocytes (1)	CALD1
580	1.86e-98	0.933399	0.5	0.025	3.03e-94	Monocytes (1)	EBF2
581	2.93e-98	1.03549	0.634	0.062	4.77e-94	Monocytes (1)	NOTCH3
582	2.8e-96	0.952299	0.586	0.049	4.56e-92	Monocytes (1)	EDNRA
583	1.17e-91	1.10669	0.683	0.087	1.9e-87	Monocytes (1)	PDGFRB
584	4.92e-90	1.33489	0.742	0.12	8.02e-86	Monocytes (1)	SOX5
585	1.31e-86	1.45986	0.828	0.18	2.14e-82	Monocytes (1)	DLC1
586	7.85e-85	1.24768	0.758	0.137	1.28e-80	Monocytes (1)	MCAM
587	4.06e-84	1.00418	0.704	0.108	6.62e-80	Monocytes (1)	PLXDC1
588	1.41e-83	1.45649	0.823	0.175	2.3e-79	Monocytes (1)	C11orf96
589	2e-83	1.06276	0.608	0.075	3.26e-79	Monocytes (1)	ANGPT2
590	4.32e-83	0.6071	0.376	0.01	7.03e-79	Monocytes (1)	ADRA1B
591	3.07e-82	1.30181	0.726	0.13	5.01e-78	Monocytes (1)	EBF1
592	1.21e-81	0.684485	0.457	0.029	1.97e-77	Monocytes (1)	CD248
593	2.97e-81	1.19866	0.753	0.144	4.84e-77	Monocytes (1)	COL5A2
594	3.76e-80	1.97853	1	0.55	6.12e-76	Monocytes (1)	IGFBP7
595	1.4e-78	1.20762	0.785	0.166	2.28e-74	Monocytes (1)	LHFPL6
596	1.22e-77	0.840247	0.543	0.058	1.98e-73	Monocytes (1)	PDE1A
597	1.8e-76	1.22029	0.844	0.186	2.93e-72	Monocytes (1)	UACA
598	2.58e-76	1.34348	0.78	0.179	4.2e-72	Monocytes (1)	MIR4435-2HG
599	1.5e-75	1.00913	0.608	0.082	2.44e-71	Monocytes (1)	CRISPLD2
600	7.11e-75	1.26637	0.753	0.136	1.16e-70	Monocytes (1)	NRG3
601	1.33e-74	1.43038	0.892	0.256	2.17e-70	Monocytes (1)	COL6A2
602	2.6e-74	0.519808	0.371	0.016	4.23e-70	Monocytes (1)	GPM6B
603	9.69e-73	0.752078	0.516	0.056	1.58e-68	Monocytes (1)	ARHGAP42
604	7.73e-72	1.52908	0.984	0.341	1.26e-67	Monocytes (1)	FN1
605	1.07e-71	0.797718	0.462	0.042	1.74e-67	Monocytes (1)	SEMA5A
606	3.88e-70	0.933735	0.586	0.082	6.31e-66	Monocytes (1)	AKAP12
607	2.5e-69	0.871783	0.511	0.06	4.07e-65	Monocytes (1)	RNF152
608	2.93e-69	1.26957	0.828	0.212	4.77e-65	Monocytes (1)	COL18A1
609	3.42e-68	0.448952	0.285	0.004	5.57e-64	Monocytes (1)	TRPC6
610	3.01e-67	0.843125	0.586	0.088	4.91e-63	Monocytes (1)	PCOLCE
611	3.86e-67	0.890443	0.516	0.067	6.29e-63	Monocytes (1)	OLFML3
612	5.6e-67	0.473901	0.263	0.002	9.12e-63	Monocytes (1)	ACAN
613	2.37e-64	0.602172	0.452	0.046	3.86e-60	Monocytes (1)	FAT1
614	4.78e-64	1.18561	0.919	0.276	7.79e-60	Monocytes (1)	COL4A2
615	6.34e-64	1.04808	0.634	0.118	1.03e-59	Monocytes (1)	PDE3A
616	1.1e-63	1.16367	0.704	0.167	1.79e-59	Monocytes (1)	CYTOR
617	1.25e-63	1.04919	0.554	0.084	2.03e-59	Monocytes (1)	SPARCL1
618	5.72e-63	0.728735	0.532	0.075	9.32e-59	Monocytes (1)	PPP1R14A
619	5.57e-62	0.731473	0.339	0.019	9.08e-58	Monocytes (1)	RASD1
620	2.94e-61	0.609127	0.403	0.036	4.78e-57	Monocytes (1)	CDH6
621	5.76e-61	0.463937	0.323	0.016	9.38e-57	Monocytes (1)	GJC1
622	6.19e-61	0.447143	0.274	0.007	1.01e-56	Monocytes (1)	COX4I2
623	4.25e-60	1.07562	0.957	0.274	6.92e-56	Monocytes (1)	BGN
624	5.12e-60	1.02265	0.903	0.265	8.34e-56	Monocytes (1)	COL4A1
625	5.69e-60	0.649634	0.43	0.046	9.27e-56	Monocytes (1)	SEPTIN4
626	1.37e-59	1.08897	0.806	0.21	2.23e-55	Monocytes (1)	TPM2
627	1.75e-59	1.04706	0.688	0.155	2.85e-55	Monocytes (1)	COL6A1
628	6.15e-58	0.582287	0.973	0.263	1e-53	Monocytes (1)	COL1A2
629	7.38e-58	0.551453	0.409	0.04	1.2e-53	Monocytes (1)	GJA4
630	9.07e-58	0.897771	0.645	0.142	1.48e-53	Monocytes (1)	PHLDA1
631	3.03e-57	0.733478	0.452	0.058	4.94e-53	Monocytes (1)	KCNE4
632	2.38e-56	0.916114	0.57	0.107	3.88e-52	Monocytes (1)	GEM
633	1.53e-55	0.644832	0.446	0.059	2.49e-51	Monocytes (1)	SSRP1
634	3.92e-55	0.881632	0.64	0.143	6.38e-51	Monocytes (1)	LAMA4
635	6.88e-55	0.484823	0.269	0.01	1.12e-50	Monocytes (1)	SVEP1
636	2.77e-54	0.705796	0.505	0.081	4.51e-50	Monocytes (1)	MXRA8
637	3.26e-54	0.954669	0.742	0.206	5.31e-50	Monocytes (1)	SERPINH1
638	4.58e-54	0.856967	0.452	0.06	7.47e-50	Monocytes (1)	NRXN3
639	4.9e-54	0.31884	0.957	0.266	7.98e-50	Monocytes (1)	COL1A1
640	1.53e-53	0.738026	0.575	0.113	2.5e-49	Monocytes (1)	MYO1B
641	1.96e-53	0.962801	0.817	0.232	3.2e-49	Monocytes (1)	IFI27
642	3.07e-52	0.405558	0.312	0.022	5.01e-48	Monocytes (1)	ABCC9
643	3.23e-51	0.535156	0.409	0.05	5.26e-47	Monocytes (1)	TBX2
644	4.05e-51	0.895052	0.495	0.085	6.59e-47	Monocytes (1)	MMP11
645	6.55e-51	0.839594	0.688	0.173	1.07e-46	Monocytes (1)	RBMS3
646	8.96e-51	1.0566	0.855	0.343	1.46e-46	Monocytes (1)	ITGB1
647	1.21e-50	0.774435	0.57	0.12	1.96e-46	Monocytes (1)	NR2F2
648	1.32e-50	0.978954	0.629	0.142	2.16e-46	Monocytes (1)	CCN2
649	2.37e-50	0.586912	0.473	0.075	3.87e-46	Monocytes (1)	JAG1
650	4.74e-50	0.804456	0.575	0.12	7.73e-46	Monocytes (1)	APOLD1
651	8.54e-50	0.733898	0.511	0.095	1.39e-45	Monocytes (1)	PIEZO2
652	1.97e-49	0.69814	0.538	0.108	3.22e-45	Monocytes (1)	NID1
653	2.61e-49	0.424715	0.28	0.017	4.25e-45	Monocytes (1)	CSPG4
654	3.94e-49	0.46329	0.312	0.025	6.42e-45	Monocytes (1)	DOK6
655	4.58e-49	0.915811	0.667	0.173	7.47e-45	Monocytes (1)	APBB2
656	7.59e-49	0.827502	0.683	0.183	1.24e-44	Monocytes (1)	ITGA1
657	8.92e-49	0.826176	0.613	0.15	1.45e-44	Monocytes (1)	EPS8
658	1.73e-48	0.903793	0.624	0.159	2.81e-44	Monocytes (1)	PRSS23
659	2.79e-48	0.797796	0.823	0.26	4.54e-44	Monocytes (1)	TPM1
660	4.31e-48	0.7081	0.613	0.149	7.01e-44	Monocytes (1)	SERPING1
661	1.78e-47	0.498435	0.258	0.014	2.9e-43	Monocytes (1)	CTNNA3
662	5.83e-47	1.12151	0.812	0.281	9.5e-43	Monocytes (1)	ID3
663	1.32e-46	0.469343	0.301	0.025	2.15e-42	Monocytes (1)	PRR16
664	6.62e-46	0.463299	0.323	0.032	1.08e-41	Monocytes (1)	KCNJ8
665	1.66e-45	0.543117	0.414	0.062	2.71e-41	Monocytes (1)	TNFAIP6
666	3.88e-45	0.560745	0.489	0.092	6.32e-41	Monocytes (1)	BNIP3L
667	7.6e-45	0.772509	0.688	0.21	1.24e-40	Monocytes (1)	PMEPA1
668	1.66e-44	0.383736	0.844	0.232	2.7e-40	Monocytes (1)	COL3A1
669	1.91e-44	0.395843	0.296	0.026	3.11e-40	Monocytes (1)	UNC5C
670	3.18e-44	0.463308	0.296	0.027	5.18e-40	Monocytes (1)	DENND2A
671	3.32e-44	0.785046	0.796	0.242	5.4e-40	Monocytes (1)	MYL9
672	1.85e-43	0.855629	0.608	0.159	3.01e-39	Monocytes (1)	CACNA1C
673	1.9e-43	0.586474	0.403	0.063	3.1e-39	Monocytes (1)	ZFPM2-AS1
674	2.16e-42	0.403505	0.269	0.022	3.52e-38	Monocytes (1)	S1PR3
675	5.5e-42	0.471152	0.435	0.077	8.96e-38	Monocytes (1)	TFPI
676	6e-42	0.505447	0.398	0.063	9.77e-38	Monocytes (1)	PGF
677	9.21e-42	0.504969	0.333	0.042	1.5e-37	Monocytes (1)	TINAGL1
678	1.09e-41	0.414009	0.317	0.036	1.78e-37	Monocytes (1)	GUCY1B1
679	2.73e-41	0.780541	0.602	0.167	4.45e-37	Monocytes (1)	EPAS1
680	6.43e-41	1.03163	0.683	0.258	1.05e-36	Monocytes (1)	ZFHX3
681	1.01e-40	0.416132	0.258	0.021	1.65e-36	Monocytes (1)	ARHGAP44
682	3.62e-40	0.629999	0.565	0.144	5.9e-36	Monocytes (1)	AGAP1
683	4.11e-40	0.69253	0.489	0.108	6.7e-36	Monocytes (1)	SGIP1
684	9.2e-40	0.615467	0.473	0.101	1.5e-35	Monocytes (1)	OLFML2B
685	1.34e-39	0.594952	0.435	0.084	2.18e-35	Monocytes (1)	CYGB
686	1.56e-39	0.648412	0.522	0.123	2.55e-35	Monocytes (1)	MFGE8
687	6.36e-39	0.44935	0.285	0.03	1.04e-34	Monocytes (1)	TGFB3
688	6.5e-39	0.480149	0.258	0.023	1.06e-34	Monocytes (1)	GRID1
689	7.71e-39	0.505509	0.699	0.195	1.26e-34	Monocytes (1)	PTPRG
690	8.41e-39	0.398627	0.269	0.026	1.37e-34	Monocytes (1)	PARD6G
691	1.34e-38	0.606807	0.392	0.069	2.19e-34	Monocytes (1)	GUCY1A2
692	4.11e-38	1.57373	0.656	0.206	6.69e-34	Monocytes (1)	ACTA2
693	1.59e-37	0.521991	0.468	0.101	2.58e-33	Monocytes (1)	DKK3
694	1.7e-37	0.699933	0.613	0.187	2.77e-33	Monocytes (1)	SPATS2L
695	1.71e-37	0.403199	0.29	0.034	2.78e-33	Monocytes (1)	FJX1
696	2.54e-37	0.556573	0.473	0.11	4.13e-33	Monocytes (1)	LAMC1
697	2.61e-37	0.402903	0.328	0.046	4.25e-33	Monocytes (1)	EFHD1
698	3.29e-37	0.45519	0.382	0.066	5.36e-33	Monocytes (1)	GUCY1A1
699	3.69e-37	0.773797	0.602	0.184	6.01e-33	Monocytes (1)	PALM2-AKAP2
700	4.15e-37	0.416485	0.253	0.023	6.76e-33	Monocytes (1)	FAM13C
701	6.73e-37	0.496609	0.344	0.053	1.1e-32	Monocytes (1)	HEYL
702	1.46e-36	0.880481	0.629	0.217	2.38e-32	Monocytes (1)	ARHGEF7
703	1.8e-36	0.451446	0.344	0.055	2.94e-32	Monocytes (1)	MAP3K20
704	1.84e-36	0.564957	0.452	0.1	3e-32	Monocytes (1)	FARP1
705	2.25e-36	0.66074	0.989	0.405	3.66e-32	Monocytes (1)	SPARC
706	2.84e-36	0.639597	0.468	0.112	4.63e-32	Monocytes (1)	CDC42BPA
707	2.91e-36	0.557203	0.435	0.093	4.73e-32	Monocytes (1)	RBP1
708	8.14e-36	0.748435	0.618	0.206	1.33e-31	Monocytes (1)	ARID5B
709	2.18e-35	0.594599	0.495	0.124	3.54e-31	Monocytes (1)	ANTXR1
710	1.21e-34	0.44056	0.29	0.038	1.97e-30	Monocytes (1)	CAMK2N1
711	4.08e-34	0.48906	0.382	0.074	6.64e-30	Monocytes (1)	PRICKLE2
712	6.85e-34	0.369942	0.28	0.036	1.12e-29	Monocytes (1)	TRPC4
713	8.12e-34	0.493384	0.355	0.062	1.32e-29	Monocytes (1)	ADAMTS9
714	1.11e-33	0.371642	0.253	0.028	1.8e-29	Monocytes (1)	ADAMTS4
715	1.39e-33	0.590132	0.419	0.094	2.26e-29	Monocytes (1)	PPP1R12B
716	1.54e-33	0.812796	0.591	0.198	2.51e-29	Monocytes (1)	CRIP1
717	2.65e-33	0.696655	0.581	0.186	4.32e-29	Monocytes (1)	TNS3
718	2.99e-33	0.498862	0.333	0.056	4.88e-29	Monocytes (1)	FRZB
719	3.79e-33	0.838963	0.634	0.238	6.17e-29	Monocytes (1)	PTEN
720	8.16e-33	0.614303	0.468	0.117	1.33e-28	Monocytes (1)	INPP4B
721	2.1e-32	0.455504	0.258	0.031	3.42e-28	Monocytes (1)	CD36
722	2.14e-32	0.617897	0.328	0.058	3.49e-28	Monocytes (1)	FBXO32
723	3.18e-32	0.417176	0.285	0.041	5.18e-28	Monocytes (1)	COL24A1
724	5.34e-32	0.601274	0.452	0.115	8.71e-28	Monocytes (1)	SEPTIN11
725	6.69e-32	0.538297	0.86	0.38	1.09e-27	Monocytes (1)	TIMP1
726	1.77e-31	0.37234	0.274	0.038	2.89e-27	Monocytes (1)	ARHGEF17
727	3.43e-31	0.367084	0.28	0.04	5.59e-27	Monocytes (1)	PRRX1
728	3.52e-31	0.71127	1	0.855	5.74e-27	Monocytes (1)	VIM
729	3.74e-31	0.843522	0.704	0.295	6.1e-27	Monocytes (1)	TACC1
730	4.52e-31	0.482946	0.253	0.032	7.36e-27	Monocytes (1)	EPHA3
731	1.24e-30	0.406995	0.355	0.069	2.01e-26	Monocytes (1)	PTP4A3
732	2.54e-30	0.500083	0.403	0.096	4.14e-26	Monocytes (1)	NBEAL1
733	2.95e-30	0.525024	0.5	0.145	4.8e-26	Monocytes (1)	ITM2C
734	3.38e-30	0.403346	0.312	0.055	5.51e-26	Monocytes (1)	IFIT3
735	6.27e-30	0.452145	0.301	0.051	1.02e-25	Monocytes (1)	KIF26B
736	6.55e-30	0.505226	0.753	0.274	1.07e-25	Monocytes (1)	TAGLN
737	7.87e-30	0.44703	0.43	0.105	1.28e-25	Monocytes (1)	MAST4
738	1.01e-29	0.446986	0.366	0.075	1.64e-25	Monocytes (1)	NR2F2-AS1
739	2.16e-29	0.70719	0.5	0.149	3.52e-25	Monocytes (1)	SPON2
740	5.41e-29	0.372275	0.306	0.055	8.81e-25	Monocytes (1)	ARHGAP17
741	1.46e-28	0.712488	0.624	0.23	2.37e-24	Monocytes (1)	IGFBP4
742	2.58e-28	0.460957	0.323	0.062	4.2e-24	Monocytes (1)	FILIP1
743	2.63e-28	0.733799	0.973	0.738	4.29e-24	Monocytes (1)	CD63
744	7.48e-28	0.735375	0.946	0.573	1.22e-23	Monocytes (1)	LGALS1
745	9.06e-28	0.527571	0.382	0.092	1.48e-23	Monocytes (1)	COBLL1
746	9.09e-28	0.42486	0.339	0.072	1.48e-23	Monocytes (1)	LAMB2
747	1.29e-27	0.437681	0.43	0.113	2.1e-23	Monocytes (1)	TGFB1I1
748	1.79e-27	0.48098	0.425	0.114	2.91e-23	Monocytes (1)	DBNDD2
749	2.39e-27	0.486845	0.441	0.123	3.89e-23	Monocytes (1)	SLCO3A1
750	2.74e-27	0.368758	0.349	0.075	4.46e-23	Monocytes (1)	ECM1
751	3.16e-27	0.679625	0.989	0.881	5.14e-23	Monocytes (1)	MYL6
752	4.08e-27	0.652531	0.645	0.269	6.64e-23	Monocytes (1)	TMEM165
753	4.3e-27	0.700227	0.704	0.356	7e-23	Monocytes (1)	SEPTIN7
754	8.89e-27	0.565215	0.597	0.209	1.45e-22	Monocytes (1)	MARCKSL1
755	9.83e-27	0.410879	0.511	0.151	1.6e-22	Monocytes (1)	NNMT
756	1.12e-26	0.658873	0.522	0.191	1.82e-22	Monocytes (1)	PPP1R12A
757	3.44e-26	0.428452	0.403	0.104	5.6e-22	Monocytes (1)	CDH11
758	6e-26	0.505585	0.495	0.156	9.78e-22	Monocytes (1)	PTK2
759	6.66e-26	0.355088	0.301	0.06	1.09e-21	Monocytes (1)	SPECC1
760	9.44e-26	0.390731	0.435	0.119	1.54e-21	Monocytes (1)	PARD3
761	9.49e-26	0.443029	0.382	0.098	1.55e-21	Monocytes (1)	SMURF1
762	1.16e-25	0.55238	0.522	0.178	1.89e-21	Monocytes (1)	MAGED2
763	1.35e-25	0.422	0.344	0.08	2.2e-21	Monocytes (1)	MYLK
764	2.82e-25	0.345769	0.323	0.069	4.6e-21	Monocytes (1)	CACNA2D1
765	2.92e-25	0.481017	0.473	0.143	4.76e-21	Monocytes (1)	CADM1
766	3.58e-25	0.49429	0.339	0.078	5.83e-21	Monocytes (1)	SOD3
767	5.87e-25	0.482839	0.538	0.178	9.57e-21	Monocytes (1)	MAGI1
768	1.02e-24	0.369207	0.366	0.091	1.66e-20	Monocytes (1)	GGT5
769	1.91e-24	0.462629	0.43	0.127	3.12e-20	Monocytes (1)	FSTL1
770	2.4e-24	0.27862	0.349	0.082	3.91e-20	Monocytes (1)	PLAT
771	2.88e-24	0.418713	0.312	0.068	4.69e-20	Monocytes (1)	ADAMTS1
772	9.22e-24	0.502226	0.473	0.157	1.5e-19	Monocytes (1)	LGALS3BP
773	1.45e-23	0.366233	0.317	0.073	2.36e-19	Monocytes (1)	INAFM1
774	1.82e-23	0.506487	0.382	0.101	2.97e-19	Monocytes (1)	CCN1
775	3.26e-23	0.517946	0.737	0.326	5.31e-19	Monocytes (1)	DSTN
776	2.07e-22	0.479668	0.425	0.134	3.37e-18	Monocytes (1)	ZFPM2
777	3.15e-22	0.366275	0.538	0.176	5.13e-18	Monocytes (1)	PDLIM3
778	3.27e-22	0.394979	0.312	0.076	5.32e-18	Monocytes (1)	TLE1
779	3.53e-22	0.409957	0.435	0.133	5.75e-18	Monocytes (1)	COL5A1
780	5.48e-22	0.368984	0.253	0.05	8.92e-18	Monocytes (1)	PDGFA
781	1.16e-21	0.562905	0.516	0.199	1.89e-17	Monocytes (1)	ZEB1
782	1.19e-21	0.429733	0.392	0.118	1.95e-17	Monocytes (1)	ARHGEF12
783	2.63e-21	0.448672	0.403	0.118	4.28e-17	Monocytes (1)	COL6A3
784	3.32e-21	0.43744	0.446	0.15	5.41e-17	Monocytes (1)	ITGAV
785	3.7e-21	0.40928	0.409	0.125	6.02e-17	Monocytes (1)	ADGRF5
786	7.95e-21	0.272585	0.253	0.051	1.29e-16	Monocytes (1)	RND3
787	8.18e-21	0.31009	0.312	0.079	1.33e-16	Monocytes (1)	CD276
788	8.21e-21	0.443234	0.419	0.138	1.34e-16	Monocytes (1)	RBPMS
789	1.02e-20	0.331665	0.306	0.077	1.66e-16	Monocytes (1)	RHOBTB3
790	1.02e-20	0.485891	0.473	0.173	1.66e-16	Monocytes (1)	SIK2
791	9.89e-20	0.360616	0.419	0.136	1.61e-15	Monocytes (1)	PALLD
792	1.15e-19	0.404949	0.43	0.147	1.87e-15	Monocytes (1)	SPRY1
793	1.81e-19	0.286337	0.323	0.086	2.95e-15	Monocytes (1)	PARVA
794	2.12e-19	0.299862	0.301	0.077	3.46e-15	Monocytes (1)	DCBLD2
795	3.51e-19	0.423239	0.344	0.102	5.72e-15	Monocytes (1)	HES4
796	5.63e-19	0.305517	0.296	0.076	9.17e-15	Monocytes (1)	MRC2
797	6.71e-19	0.331923	0.258	0.06	1.09e-14	Monocytes (1)	ADAMTS9-AS2
798	9.43e-19	0.381728	0.403	0.137	1.54e-14	Monocytes (1)	CYTH3
799	1e-18	0.383812	0.333	0.097	1.63e-14	Monocytes (1)	PPM1L
800	1.16e-18	0.27457	0.505	0.182	1.88e-14	Monocytes (1)	MAP1B
801	1.16e-18	0.433885	0.344	0.108	1.89e-14	Monocytes (1)	ANKRD28
802	2.06e-18	0.395133	0.382	0.13	3.36e-14	Monocytes (1)	UBA2
803	2.58e-18	0.560952	0.581	0.273	4.2e-14	Monocytes (1)	RUNX1
804	2.88e-18	0.432991	0.36	0.117	4.69e-14	Monocytes (1)	FILIP1L
805	3.23e-18	0.437277	0.425	0.159	5.27e-14	Monocytes (1)	NCK2
806	4.93e-18	0.356716	0.376	0.122	8.03e-14	Monocytes (1)	CAV1
807	6.12e-18	0.456276	0.495	0.204	9.97e-14	Monocytes (1)	BEX3
808	6.45e-18	0.482061	0.624	0.305	1.05e-13	Monocytes (1)	SELENOW
809	7.14e-18	0.30782	0.306	0.087	1.16e-13	Monocytes (1)	FBLIM1
810	7.58e-18	0.319065	0.306	0.087	1.24e-13	Monocytes (1)	CAV2
811	1.18e-17	0.43374	1	0.975	1.92e-13	Monocytes (1)	MT-CO3
812	1.18e-17	0.365231	0.339	0.107	1.93e-13	Monocytes (1)	ROCK2
813	1.38e-17	0.283992	0.296	0.082	2.25e-13	Monocytes (1)	LDLRAD3
814	1.4e-17	0.379504	0.323	0.096	2.27e-13	Monocytes (1)	MTUS1
815	1.58e-17	0.414068	0.43	0.163	2.57e-13	Monocytes (1)	ANXA6
816	3.57e-17	0.293282	0.29	0.079	5.82e-13	Monocytes (1)	CHSY3
817	4.38e-17	0.392239	0.301	0.09	7.13e-13	Monocytes (1)	TENT5A
818	5.06e-17	0.339881	0.366	0.122	8.25e-13	Monocytes (1)	RBFOX2
819	6.91e-17	0.390614	0.317	0.098	1.12e-12	Monocytes (1)	PDE10A
820	7.25e-17	0.295163	0.285	0.08	1.18e-12	Monocytes (1)	MAP1LC3A
821	8.14e-17	0.413911	1	0.964	1.33e-12	Monocytes (1)	MT-CYB
822	1.03e-16	0.282868	0.355	0.114	1.67e-12	Monocytes (1)	ARHGAP29
823	1.08e-16	0.520912	0.505	0.227	1.76e-12	Monocytes (1)	PEAK1
824	1.17e-16	0.368122	0.349	0.116	1.91e-12	Monocytes (1)	EVA1B
825	2.99e-16	0.557889	0.608	0.318	4.88e-12	Monocytes (1)	MEF2C
826	4.27e-16	0.466355	0.478	0.203	6.96e-12	Monocytes (1)	SDC2
827	4.98e-16	0.289215	0.258	0.069	8.12e-12	Monocytes (1)	OAF
828	6.66e-16	0.354933	0.382	0.139	1.09e-11	Monocytes (1)	VGLL4
829	7.23e-16	0.329946	0.355	0.121	1.18e-11	Monocytes (1)	PARD3B
830	9.26e-16	0.460483	0.608	0.309	1.51e-11	Monocytes (1)	FNDC3B
831	1.5e-15	0.311171	0.339	0.114	2.45e-11	Monocytes (1)	PLS3
832	1.59e-15	0.349736	0.366	0.133	2.59e-11	Monocytes (1)	LRRFIP2
833	1.75e-15	0.335777	0.339	0.114	2.85e-11	Monocytes (1)	PLCL1
834	1.8e-15	0.508417	0.995	0.923	2.93e-11	Monocytes (1)	MALAT1
835	2.04e-15	0.435004	0.484	0.215	3.33e-11	Monocytes (1)	LMNA
836	2.99e-15	0.37444	0.419	0.168	4.87e-11	Monocytes (1)	TGFBI
837	3.33e-15	0.464424	0.866	0.603	5.43e-11	Monocytes (1)	IFITM3
838	3.35e-15	0.332708	0.339	0.117	5.46e-11	Monocytes (1)	ECE1
839	3.65e-15	0.441196	0.629	0.325	5.94e-11	Monocytes (1)	MGST3
840	3.69e-15	0.293664	0.344	0.12	6e-11	Monocytes (1)	LEPROT
841	3.69e-15	0.488614	0.704	0.412	6.01e-11	Monocytes (1)	DYNLL1
842	4.26e-15	0.472965	0.785	0.462	6.95e-11	Monocytes (1)	A2M
843	4.56e-15	0.269297	0.333	0.108	7.43e-11	Monocytes (1)	MDK
844	5.72e-15	0.560803	0.688	0.419	9.32e-11	Monocytes (1)	JMJD1C
845	8.83e-15	0.292237	0.296	0.095	1.44e-10	Monocytes (1)	MRTFB
846	1.09e-14	0.462093	0.414	0.172	1.77e-10	Monocytes (1)	HIP1
847	1.36e-14	0.287821	0.376	0.14	2.22e-10	Monocytes (1)	CNN3
848	1.52e-14	0.355787	0.269	0.082	2.48e-10	Monocytes (1)	CSRP2
849	1.55e-14	0.378199	0.624	0.317	2.53e-10	Monocytes (1)	EID1
850	1.59e-14	0.503676	0.64	0.367	2.6e-10	Monocytes (1)	KLF6
851	4.45e-14	0.263734	0.258	0.077	7.26e-10	Monocytes (1)	SQSTM1
852	7.84e-14	0.444578	0.823	0.604	1.28e-09	Monocytes (1)	UBB
853	8.38e-14	0.346882	0.355	0.137	1.36e-09	Monocytes (1)	REEP3
854	1.17e-13	0.326104	0.446	0.189	1.9e-09	Monocytes (1)	ACTN1
855	1.26e-13	0.327104	0.414	0.177	2.06e-09	Monocytes (1)	MAP4
856	1.41e-13	0.295343	0.398	0.16	2.3e-09	Monocytes (1)	CASC15
857	1.89e-13	0.305691	0.317	0.114	3.09e-09	Monocytes (1)	CSNK1E
858	2.01e-13	0.299403	0.323	0.117	3.27e-09	Monocytes (1)	DGKH
859	2.02e-13	0.32621	0.317	0.114	3.29e-09	Monocytes (1)	TANC1
860	2.23e-13	0.413826	0.726	0.447	3.63e-09	Monocytes (1)	TPM4
861	2.83e-13	0.513665	0.597	0.341	4.61e-09	Monocytes (1)	LDHB
862	2.99e-13	0.330627	0.392	0.162	4.87e-09	Monocytes (1)	CTBP2
863	3.11e-13	0.288147	0.258	0.081	5.06e-09	Monocytes (1)	PHLDA2
864	3.35e-13	0.305273	0.425	0.175	5.46e-09	Monocytes (1)	LAMB1
865	4.66e-13	0.261455	0.258	0.082	7.59e-09	Monocytes (1)	ARHGAP1
866	6.59e-13	0.253732	0.285	0.098	1.07e-08	Monocytes (1)	ODF2L
867	8.37e-13	0.27992	0.344	0.132	1.36e-08	Monocytes (1)	STOM
868	9.54e-13	0.317703	0.312	0.115	1.55e-08	Monocytes (1)	PPFIBP1
869	1.78e-12	0.298117	0.398	0.171	2.9e-08	Monocytes (1)	CD151
870	1.89e-12	0.2864	0.43	0.186	3.09e-08	Monocytes (1)	RASAL2
871	2.05e-12	0.404841	0.57	0.315	3.34e-08	Monocytes (1)	PTMS
872	2.49e-12	0.272122	0.317	0.121	4.05e-08	Monocytes (1)	ADH5
873	2.59e-12	0.338849	0.462	0.222	4.21e-08	Monocytes (1)	BSG
874	2.65e-12	0.32004	0.403	0.175	4.31e-08	Monocytes (1)	PSMB5
875	2.94e-12	0.268978	0.312	0.116	4.8e-08	Monocytes (1)	PDS5B
876	3.55e-12	0.352644	0.36	0.152	5.78e-08	Monocytes (1)	RAPGEF2
877	3.65e-12	0.436753	0.785	0.561	5.95e-08	Monocytes (1)	HSP90AA1
878	3.72e-12	0.416586	0.548	0.299	6.05e-08	Monocytes (1)	LIMS1
879	4.24e-12	0.306777	0.296	0.111	6.91e-08	Monocytes (1)	OAZ2
880	4.33e-12	0.446394	0.591	0.334	7.05e-08	Monocytes (1)	TUBA1A
881	6.86e-12	0.294099	0.435	0.201	1.12e-07	Monocytes (1)	RORA
882	8.73e-12	0.328826	0.323	0.127	1.42e-07	Monocytes (1)	GRK5
883	8.76e-12	0.278737	0.328	0.129	1.43e-07	Monocytes (1)	CYSTM1
884	1.54e-11	0.273908	0.28	0.103	2.5e-07	Monocytes (1)	LHFPL2
885	2.94e-11	0.378338	0.376	0.17	4.78e-07	Monocytes (1)	PDLIM5
886	2.96e-11	0.290098	0.274	0.101	4.83e-07	Monocytes (1)	PLEKHA5
887	3.71e-11	0.283104	0.317	0.124	6.05e-07	Monocytes (1)	KRT18
888	3.76e-11	0.27132	0.301	0.119	6.13e-07	Monocytes (1)	RCN1
889	4.25e-11	0.315327	0.323	0.133	6.92e-07	Monocytes (1)	FKBP10
890	4.74e-11	0.355103	0.392	0.184	7.72e-07	Monocytes (1)	NREP
891	6.38e-11	0.307878	0.952	0.827	1.04e-06	Monocytes (1)	GNAS
892	9.25e-11	0.349145	1	0.971	1.51e-06	Monocytes (1)	MT-CO1
893	1.31e-10	0.273995	0.957	0.873	2.13e-06	Monocytes (1)	GAPDH
894	1.62e-10	0.363315	0.581	0.341	2.64e-06	Monocytes (1)	PPIB
895	1.9e-10	0.429063	0.602	0.382	3.09e-06	Monocytes (1)	ZBTB20
896	4.08e-10	0.377277	0.586	0.346	6.64e-06	Monocytes (1)	PARK7
897	5.6e-10	0.251289	0.258	0.098	9.12e-06	Monocytes (1)	VCL
898	5.81e-10	0.292168	0.333	0.148	9.47e-06	Monocytes (1)	KLF9
899	6.23e-10	0.283422	0.312	0.134	1.02e-05	Monocytes (1)	EPSTI1
900	6.54e-10	0.27512	0.349	0.161	1.06e-05	Monocytes (1)	HNRNPR
901	6.57e-10	0.314241	0.946	0.881	1.07e-05	Monocytes (1)	HLA-A
902	1.02e-09	0.293925	0.527	0.292	1.66e-05	Monocytes (1)	HSPB1
903	1.2e-09	0.30602	0.527	0.289	1.95e-05	Monocytes (1)	RHOC
904	1.3e-09	0.269297	0.301	0.127	2.12e-05	Monocytes (1)	DOCK1
905	1.58e-09	0.467604	0.516	0.315	2.58e-05	Monocytes (1)	ARHGAP26
906	1.6e-09	0.282335	0.371	0.179	2.61e-05	Monocytes (1)	NF1
907	2.65e-09	0.287435	0.36	0.171	4.31e-05	Monocytes (1)	SEC31A
908	2.87e-09	0.301481	0.608	0.353	4.68e-05	Monocytes (1)	CD59
909	3.16e-09	0.360058	0.64	0.406	5.15e-05	Monocytes (1)	LPP
910	4.47e-09	0.304622	0.414	0.206	7.28e-05	Monocytes (1)	EXT1
911	4.92e-09	0.294015	0.548	0.317	8.02e-05	Monocytes (1)	UTRN
912	5.03e-09	0.267607	0.301	0.134	8.19e-05	Monocytes (1)	PRKAR1A
913	8.81e-09	0.291902	0.296	0.132	0.000143555	Monocytes (1)	CREB3L2
914	9.19e-09	0.390187	0.43	0.239	0.000149687	Monocytes (1)	DLEU2
915	1.05e-08	0.381994	0.849	0.618	0.000170891	Monocytes (1)	FOS
916	1.2e-08	0.328298	0.392	0.207	0.000195867	Monocytes (1)	HIPK2
917	1.62e-08	0.318652	0.489	0.282	0.000263846	Monocytes (1)	ASAP1
918	2.64e-08	0.28685	1	0.972	0.000429328	Monocytes (1)	MT-CO2
919	2.88e-08	0.270798	0.425	0.231	0.000468794	Monocytes (1)	CTNNA1
920	3.13e-08	0.269712	0.441	0.242	0.000509838	Monocytes (1)	CHSY1
921	3.35e-08	0.267266	0.435	0.24	0.000546364	Monocytes (1)	FLNA
922	3.59e-08	0.382711	0.763	0.572	0.000585092	Monocytes (1)	CLIC1
923	4.27e-08	0.259464	0.355	0.18	0.000695722	Monocytes (1)	CALU
924	5.47e-08	0.279847	0.495	0.294	0.000890976	Monocytes (1)	SEM1
925	5.93e-08	0.286683	0.28	0.127	0.000966074	Monocytes (1)	MMP14
926	7.82e-08	0.252221	0.296	0.141	0.00127316	Monocytes (1)	CCT3
927	8.58e-08	0.259568	0.952	0.925	0.00139747	Monocytes (1)	PTMA
928	9.36e-08	0.316803	0.763	0.559	0.00152405	Monocytes (1)	NME2
929	2.17e-07	0.269901	0.57	0.346	0.00353223	Monocytes (1)	MYH9
930	2.24e-07	0.263834	0.64	0.408	0.00364211	Monocytes (1)	CD99
931	2.42e-07	0.289974	0.796	0.686	0.00393581	Monocytes (1)	PPIA
932	2.74e-07	0.316884	0.29	0.14	0.00446848	Monocytes (1)	EGR1
933	2.77e-07	0.28834	0.403	0.22	0.00450898	Monocytes (1)	CBLB
934	3.15e-07	0.288241	0.989	0.938	0.00513714	Monocytes (1)	HLA-B
935	4.17e-07	0.371943	0.312	0.166	0.00679826	Monocytes (1)	NFATC2
936	4.96e-07	0.28924	0.441	0.268	0.00808726	Monocytes (1)	P4HB
937	6.57e-07	0.379268	0.511	0.319	0.0107023	Monocytes (1)	TUBB
938	6.88e-07	0.305493	0.581	0.388	0.0112028	Monocytes (1)	SLC25A5
939	7.63e-07	0.275794	0.667	0.494	0.0124234	Monocytes (1)	CHCHD2
940	8.49e-07	0.25717	0.333	0.182	0.0138317	Monocytes (1)	UBE2E3
941	9.12e-07	0.28591	0.323	0.167	0.0148516	Monocytes (1)	NR4A1
942	9.3e-07	0.290147	0.269	0.131	0.0151424	Monocytes (1)	TUBB4B
943	1.07e-06	0.305644	0.473	0.31	0.0173687	Monocytes (1)	ATP6V1G1
944	1.07e-06	0.281174	0.478	0.306	0.0174231	Monocytes (1)	ATP5MC3
945	1.4e-06	0.265664	0.328	0.181	0.0228816	Monocytes (1)	CCT8
946	1.64e-06	0.296372	0.414	0.255	0.0267613	Monocytes (1)	BST2
947	3.01e-06	0.369462	0.452	0.289	0.048979	Monocytes (1)	JUN
948	3.34e-06	0.265277	0.548	0.364	0.0544068	Monocytes (1)	CALR
949	3.43e-06	0.273628	0.468	0.3	0.0558337	Monocytes (1)	HSPA5
950	3.9e-06	0.320889	0.758	0.598	0.0635887	Monocytes (1)	MYL12A
951	4.61e-06	0.275147	0.425	0.263	0.0751519	Monocytes (1)	AP2S1
952	4.82e-06	0.263075	0.468	0.302	0.0785708	Monocytes (1)	HNRNPK
953	6.18e-06	0.273883	0.538	0.386	0.100689	Monocytes (1)	PSMA7
954	6.61e-06	0.251621	0.57	0.39	0.107739	Monocytes (1)	COX6A1
955	1.73e-05	0.266577	0.769	0.642	0.282257	Monocytes (1)	ARPC2
956	2.29e-05	0.255805	0.71	0.594	0.373714	Monocytes (1)	DDX5
957	4.84e-05	0.273802	0.629	0.5	0.7879	Monocytes (1)	CALM2
958	5.9e-05	0.264043	0.473	0.33	0.961484	Monocytes (1)	PDIA3
959	6.09e-05	0.263204	0.484	0.345	0.992364	Monocytes (1)	UQCRH
960	0.000111579	0.275427	0.613	0.476	1	Monocytes (1)	SUMO2
961	9.13e-260	1.92891	0.939	0.005	1.49e-255	T cells	SKAP1
962	1.56e-242	1.86615	0.851	0.001	2.53e-238	T cells	CD247
963	5.6e-234	1.44518	0.818	0	9.12e-230	T cells	CD3E
964	2.08e-217	1.37054	0.77	0.001	3.39e-213	T cells	ITK
965	7.03e-204	1.4566	0.797	0.011	1.15e-199	T cells	RNF125
966	1.62e-201	1.83828	0.736	0.003	2.64e-197	T cells	TRBC2
967	1.65e-199	1.4175	0.736	0.004	2.69e-195	T cells	CD96
968	3.54e-199	1.0699	0.736	0.004	5.77e-195	T cells	LCK
969	4.92e-179	2.05726	0.845	0.035	8.01e-175	T cells	CD52
970	1.52e-178	1.18901	0.649	0.002	2.48e-174	T cells	BCL11B
971	1.41e-176	1.10885	0.649	0.003	2.3e-172	T cells	CD2
972	1.68e-170	1.20296	0.615	0.001	2.74e-166	T cells	CD3D
973	2.03e-170	1.52476	0.635	0.003	3.31e-166	T cells	CTSW
974	7.52e-169	1.57241	0.635	0.004	1.23e-164	T cells	CD7
975	1.9e-164	0.981674	0.608	0.003	3.1e-160	T cells	PRKCQ
976	6.99e-163	1.57365	0.73	0.024	1.14e-158	T cells	TRAC
977	5.68e-157	2.3893	0.662	0.015	9.25e-153	T cells	CCL5
978	2.55e-154	1.00245	0.561	0.001	4.15e-150	T cells	TC2N
979	1.01e-152	1.09498	0.588	0.005	1.64e-148	T cells	CAMK4
980	1.53e-152	1.10222	0.554	0.001	2.5e-148	T cells	THEMIS
981	2.48e-150	0.848822	0.547	0.001	4.04e-146	T cells	CD3G
982	5.59e-150	1.56869	0.845	0.057	9.1e-146	T cells	CD69
983	2.72e-148	0.904651	0.554	0.003	4.43e-144	T cells	CD6
984	5.22e-148	1.87597	0.899	0.082	8.5e-144	T cells	CNOT6L
985	1e-147	1.15909	0.662	0.019	1.63e-143	T cells	RUNX3
986	3.59e-142	0.987025	0.642	0.018	5.84e-138	T cells	IL2RG
987	1.4e-141	1.40179	0.561	0.007	2.28e-137	T cells	IL7R
988	6.29e-141	1.22108	0.635	0.018	1.02e-136	T cells	SOCS1
989	6.85e-133	0.77802	0.486	0.001	1.12e-128	T cells	LINC01934
990	7.08e-133	1.48388	0.493	0.002	1.15e-128	T cells	GZMA
991	3.43e-127	1.00972	0.459	0	5.59e-123	T cells	LINC01871
992	6.38e-125	0.758461	0.473	0.003	1.04e-120	T cells	SLFN12L
993	5.85e-124	1.94076	0.493	0.006	9.52e-120	T cells	NKG7
994	8.31e-124	0.740669	0.52	0.009	1.35e-119	T cells	ACAP1
995	1.33e-121	1.16309	0.527	0.012	2.16e-117	T cells	CST7
996	1.96e-121	0.642296	0.439	0	3.19e-117	T cells	AC010609.1
997	4.42e-121	0.796494	0.486	0.006	7.21e-117	T cells	SCML4
998	3.7e-119	0.7222	0.48	0.006	6.02e-115	T cells	LIME1
999	5.12e-119	1.02351	0.642	0.035	8.34e-115	T cells	PCED1B-AS1
1000	1.56e-118	1.29184	0.851	0.098	2.54e-114	T cells	IKZF1
1001	1.81e-118	1.62595	0.696	0.051	2.95e-114	T cells	DUSP2
1002	4.21e-117	2.03989	0.764	0.079	6.86e-113	T cells	IL32
1003	1.56e-113	0.665853	0.419	0.001	2.55e-109	T cells	GZMM
1004	1.56e-113	0.872882	0.568	0.024	2.55e-109	T cells	SLC38A1
1005	3.32e-113	1.33815	0.764	0.078	5.41e-109	T cells	PARP8
1006	1.49e-112	1.00505	0.655	0.044	2.43e-108	T cells	RAC2
1007	1.06e-111	0.78967	0.52	0.016	1.72e-107	T cells	TUBA4A
1008	1.69e-111	1.08321	0.561	0.024	2.76e-107	T cells	PTPN22
1009	1.88e-111	0.712939	0.412	0.001	3.06e-107	T cells	KLRK1
1010	3.08e-111	0.641278	0.439	0.004	5.02e-107	T cells	RASGRP1
1011	3.11e-111	0.800105	0.426	0.003	5.07e-107	T cells	MYBL1
1012	1.26e-108	1.13367	0.703	0.059	2.05e-104	T cells	PPP1R16B
1013	5.78e-108	1.10343	0.392	0	9.42e-104	T cells	TRBC1
1014	1.19e-107	0.706989	0.405	0.002	1.94e-103	T cells	PRF1
1015	1.27e-107	0.55631	0.405	0.002	2.07e-103	T cells	LAT
1016	3.46e-107	1.03811	0.588	0.032	5.63e-103	T cells	RIPOR2
1017	6.09e-106	1.09123	0.493	0.015	9.92e-102	T cells	LTB
1018	1.61e-105	0.545467	0.439	0.007	2.63e-101	T cells	TBC1D10C
1019	2.64e-105	0.774885	0.459	0.01	4.3e-101	T cells	SAMD3
1020	4.19e-105	0.925423	0.581	0.034	6.83e-101	T cells	CLEC2D
1021	8.73e-102	1.06343	0.777	0.094	1.42e-97	T cells	CYTIP
1022	1.09e-100	0.590689	0.473	0.014	1.77e-96	T cells	SEPTIN1
1023	1.18e-99	1.55038	0.797	0.115	1.92e-95	T cells	CEMIP2
1024	5.81e-99	1.86816	0.939	0.211	9.46e-95	T cells	FYN
1025	9.71e-98	1.0085	0.689	0.065	1.58e-93	T cells	RHOH
1026	1.1e-96	1.19222	0.682	0.071	1.79e-92	T cells	RASA3
1027	1.38e-96	0.518467	0.351	0	2.25e-92	T cells	LINC00861
1028	2.15e-96	0.939083	0.358	0.001	3.51e-92	T cells	KLRB1
1029	3.6e-96	0.649896	0.378	0.003	5.86e-92	T cells	GRAP2
1030	6.85e-95	1.59932	0.959	0.237	1.12e-90	T cells	PTPRC
1031	1.12e-94	0.635264	0.405	0.008	1.83e-90	T cells	SPOCK2
1032	1.13e-94	1.00487	0.345	0	1.85e-90	T cells	CD8B
1033	1.75e-94	0.72266	0.507	0.025	2.85e-90	T cells	TTC39C
1034	4.25e-93	1.16966	0.716	0.09	6.93e-89	T cells	CCND3
1035	5.04e-93	1.26278	0.851	0.146	8.2e-89	T cells	CDC42SE2
1036	8.4e-93	0.545434	0.338	0	1.37e-88	T cells	TRAT1
1037	8.5e-93	0.597902	0.338	0	1.38e-88	T cells	ICOS
1038	8.69e-93	0.779231	0.338	0	1.42e-88	T cells	CD8A
1039	1.96e-92	0.589026	0.351	0.002	3.19e-88	T cells	PRKCQ-AS1
1040	1.52e-91	0.793236	0.453	0.018	2.48e-87	T cells	OXNAD1
1041	1.06e-89	0.904526	0.412	0.012	1.73e-85	T cells	TXK
1042	8.06e-89	1.1753	0.77	0.107	1.31e-84	T cells	STAT4
1043	8.25e-89	1.20777	0.351	0.003	1.34e-84	T cells	GZMK
1044	2.03e-87	1.15478	0.649	0.071	3.3e-83	T cells	ADGRE5
1045	3.63e-87	0.427171	0.318	0	5.91e-83	T cells	CD5
1046	1.26e-86	1.15753	0.743	0.113	2.06e-82	T cells	LEPROTL1
1047	1.27e-86	0.479196	0.345	0.003	2.07e-82	T cells	RHOF
1048	4.68e-86	1.19469	0.703	0.095	7.63e-82	T cells	HCST
1049	2.44e-85	1.22412	0.818	0.143	3.98e-81	T cells	CORO1A
1050	4.95e-85	0.503581	0.318	0.001	8.07e-81	T cells	SLA2
1051	4.97e-85	0.489776	0.318	0.001	8.1e-81	T cells	PYHIN1
1052	2.56e-84	0.941924	0.615	0.063	4.17e-80	T cells	PRKX
1053	3.07e-84	0.828559	0.48	0.029	5e-80	T cells	APOBEC3G
1054	4.35e-84	1.13114	0.649	0.076	7.09e-80	T cells	IFITM1
1055	9.22e-84	0.589085	0.412	0.015	1.5e-79	T cells	CCDC88C
1056	3.44e-83	1.60537	0.885	0.205	5.6e-79	T cells	TXNIP
1057	3.95e-83	0.769573	0.345	0.005	6.44e-79	T cells	TOX
1058	5.04e-83	0.807312	0.649	0.073	8.21e-79	T cells	CD48
1059	8.74e-83	0.486149	0.324	0.003	1.42e-78	T cells	CD27
1060	5.53e-82	0.524276	0.365	0.008	9e-78	T cells	RCAN3
1061	4.15e-81	0.439178	0.311	0.002	6.76e-77	T cells	SH2D2A
1062	4.27e-81	0.424751	0.311	0.002	6.96e-77	T cells	ZAP70
1063	5.94e-81	1.19613	0.797	0.154	9.67e-77	T cells	EVL
1064	5.98e-81	2.59741	0.541	0.05	9.75e-77	T cells	CCL4
1065	2e-80	0.749528	0.581	0.056	3.26e-76	T cells	PDE7A
1066	2.58e-80	0.627138	0.405	0.016	4.21e-76	T cells	IPCEF1
1067	2.62e-80	0.547881	0.392	0.013	4.27e-76	T cells	TENT5C
1068	1.09e-79	1.62404	0.831	0.181	1.77e-75	T cells	PITPNC1
1069	2.84e-79	0.516046	0.304	0.002	4.62e-75	T cells	MATK
1070	1.56e-78	0.602512	0.432	0.023	2.54e-74	T cells	CYFIP2
1071	1.64e-78	0.676016	0.466	0.029	2.67e-74	T cells	ATP8A1
1072	2.86e-78	0.921582	0.669	0.088	4.65e-74	T cells	LCP1
1073	7.03e-78	0.524276	0.345	0.008	1.15e-73	T cells	PPP2R2B
1074	8.8e-78	1.00972	0.284	0	1.43e-73	T cells	GZMH
1075	2.15e-77	0.424745	0.331	0.006	3.5e-73	T cells	FLT3LG
1076	2.58e-77	1.14305	0.628	0.078	4.2e-73	T cells	PDE3B
1077	7.96e-77	0.748877	0.547	0.051	1.3e-72	T cells	TAGAP
1078	8.95e-77	0.616187	0.426	0.023	1.46e-72	T cells	CASP8
1079	2.3e-75	0.790992	0.574	0.062	3.75e-71	T cells	SYNE2
1080	8.96e-75	1.37418	0.831	0.165	1.46e-70	T cells	CRYBG1
1081	4.47e-74	0.49885	0.378	0.015	7.28e-70	T cells	TSEN54
1082	4.64e-74	0.744743	0.27	0	7.56e-70	T cells	XCL2
1083	1.06e-73	0.460551	0.277	0.001	1.72e-69	T cells	BICDL1
1084	1.74e-73	0.554473	0.311	0.005	2.83e-69	T cells	PBX4
1085	7.97e-73	0.491529	0.331	0.008	1.3e-68	T cells	PTPN7
1086	4.65e-72	0.608248	0.432	0.028	7.58e-68	T cells	CARD11
1087	1.98e-71	0.50004	0.372	0.016	3.23e-67	T cells	PIM1
1088	3.17e-71	0.605904	0.439	0.03	5.16e-67	T cells	TMC8
1089	8.16e-71	1.07058	0.75	0.146	1.33e-66	T cells	PIP4K2A
1090	9.9e-71	0.544887	0.345	0.012	1.61e-66	T cells	TRG-AS1
1091	2.34e-70	0.383004	0.257	0	3.82e-66	T cells	GPR171
1092	3.81e-70	0.538184	0.297	0.005	6.21e-66	T cells	IL2RB
1093	5.68e-70	0.390627	0.297	0.005	9.26e-66	T cells	ITGB7
1094	1.55e-69	0.935631	0.527	0.055	2.52e-65	T cells	CDC14A
1095	1.43e-68	0.466186	0.304	0.007	2.34e-64	T cells	IKZF3
1096	2.14e-68	0.583699	0.439	0.033	3.48e-64	T cells	TRAF3IP3
1097	1.66e-67	0.624224	0.48	0.044	2.7e-63	T cells	EMB
1098	3.69e-67	1.55163	0.953	0.362	6.02e-63	T cells	ZFP36L2
1099	9.96e-67	0.503269	0.405	0.026	1.62e-62	T cells	SP140
1100	2.2e-66	0.642484	0.277	0.004	3.58e-62	T cells	KLRD1
1101	3.91e-66	0.37188	0.264	0.003	6.37e-62	T cells	AC006369.1
1102	4.15e-66	0.945376	0.574	0.079	6.76e-62	T cells	RNF19A
1103	5.89e-66	1.21743	0.824	0.207	9.6e-62	T cells	STK17B
1104	2.59e-65	0.44481	0.345	0.015	4.21e-61	T cells	TSTD1
1105	3.15e-65	0.946466	0.676	0.125	5.13e-61	T cells	STK4
1106	4.16e-65	0.756645	0.527	0.061	6.78e-61	T cells	PCED1B
1107	4.2e-65	0.475505	0.392	0.024	6.85e-61	T cells	AC092821.3
1108	2.01e-64	0.544848	0.27	0.004	3.28e-60	T cells	CRTAM
1109	2.08e-64	0.514594	0.405	0.029	3.39e-60	T cells	AC114760.2
1110	7.39e-63	0.367055	0.277	0.006	1.2e-58	T cells	SYTL1
1111	1.02e-62	0.390627	0.27	0.005	1.66e-58	T cells	NLRC3
1112	1.14e-62	0.53328	0.439	0.039	1.86e-58	T cells	ICAM3
1113	1.84e-62	0.379374	0.25	0.003	2.99e-58	T cells	PTGER2
1114	1.93e-62	0.34916	0.25	0.003	3.15e-58	T cells	TMEM238
1115	3.84e-62	0.496473	0.345	0.018	6.26e-58	T cells	ITGAL
1116	4.87e-62	0.429536	0.291	0.008	7.93e-58	T cells	TCF7
1117	5.23e-62	0.78967	0.324	0.014	8.52e-58	T cells	MCTP2
1118	6.96e-62	0.733544	0.412	0.034	1.13e-57	T cells	ZFYVE28
1119	1.38e-61	0.737164	0.52	0.065	2.26e-57	T cells	TNFAIP8
1120	1.95e-61	0.877209	0.628	0.108	3.18e-57	T cells	LRBA
1121	2.23e-61	0.698695	0.547	0.074	3.63e-57	T cells	STK17A
1122	1.15e-59	0.618479	0.453	0.046	1.87e-55	T cells	PTPN4
1123	4.44e-59	0.423542	0.331	0.017	7.24e-55	T cells	MPP7
1124	4.93e-59	0.553642	0.466	0.05	8.03e-55	T cells	BIN2
1125	6.83e-59	1.38835	0.743	0.189	1.11e-54	T cells	BCL2
1126	8.88e-59	0.428311	0.304	0.013	1.45e-54	T cells	PATJ
1127	1.74e-58	0.90142	0.453	0.049	2.84e-54	T cells	BACH2
1128	7.4e-57	0.791387	0.486	0.062	1.21e-52	T cells	ERN1
1129	1.36e-56	0.745011	0.453	0.052	2.22e-52	T cells	GLCCI1
1130	3.33e-56	1.12838	0.838	0.241	5.42e-52	T cells	PRKCH
1131	9.84e-56	0.932195	0.77	0.199	1.6e-51	T cells	TNRC6B
1132	1.11e-55	0.325378	0.257	0.007	1.8e-51	T cells	AL157402.2
1133	3.1e-55	0.490037	0.405	0.037	5.05e-51	T cells	C12orf75
1134	4.83e-55	1.02289	0.736	0.189	7.86e-51	T cells	PPP2R5C
1135	1.55e-54	0.461646	0.378	0.032	2.53e-50	T cells	RASAL3
1136	1.67e-54	0.798786	0.608	0.112	2.72e-50	T cells	RASA2
1137	2.14e-54	0.933148	0.75	0.186	3.48e-50	T cells	ANKRD44
1138	1.06e-53	1.2309	0.601	0.126	1.73e-49	T cells	NIBAN1
1139	1.52e-53	0.39112	0.311	0.018	2.48e-49	T cells	FGD3
1140	3.71e-53	0.936693	0.655	0.148	6.04e-49	T cells	EML4
1141	8.16e-53	0.909897	0.527	0.085	1.33e-48	T cells	GNG2
1142	1.25e-52	0.34834	0.25	0.008	2.03e-48	T cells	NIPAL3
1143	2.07e-51	1.29269	0.689	0.173	3.37e-47	T cells	SYTL3
1144	2.13e-51	0.723243	0.466	0.064	3.47e-47	T cells	PLCL2
1145	4.12e-51	0.668154	0.432	0.054	6.71e-47	T cells	TNIK
1146	6.39e-51	0.479945	0.338	0.026	1.04e-46	T cells	RBM38
1147	8.86e-51	0.842362	0.52	0.083	1.44e-46	T cells	P2RY8
1148	3.74e-50	0.352676	0.284	0.015	6.1e-46	T cells	SLC9A3R1
1149	2.7e-49	0.662458	0.534	0.092	4.4e-45	T cells	PLAAT4
1150	3.38e-49	0.440987	0.351	0.031	5.51e-45	T cells	LINC01138
1151	4.64e-49	1.14537	0.872	0.317	7.56e-45	T cells	ARHGAP15
1152	1.04e-48	0.751822	0.574	0.107	1.69e-44	T cells	PRKCB
1153	3.04e-48	0.753097	0.709	0.167	4.94e-44	T cells	ETS1
1154	3.98e-48	0.670005	0.507	0.078	6.48e-44	T cells	ITM2A
1155	5.45e-48	0.492443	0.365	0.036	8.88e-44	T cells	SEMA4D
1156	7.19e-48	0.509449	0.378	0.039	1.17e-43	T cells	GIMAP7
1157	8.2e-48	0.67352	0.527	0.092	1.34e-43	T cells	LIMD2
1158	2.13e-47	0.563337	0.405	0.05	3.46e-43	T cells	RESF1
1159	2.23e-47	0.922433	0.709	0.188	3.64e-43	T cells	CBLB
1160	5.76e-47	1.37548	0.959	0.935	9.38e-43	T cells	RPS27
1161	5.83e-47	0.834602	0.622	0.137	9.5e-43	T cells	FOXO1
1162	5.97e-47	0.437686	0.291	0.019	9.73e-43	T cells	AP001011.1
1163	9.7e-47	0.347528	0.257	0.013	1.58e-42	T cells	PSTPIP1
1164	3.4e-46	1.16253	0.939	0.9	5.54e-42	T cells	RPS26
1165	4.79e-46	0.571099	0.486	0.079	7.8e-42	T cells	PIK3IP1
1166	5.45e-46	0.562191	0.405	0.052	8.87e-42	T cells	LINC00513
1167	7.19e-46	0.483471	0.318	0.027	1.17e-41	T cells	IL21R
1168	2.77e-45	1.29935	0.865	0.384	4.51e-41	T cells	SH3BGRL3
1169	4.5e-45	0.449077	0.331	0.031	7.34e-41	T cells	AC058791.1
1170	8.1e-45	0.535452	0.432	0.062	1.32e-40	T cells	EPB41
1171	9.53e-45	0.650294	0.541	0.102	1.55e-40	T cells	ARHGEF3
1172	1.04e-44	0.380473	0.311	0.026	1.69e-40	T cells	ARHGAP9
1173	1.37e-44	0.414234	0.365	0.04	2.23e-40	T cells	C5orf56
1174	1.43e-44	0.740653	0.642	0.157	2.33e-40	T cells	KLF12
1175	6.35e-43	1.19002	0.966	0.961	1.03e-38	T cells	RPL28
1176	1.53e-42	0.540581	0.426	0.065	2.5e-38	T cells	MCUB
1177	1.62e-42	0.694904	0.574	0.13	2.64e-38	T cells	PDCD4
1178	1.72e-42	0.559026	0.459	0.076	2.81e-38	T cells	AKNA
1179	2.23e-42	0.698649	0.581	0.13	3.64e-38	T cells	LSP1
1180	2.28e-42	0.592737	0.486	0.088	3.71e-38	T cells	ATF7IP
1181	2.28e-42	1.47676	0.757	0.259	3.72e-38	T cells	S100A4
1182	4.19e-42	1.12102	0.953	0.94	6.83e-38	T cells	RPS15A
1183	6.14e-42	1.16692	0.939	0.741	1e-37	T cells	RPS29
1184	3.82e-41	0.515672	0.439	0.071	6.23e-37	T cells	ARHGEF1
1185	4.71e-41	0.626569	0.514	0.102	7.67e-37	T cells	STK10
1186	4.76e-41	0.431657	0.338	0.038	7.76e-37	T cells	HELB
1187	1.92e-40	0.312795	0.257	0.018	3.13e-36	T cells	SPN
1188	2.52e-40	0.861528	0.682	0.207	4.1e-36	T cells	DOCK10
1189	3.58e-40	1.11676	0.959	0.945	5.83e-36	T cells	RPL30
1190	4.31e-40	0.622088	0.412	0.065	7.02e-36	T cells	ABCC1
1191	6.67e-40	0.372499	0.324	0.035	1.09e-35	T cells	LINC00623
1192	1.1e-39	0.482743	0.453	0.077	1.8e-35	T cells	ISG20
1193	2.04e-39	0.51651	0.392	0.058	3.32e-35	T cells	KAT2B
1194	3.13e-39	0.466541	0.27	0.023	5.1e-35	T cells	TGFBR3
1195	6.34e-39	0.356761	0.318	0.034	1.03e-34	T cells	DEF6
1196	1.2e-38	0.49698	0.419	0.07	1.95e-34	T cells	TRERF1
1197	3.47e-38	0.345933	0.25	0.018	5.65e-34	T cells	TMEM156
1198	4.61e-38	1.0586	0.939	0.783	7.52e-34	T cells	RPS21
1199	5.14e-38	0.567167	0.493	0.1	8.37e-34	T cells	APBB1IP
1200	7.92e-38	0.377172	0.304	0.033	1.29e-33	T cells	PBXIP1
1201	8.95e-38	1.00315	1	0.924	1.46e-33	T cells	MALAT1
1202	1.17e-37	0.629761	0.318	0.038	1.91e-33	T cells	MLLT3
1203	1.2e-37	0.73238	0.561	0.142	1.95e-33	T cells	CCSER2
1204	9.92e-37	1.04215	0.912	0.537	1.62e-32	T cells	BTG1
1205	1.42e-36	0.345933	0.264	0.024	2.31e-32	T cells	WAKMAR2
1206	2.04e-36	0.958618	0.959	0.84	3.33e-32	T cells	RPLP2
1207	2.34e-36	0.579067	0.439	0.084	3.81e-32	T cells	ITGA4
1208	3.26e-36	0.707406	0.527	0.121	5.32e-32	T cells	INPP4B
1209	4.4e-36	0.545655	0.358	0.053	7.17e-32	T cells	ARAP2
1210	4.54e-36	0.682032	0.716	0.231	7.4e-32	T cells	ANKRD12
1211	7.2e-36	0.60027	0.635	0.175	1.17e-31	T cells	CD53
1212	1.1e-35	0.482975	0.392	0.065	1.79e-31	T cells	DIAPH1
1213	1.35e-35	0.443814	0.378	0.06	2.19e-31	T cells	RBL2
1214	2.52e-35	0.735327	0.649	0.192	4.1e-31	T cells	CYTH1
1215	3.49e-35	0.464569	0.318	0.041	5.68e-31	T cells	AP3M2
1216	5.96e-35	0.421186	0.27	0.028	9.71e-31	T cells	LYAR
1217	9.21e-35	0.936386	0.872	0.461	1.5e-30	T cells	RPS10
1218	1.54e-34	0.560088	0.5	0.114	2.51e-30	T cells	MBP
1219	1.77e-34	0.407371	0.324	0.044	2.88e-30	T cells	SIDT1
1220	2.83e-34	0.413024	0.297	0.036	4.6e-30	T cells	DIPK1A
1221	3.09e-34	0.408447	0.318	0.042	5.04e-30	T cells	MYO1G
1222	5.03e-34	0.328807	0.297	0.035	8.19e-30	T cells	AC079781.5
1223	7.26e-34	0.43282	0.297	0.037	1.18e-29	T cells	PIK3CD
1224	1.66e-33	0.494881	0.419	0.081	2.7e-29	T cells	OGT
1225	1.89e-33	0.719674	0.541	0.147	3.07e-29	T cells	FAM177A1
1226	2.06e-33	0.649075	0.588	0.168	3.36e-29	T cells	AAK1
1227	2.3e-33	0.847041	0.669	0.23	3.75e-29	T cells	RABGAP1L
1228	3.21e-33	0.949325	0.953	0.929	5.23e-29	T cells	RPS3
1229	3.58e-33	0.522641	0.453	0.097	5.83e-29	T cells	DDX6
1230	3.72e-33	0.315718	0.257	0.026	6.06e-29	T cells	GRK6
1231	3.8e-33	0.383432	0.297	0.038	6.2e-29	T cells	BRD1
1232	4.06e-33	0.599307	0.52	0.13	6.61e-29	T cells	EPC1
1233	5.28e-33	0.410881	0.318	0.044	8.61e-29	T cells	OCIAD2
1234	6e-33	0.723102	0.676	0.2	9.77e-29	T cells	CRIP1
1235	8.81e-33	0.905531	0.878	0.484	1.44e-28	T cells	SARAF
1236	9.48e-33	0.484942	0.432	0.089	1.54e-28	T cells	NAP1L4
1237	2.25e-32	0.945627	0.953	0.957	3.67e-28	T cells	RPS27A
1238	4.8e-32	0.926474	0.939	0.944	7.82e-28	T cells	RPS28
1239	7.29e-32	0.57641	0.446	0.099	1.19e-27	T cells	TRAPPC10
1240	8.13e-32	0.318617	0.257	0.028	1.33e-27	T cells	SLC16A7
1241	8.81e-32	0.436072	0.338	0.055	1.44e-27	T cells	HERPUD2
1242	1.27e-31	0.828543	0.696	0.238	2.06e-27	T cells	SMCHD1
1243	1.55e-31	0.572209	0.372	0.066	2.52e-27	T cells	NCALD
1244	1.6e-31	0.88689	0.73	0.293	2.61e-27	T cells	SSH2
1245	2.68e-31	0.373911	0.291	0.039	4.37e-27	T cells	MSL2
1246	5.85e-31	0.354432	0.284	0.037	9.52e-27	T cells	DOK2
1247	6.07e-31	0.35806	0.338	0.055	9.89e-27	T cells	RNF138
1248	1.14e-30	0.620804	0.709	0.243	1.85e-26	T cells	TLE5
1249	2.17e-30	0.419054	0.378	0.072	3.53e-26	T cells	NOP58
1250	2.47e-30	0.63106	0.459	0.113	4.03e-26	T cells	CASK
1251	2.93e-30	0.528633	0.25	0.029	4.77e-26	T cells	SELL
1252	4.64e-30	0.928192	0.932	0.749	7.57e-26	T cells	RPSA
1253	8.22e-30	0.394652	0.324	0.053	1.34e-25	T cells	RAB27A
1254	1.17e-29	0.789336	0.966	0.986	1.9e-25	T cells	RPL41
1255	1.78e-29	0.451852	0.399	0.083	2.9e-25	T cells	TMEM181
1256	3.03e-29	0.586342	0.635	0.203	4.94e-25	T cells	CD44
1257	4.27e-29	0.392215	0.311	0.05	6.96e-25	T cells	CHST12
1258	5.04e-29	0.60554	0.541	0.165	8.21e-25	T cells	WIPF1
1259	8.8e-29	0.87746	0.946	0.962	1.43e-24	T cells	RPL39
1260	2.96e-28	0.306897	0.257	0.033	4.82e-24	T cells	CDKN2D
1261	5.9e-28	0.319671	0.27	0.038	9.61e-24	T cells	SACM1L
1262	7.99e-28	0.491335	0.446	0.111	1.3e-23	T cells	MECP2
1263	1.34e-27	0.343633	0.318	0.055	2.19e-23	T cells	NFATC3
1264	1.47e-27	0.283221	0.25	0.032	2.4e-23	T cells	CDK5RAP1
1265	2.05e-27	0.758093	0.966	0.982	3.33e-23	T cells	RPL10
1266	2.59e-27	0.887567	0.757	0.344	4.22e-23	T cells	MBNL1
1267	3.12e-27	0.549073	0.588	0.195	5.08e-23	T cells	ARID4B
1268	3.15e-27	0.390558	0.351	0.07	5.12e-23	T cells	PCSK7
1269	3.25e-27	0.34249	0.318	0.055	5.3e-23	T cells	PPP1R21
1270	3.4e-27	0.380158	0.264	0.037	5.53e-23	T cells	RAB11FIP1
1271	3.47e-27	0.492307	0.318	0.058	5.65e-23	T cells	TOB1
1272	5.07e-27	0.379433	0.304	0.051	8.26e-23	T cells	DIP2A
1273	6.75e-27	0.400495	0.311	0.055	1.1e-22	T cells	STK39
1274	1.38e-26	0.810359	0.662	0.272	2.24e-22	T cells	TGFB1
1275	1.46e-26	0.826106	0.953	0.93	2.37e-22	T cells	RPS14
1276	1.67e-26	0.492839	0.399	0.094	2.72e-22	T cells	ATM
1277	2.01e-26	0.394652	0.304	0.053	3.27e-22	T cells	GALM
1278	2.65e-26	0.338968	0.257	0.036	4.32e-22	T cells	ST3GAL5
1279	2.95e-26	0.428043	0.324	0.06	4.8e-22	T cells	TNFSF8
1280	6.78e-26	0.54274	0.446	0.121	1.1e-21	T cells	LINC-PINT
1281	8.84e-26	0.354168	0.324	0.061	1.44e-21	T cells	XPO6
1282	9.32e-26	0.58002	0.595	0.206	1.52e-21	T cells	SEPTIN6
1283	9.38e-26	0.403078	0.318	0.06	1.53e-21	T cells	IRF1
1284	1.45e-25	0.527112	0.439	0.119	2.37e-21	T cells	KANSL1
1285	1.56e-25	0.772654	0.932	0.825	2.55e-21	T cells	RPS25
1286	1.62e-25	0.929661	0.953	0.955	2.64e-21	T cells	RPL34
1287	1.72e-25	0.361258	0.331	0.065	2.8e-21	T cells	LPIN2
1288	2.92e-25	0.413225	0.304	0.056	4.76e-21	T cells	STK38
1289	2.95e-25	0.432393	0.358	0.079	4.8e-21	T cells	TMEM131L
1290	3.85e-25	0.643405	1	0.965	6.27e-21	T cells	MT-ND3
1291	4.6e-25	0.310331	0.318	0.06	7.49e-21	T cells	TRABD
1292	4.96e-25	0.635582	0.986	0.992	8.08e-21	T cells	B2M
1293	7.33e-25	0.597078	0.52	0.168	1.19e-20	T cells	PACS1
1294	9.36e-25	0.420325	0.412	0.103	1.53e-20	T cells	PLP2
1295	1.34e-24	0.54505	0.574	0.186	2.18e-20	T cells	TNFAIP3
1296	2.48e-24	0.430114	0.372	0.087	4.03e-20	T cells	PPP3CC
1297	2.55e-24	0.294114	0.264	0.042	4.15e-20	T cells	SNHG25
1298	3.09e-24	0.39707	0.297	0.056	5.04e-20	T cells	NLRC5
1299	4.99e-24	0.60035	0.595	0.217	8.13e-20	T cells	LINC01619
1300	8.46e-24	0.696728	0.966	0.943	1.38e-19	T cells	HLA-B
1301	9.23e-24	0.355155	0.338	0.071	1.5e-19	T cells	CEP85L
1302	1.12e-23	0.342143	0.318	0.065	1.82e-19	T cells	SUN2
1303	1.19e-23	0.428871	0.419	0.111	1.93e-19	T cells	GPSM3
1304	1.58e-23	0.80407	0.959	0.93	2.57e-19	T cells	RPS19
1305	1.93e-23	0.579492	0.358	0.086	3.14e-19	T cells	ZDHHC20
1306	2.4e-23	0.49132	0.541	0.175	3.9e-19	T cells	ZC3HAV1
1307	2.99e-23	0.529401	0.419	0.115	4.86e-19	T cells	SOS1
1308	3.89e-23	0.547195	0.75	0.326	6.34e-19	T cells	PPDPF
1309	4.49e-23	0.659302	0.959	0.927	7.31e-19	T cells	RPS15
1310	4.56e-23	0.301818	0.304	0.06	7.43e-19	T cells	TMC6
1311	5.14e-23	0.701112	0.926	0.809	8.38e-19	T cells	RPL23A
1312	5.47e-23	0.666716	0.912	0.561	8.91e-19	T cells	ARHGDIB
1313	8.1e-23	0.890002	0.959	0.958	1.32e-18	T cells	RPS12
1314	8.22e-23	0.479037	0.588	0.208	1.34e-18	T cells	USP15
1315	8.26e-23	0.408182	0.378	0.095	1.35e-18	T cells	STT3B
1316	1.15e-22	0.32999	0.345	0.077	1.88e-18	T cells	PAXX
1317	1.27e-22	0.467334	0.534	0.17	2.07e-18	T cells	PIK3R5
1318	1.52e-22	0.427748	0.426	0.119	2.48e-18	T cells	RSRP1
1319	1.59e-22	0.539913	0.662	0.243	2.58e-18	T cells	IQGAP2
1320	3.57e-22	0.443626	0.311	0.067	5.81e-18	T cells	LRRC8C
1321	3.94e-22	0.430026	0.378	0.099	6.41e-18	T cells	G3BP2
1322	4.52e-22	0.373316	0.318	0.07	7.37e-18	T cells	SYNRG
1323	5.47e-22	0.358691	0.284	0.055	8.91e-18	T cells	CPD
1324	6.01e-22	0.606037	0.953	0.898	9.79e-18	T cells	RPS7
1325	6.09e-22	0.58933	0.723	0.307	9.92e-18	T cells	FNBP1
1326	7.37e-22	0.39132	0.358	0.087	1.2e-17	T cells	TUT4
1327	8.24e-22	0.699424	0.959	0.882	1.34e-17	T cells	RPL35A
1328	9.1e-22	0.829678	0.561	0.225	1.48e-17	T cells	AOAH
1329	9.55e-22	0.466373	0.466	0.145	1.56e-17	T cells	CDK17
1330	1.23e-21	0.465977	0.392	0.107	2.01e-17	T cells	USP3
1331	1.26e-21	0.425378	0.534	0.174	2.05e-17	T cells	EZR
1332	1.66e-21	0.579832	0.777	0.395	2.7e-17	T cells	TMA7
1333	1.76e-21	0.75889	0.939	0.864	2.87e-17	T cells	RPL18A
1334	1.88e-21	0.4	0.466	0.14	3.05e-17	T cells	CLEC2B
1335	2.15e-21	0.435452	0.358	0.092	3.5e-17	T cells	PRDM1
1336	2.16e-21	0.286038	0.264	0.049	3.52e-17	T cells	SLFN5
1337	4.07e-21	0.367452	0.304	0.066	6.63e-17	T cells	PCNX2
1338	5.52e-21	0.442821	0.351	0.087	8.99e-17	T cells	YES1
1339	5.61e-21	0.723315	0.946	0.918	9.13e-17	T cells	RPL37
1340	5.8e-21	0.46632	0.507	0.173	9.44e-17	T cells	PSMB9
1341	7.14e-21	0.329566	0.358	0.089	1.16e-16	T cells	ABRACL
1342	8.31e-21	0.501278	0.446	0.141	1.35e-16	T cells	RNF38
1343	1.06e-20	0.380675	0.324	0.077	1.73e-16	T cells	ZNRF2
1344	1.21e-20	0.449351	0.426	0.131	1.97e-16	T cells	RALGAPA1
1345	1.85e-20	0.266177	0.257	0.048	3.01e-16	T cells	GPR65
1346	1.89e-20	0.437291	0.507	0.175	3.07e-16	T cells	MT-ND4L
1347	2.36e-20	0.60158	0.939	0.886	3.84e-16	T cells	RPL14
1348	2.52e-20	0.291971	0.264	0.051	4.11e-16	T cells	TNRC6C
1349	2.97e-20	0.266533	0.25	0.046	4.83e-16	T cells	PCID2
1350	3.11e-20	0.308065	0.304	0.068	5.06e-16	T cells	CHMP4A
1351	3.19e-20	0.377592	0.284	0.06	5.19e-16	T cells	ARHGAP25
1352	3.24e-20	0.491187	1	0.973	5.27e-16	T cells	MT-CO2
1353	4.34e-20	0.362472	0.297	0.065	7.07e-16	T cells	ABLIM1
1354	5.85e-20	0.525125	0.507	0.18	9.52e-16	T cells	DDIT4
1355	5.9e-20	0.69762	0.946	0.985	9.62e-16	T cells	RPL13
1356	6.84e-20	0.301216	0.27	0.055	1.11e-15	T cells	DNAJB1
1357	6.86e-20	0.301818	0.291	0.064	1.12e-15	T cells	RNF166
1358	8.12e-20	0.385161	0.622	0.234	1.32e-15	T cells	CD37
1359	9.47e-20	0.324808	0.304	0.071	1.54e-15	T cells	KIF2A
1360	9.94e-20	0.553764	1	0.966	1.62e-15	T cells	MT-CYB
1361	1.45e-19	0.541487	0.946	0.908	2.37e-15	T cells	FAU
1362	2.58e-19	0.506004	0.736	0.32	4.2e-15	T cells	CXCR4
1363	3.08e-19	0.358691	0.284	0.065	5.01e-15	T cells	STAT5B
1364	3.34e-19	0.347742	0.331	0.085	5.44e-15	T cells	C1orf56
1365	3.39e-19	0.515864	1	0.972	5.53e-15	T cells	MT-CO1
1366	6.79e-19	0.354243	0.345	0.093	1.11e-14	T cells	GRK2
1367	7.09e-19	0.291312	0.25	0.05	1.15e-14	T cells	DGKZ
1368	8.02e-19	0.400198	0.48	0.169	1.31e-14	T cells	ANAPC16
1369	9.16e-19	0.365469	0.331	0.086	1.49e-14	T cells	ITPKB
1370	1.26e-18	0.568322	0.885	0.581	2.04e-14	T cells	HLA-E
1371	1.36e-18	0.36358	0.385	0.115	2.21e-14	T cells	ATP11B
1372	1.37e-18	0.291178	0.304	0.074	2.23e-14	T cells	ZBTB7A
1373	1.95e-18	0.347331	0.358	0.101	3.17e-14	T cells	HECA
1374	2.69e-18	0.316627	0.372	0.107	4.39e-14	T cells	MZT2A
1375	3.24e-18	0.312423	0.338	0.09	5.27e-14	T cells	ABHD17A
1376	4.28e-18	0.627922	0.959	0.989	6.97e-14	T cells	RPLP1
1377	4.51e-18	0.270784	0.264	0.057	7.35e-14	T cells	ANP32E
1378	4.66e-18	0.309153	0.351	0.098	7.59e-14	T cells	HMOX2
1379	4.76e-18	0.67204	0.716	0.372	7.76e-14	T cells	TSC22D3
1380	4.81e-18	0.579661	0.324	0.09	7.83e-14	T cells	VAV3
1381	6.16e-18	0.624767	0.946	0.818	1e-13	T cells	RPL36
1382	6.23e-18	0.300239	0.304	0.076	1.02e-13	T cells	SIGIRR
1383	7.11e-18	1.07522	0.439	0.152	1.16e-13	T cells	MTRNR2L12
1384	7.56e-18	0.650489	0.953	0.962	1.23e-13	T cells	RPL11
1385	8.61e-18	0.314091	0.311	0.079	1.4e-13	T cells	CBFA2T2
1386	9.86e-18	0.554594	0.291	0.074	1.61e-13	T cells	ADAM19
1387	1.01e-17	0.318699	0.284	0.068	1.65e-13	T cells	SENP7
1388	1.16e-17	0.436962	0.405	0.134	1.88e-13	T cells	SYNE1
1389	1.21e-17	0.495435	0.378	0.123	1.96e-13	T cells	PLEKHA2
1390	1.47e-17	0.425104	0.73	0.36	2.39e-13	T cells	TOMM7
1391	1.48e-17	0.298209	0.331	0.089	2.41e-13	T cells	USP25
1392	1.94e-17	0.316454	0.284	0.069	3.15e-13	T cells	ATXN7
1393	2.4e-17	0.355478	0.311	0.083	3.91e-13	T cells	RICTOR
1394	2.96e-17	0.410486	0.345	0.103	4.82e-13	T cells	RAPGEF6
1395	3.44e-17	0.481671	0.426	0.149	5.6e-13	T cells	PTPRJ
1396	3.68e-17	0.727279	0.939	0.97	6e-13	T cells	RPL32
1397	3.87e-17	0.356428	0.324	0.091	6.3e-13	T cells	SUPT3H
1398	4.29e-17	0.571068	1	0.962	6.98e-13	T cells	MT-ATP6
1399	4.99e-17	0.300685	0.264	0.061	8.13e-13	T cells	AC245297.3
1400	6.18e-17	0.330185	0.716	0.317	1.01e-12	T cells	S100A10
1401	6.31e-17	0.276054	0.264	0.061	1.03e-12	T cells	LNPEP
1402	6.41e-17	0.412378	0.439	0.158	1.04e-12	T cells	UBAC2
1403	7.78e-17	0.613521	0.946	0.901	1.27e-12	T cells	RPL18
1404	1.16e-16	0.455835	0.486	0.188	1.9e-12	T cells	CCDC91
1405	1.24e-16	0.402152	0.277	0.071	2.02e-12	T cells	GNPTAB
1406	1.34e-16	0.394753	0.311	0.086	2.18e-12	T cells	DENND1B
1407	1.46e-16	0.28716	0.284	0.072	2.37e-12	T cells	SNRPA1
1408	1.52e-16	0.296516	0.324	0.092	2.48e-12	T cells	C9orf78
1409	1.54e-16	0.310856	0.284	0.072	2.51e-12	T cells	TLK1
1410	1.87e-16	0.343371	0.331	0.096	3.04e-12	T cells	STIM1
1411	2.34e-16	0.297909	0.257	0.06	3.82e-12	T cells	LPIN1
1412	2.51e-16	0.401765	0.534	0.21	4.09e-12	T cells	ARL4C
1413	3.98e-16	0.378873	0.291	0.079	6.48e-12	T cells	TBCD
1414	4.06e-16	0.282251	0.291	0.076	6.62e-12	T cells	PHC3
1415	4.99e-16	0.349541	0.318	0.091	8.12e-12	T cells	RASA1
1416	5.41e-16	0.299724	0.284	0.074	8.82e-12	T cells	IL10RA
1417	5.45e-16	0.351794	0.385	0.128	8.88e-12	T cells	GCC2
1418	6.09e-16	0.321311	0.297	0.081	9.93e-12	T cells	MNAT1
1419	6.76e-16	0.360407	0.446	0.165	1.1e-11	T cells	NCK2
1420	7.71e-16	0.303676	0.304	0.084	1.26e-11	T cells	CORO7
1421	8.16e-16	0.316052	0.351	0.108	1.33e-11	T cells	STIM2
1422	9.08e-16	0.272666	0.264	0.065	1.48e-11	T cells	CYLD
1423	9.52e-16	0.319048	0.372	0.119	1.55e-11	T cells	CDK13
1424	1.09e-15	0.367489	0.432	0.155	1.77e-11	T cells	NFATC2
1425	1.17e-15	0.322938	0.331	0.099	1.91e-11	T cells	SNTB1
1426	2.18e-15	0.523324	0.953	0.973	3.55e-11	T cells	RPS4X
1427	2.27e-15	0.266001	0.297	0.082	3.7e-11	T cells	SDHA
1428	3.26e-15	0.332581	0.311	0.088	5.31e-11	T cells	SERPINB9
1429	5.03e-15	0.289593	0.284	0.078	8.2e-11	T cells	PRKACB
1430	6.46e-15	0.412775	0.527	0.215	1.05e-10	T cells	FYB1
1431	6.51e-15	0.492377	0.926	0.823	1.06e-10	T cells	RPL17
1432	9.69e-15	0.285603	0.304	0.089	1.58e-10	T cells	GIMAP4
1433	1.27e-14	0.35345	0.426	0.16	2.07e-10	T cells	FAM107B
1434	1.27e-14	0.678583	0.25	0.065	2.08e-10	T cells	CCL4L2
1435	1.28e-14	0.25473	0.27	0.072	2.09e-10	T cells	ARHGAP4
1436	1.31e-14	0.312511	0.27	0.074	2.13e-10	T cells	GALNT10
1437	1.66e-14	0.477744	0.649	0.313	2.71e-10	T cells	DOCK8
1438	1.7e-14	0.423542	0.385	0.138	2.77e-10	T cells	NCOA2
1439	1.74e-14	0.481141	0.986	0.879	2.84e-10	T cells	HLA-C
1440	3.09e-14	0.263339	0.27	0.075	5.04e-10	T cells	RSBN1L
1441	3.16e-14	0.419621	0.446	0.178	5.15e-10	T cells	HERC1
1442	3.43e-14	0.369486	0.399	0.149	5.59e-10	T cells	CIB1
1443	3.88e-14	0.471239	0.392	0.15	6.32e-10	T cells	MAP3K5
1444	4.2e-14	0.304956	0.372	0.128	6.84e-10	T cells	PCNX1
1445	4.35e-14	0.549908	0.568	0.28	7.09e-10	T cells	SIK3
1446	5.82e-14	0.279655	0.351	0.118	9.48e-10	T cells	RBMX
1447	5.95e-14	0.295909	0.297	0.091	9.69e-10	T cells	KLF13
1448	6.9e-14	0.41233	0.385	0.143	1.12e-09	T cells	GPCPD1
1449	6.92e-14	0.268213	0.257	0.07	1.13e-09	T cells	CCND2
1450	7.1e-14	0.369946	0.514	0.224	1.16e-09	T cells	KMT2E
1451	7.32e-14	0.345539	0.405	0.154	1.19e-09	T cells	GSPT1
1452	7.37e-14	0.331734	0.318	0.104	1.2e-09	T cells	UBR1
1453	8.61e-14	0.390327	0.385	0.144	1.4e-09	T cells	KAT6A
1454	8.65e-14	0.492034	0.446	0.184	1.41e-09	T cells	SLA
1455	8.97e-14	0.340126	0.311	0.099	1.46e-09	T cells	CCM2
1456	1.17e-13	0.269354	0.304	0.094	1.91e-09	T cells	TAF1D
1457	1.26e-13	0.266862	0.804	0.357	2.05e-09	T cells	CELF2
1458	1.35e-13	0.267037	0.25	0.068	2.2e-09	T cells	B4GALT5
1459	1.77e-13	0.358655	0.372	0.138	2.88e-09	T cells	BAZ1A
1460	1.85e-13	0.52526	0.946	0.902	3.01e-09	T cells	RPL6
1461	1.89e-13	0.375593	0.284	0.086	3.09e-09	T cells	LEF1
1462	1.94e-13	0.333581	0.338	0.117	3.16e-09	T cells	RAB8B
1463	1.95e-13	0.406234	0.635	0.325	3.18e-09	T cells	PSME1
1464	2.04e-13	0.329214	0.378	0.136	3.32e-09	T cells	GPRIN3
1465	2.51e-13	0.392167	0.405	0.16	4.09e-09	T cells	RAB11A
1466	2.97e-13	0.287105	0.324	0.107	4.85e-09	T cells	PRDM2
1467	3.04e-13	0.392473	0.459	0.2	4.95e-09	T cells	CAPZA1
1468	3.14e-13	0.3452	0.399	0.152	5.11e-09	T cells	EPS15
1469	3.23e-13	0.324781	0.304	0.098	5.26e-09	T cells	ZBTB1
1470	3.52e-13	0.272253	0.338	0.116	5.74e-09	T cells	SECISBP2
1471	3.61e-13	0.377248	0.392	0.153	5.87e-09	T cells	AGO2
1472	3.71e-13	0.547577	0.399	0.169	6.05e-09	T cells	PHACTR2
1473	3.82e-13	0.419984	0.547	0.258	6.23e-09	T cells	SH3KBP1
1474	4.9e-13	0.327617	0.48	0.202	7.99e-09	T cells	ST3GAL1
1475	5.18e-13	0.278621	0.257	0.075	8.44e-09	T cells	AATF
1476	5.35e-13	0.369019	0.419	0.169	8.71e-09	T cells	DENND4A
1477	5.4e-13	0.386536	0.52	0.237	8.79e-09	T cells	EMP3
1478	5.4e-13	0.56017	0.946	0.905	8.8e-09	T cells	RPS18
1479	5.8e-13	0.285823	0.311	0.102	9.46e-09	T cells	ZRANB2
1480	6.66e-13	0.276622	0.291	0.092	1.08e-08	T cells	TMEM243
1481	6.89e-13	0.316465	0.345	0.123	1.12e-08	T cells	PPM1B
1482	6.9e-13	0.348663	0.358	0.132	1.12e-08	T cells	PPP1R2
1483	7.33e-13	0.362589	0.372	0.142	1.19e-08	T cells	MAPK1
1484	7.7e-13	0.290417	0.291	0.092	1.25e-08	T cells	SMG1
1485	1.09e-12	0.289421	0.351	0.128	1.78e-08	T cells	HLA-F
1486	1.19e-12	0.284139	0.331	0.115	1.95e-08	T cells	SNHG8
1487	1.2e-12	0.426442	0.453	0.198	1.95e-08	T cells	NDFIP1
1488	1.3e-12	0.301178	0.345	0.123	2.12e-08	T cells	OGA
1489	1.32e-12	0.254168	0.284	0.089	2.15e-08	T cells	PSPC1
1490	1.41e-12	0.494219	0.385	0.161	2.3e-08	T cells	RNF115
1491	1.59e-12	0.444273	0.439	0.186	2.59e-08	T cells	RNF213
1492	1.69e-12	0.304948	0.527	0.23	2.75e-08	T cells	SMAP2
1493	1.81e-12	0.332394	0.432	0.181	2.96e-08	T cells	SRSF7
1494	1.87e-12	0.333832	0.473	0.207	3.04e-08	T cells	SNHG6
1495	1.92e-12	0.310697	0.338	0.121	3.13e-08	T cells	CD47
1496	1.95e-12	0.362973	0.446	0.191	3.18e-08	T cells	SMARCA2
1497	2.13e-12	0.386559	0.581	0.299	3.47e-08	T cells	JAK1
1498	2.14e-12	0.403966	0.784	0.491	3.49e-08	T cells	RPL36AL
1499	2.22e-12	0.520839	0.318	0.114	3.61e-08	T cells	ANK3
1500	2.43e-12	0.302697	0.446	0.186	3.96e-08	T cells	ARL6IP5
1501	2.48e-12	0.352335	0.358	0.136	4.04e-08	T cells	MSI2
1502	2.94e-12	0.374298	0.426	0.18	4.8e-08	T cells	BTBD9
1503	3.19e-12	0.45188	0.858	0.575	5.19e-08	T cells	MT-ND5
1504	3.43e-12	0.280722	0.27	0.086	5.59e-08	T cells	CLDND1
1505	4.12e-12	0.321004	0.378	0.146	6.71e-08	T cells	FLI1
1506	4.39e-12	0.348083	0.466	0.211	7.16e-08	T cells	H2AFV
1507	4.9e-12	0.260959	0.291	0.096	7.98e-08	T cells	TRIM22
1508	4.93e-12	0.274821	0.277	0.088	8.03e-08	T cells	BRWD1
1509	4.96e-12	0.425607	0.324	0.121	8.08e-08	T cells	HOPX
1510	6.23e-12	0.420443	0.622	0.347	1.02e-07	T cells	MYH9
1511	6.61e-12	0.490191	0.966	0.968	1.08e-07	T cells	RPS2
1512	6.65e-12	0.325526	0.311	0.11	1.08e-07	T cells	CLASP1
1513	6.84e-12	0.379941	0.405	0.17	1.11e-07	T cells	TGFBR2
1514	6.87e-12	0.35816	0.649	0.343	1.12e-07	T cells	PGK1
1515	9.63e-12	0.309038	0.446	0.196	1.57e-07	T cells	SF1
1516	1.05e-11	0.496245	0.284	0.098	1.71e-07	T cells	CDK6
1517	1.16e-11	0.501987	0.953	0.966	1.89e-07	T cells	RPL19
1518	1.19e-11	0.304339	0.5	0.228	1.94e-07	T cells	SP100
1519	1.24e-11	0.272827	0.446	0.191	2.02e-07	T cells	SNRPD2
1520	1.33e-11	0.379487	0.291	0.102	2.16e-07	T cells	MDFIC
1521	1.37e-11	0.261122	0.345	0.128	2.23e-07	T cells	KDM4C
1522	1.47e-11	0.360947	0.318	0.118	2.39e-07	T cells	NEK7
1523	1.58e-11	0.314854	0.324	0.119	2.57e-07	T cells	XRN1
1524	1.69e-11	0.272243	0.331	0.123	2.75e-07	T cells	ARFGEF1
1525	1.99e-11	0.312381	0.297	0.107	3.24e-07	T cells	GATAD2B
1526	2.32e-11	0.477582	0.432	0.199	3.78e-07	T cells	ID2
1527	2.64e-11	0.253351	0.318	0.115	4.3e-07	T cells	ARF6
1528	2.71e-11	0.270152	0.351	0.137	4.41e-07	T cells	SMDT1
1529	3.36e-11	0.312718	0.345	0.136	5.47e-07	T cells	ZNF644
1530	3.64e-11	0.274238	0.385	0.157	5.94e-07	T cells	VTI1A
1531	3.86e-11	0.32255	0.709	0.399	6.29e-07	T cells	HINT1
1532	4.2e-11	0.400702	0.946	0.947	6.85e-07	T cells	RPL7A
1533	4.67e-11	0.252609	0.392	0.16	7.62e-07	T cells	SEPTIN9
1534	4.99e-11	0.282366	0.378	0.156	8.13e-07	T cells	GPATCH8
1535	5.45e-11	0.381202	0.628	0.349	8.88e-07	T cells	RAP1B
1536	6.11e-11	0.391229	0.878	0.589	9.95e-07	T cells	MYL12A
1537	6.75e-11	0.263077	0.426	0.184	1.1e-06	T cells	VAMP2
1538	8.39e-11	0.529217	0.534	0.285	1.37e-06	T cells	CMIP
1539	9.51e-11	0.358791	0.419	0.191	1.55e-06	T cells	OSBPL8
1540	9.76e-11	0.26205	0.27	0.092	1.59e-06	T cells	FBXO33
1541	1.05e-10	0.278111	0.405	0.174	1.71e-06	T cells	UXT
1542	1.1e-10	0.338567	0.446	0.205	1.79e-06	T cells	FAF1
1543	1.28e-10	0.315554	0.297	0.111	2.09e-06	T cells	UGP2
1544	1.39e-10	0.303761	0.297	0.111	2.27e-06	T cells	FNBP4
1545	1.57e-10	0.254686	0.297	0.109	2.55e-06	T cells	MPHOSPH8
1546	1.69e-10	0.433143	0.946	0.928	2.75e-06	T cells	RPL26
1547	1.89e-10	0.28005	0.297	0.111	3.08e-06	T cells	SCAPER
1548	2.05e-10	0.295677	0.392	0.17	3.34e-06	T cells	CDKAL1
1549	2.16e-10	0.27294	0.324	0.126	3.52e-06	T cells	ZNF292
1550	2.32e-10	0.461039	0.932	0.893	3.78e-06	T cells	RPL29
1551	2.55e-10	0.280722	0.257	0.089	4.16e-06	T cells	ZNF407
1552	2.84e-10	0.380143	1	0.959	4.63e-06	T cells	MT-ND4
1553	2.98e-10	0.329792	0.277	0.101	4.85e-06	T cells	VPS37B
1554	3.16e-10	0.356124	0.27	0.096	5.15e-06	T cells	HMGB2
1555	3.29e-10	0.293989	0.27	0.097	5.36e-06	T cells	SFMBT1
1556	3.34e-10	0.377053	0.574	0.324	5.44e-06	T cells	ARID1B
1557	3.54e-10	0.260511	0.304	0.114	5.77e-06	T cells	OLA1
1558	3.55e-10	0.313359	0.284	0.103	5.78e-06	T cells	GPR132
1559	3.7e-10	0.34613	0.892	0.714	6.03e-06	T cells	UBA52
1560	4.04e-10	0.260511	0.304	0.117	6.58e-06	T cells	SSBP4
1561	4.29e-10	0.288984	0.291	0.108	6.99e-06	T cells	AC016831.7
1562	5.02e-10	0.398774	0.345	0.149	8.17e-06	T cells	WNK1
1563	5.42e-10	0.266084	0.264	0.093	8.83e-06	T cells	TAB2
1564	5.47e-10	0.859882	0.52	0.344	8.92e-06	T cells	KLF2
1565	6.57e-10	0.334641	0.419	0.191	1.07e-05	T cells	TAOK3
1566	6.92e-10	0.274772	0.277	0.102	1.13e-05	T cells	HELZ
1567	9.04e-10	0.38504	0.345	0.15	1.47e-05	T cells	JAZF1
1568	9.09e-10	0.277321	0.257	0.091	1.48e-05	T cells	HIVEP3
1569	9.38e-10	0.446849	0.669	0.411	1.53e-05	T cells	FOXP1
1570	1.03e-09	0.302976	0.642	0.356	1.68e-05	T cells	SUB1
1571	1.06e-09	0.280584	0.331	0.139	1.73e-05	T cells	MARK3
1572	1.16e-09	0.47986	0.845	0.698	1.88e-05	T cells	RPL36A
1573	1.26e-09	0.324421	0.399	0.184	2.05e-05	T cells	FBXL17
1574	1.3e-09	0.339226	0.291	0.114	2.12e-05	T cells	PRKCA
1575	1.32e-09	0.252812	0.284	0.107	2.15e-05	T cells	AP2B1
1576	1.4e-09	0.334774	0.48	0.237	2.29e-05	T cells	ITGB2
1577	1.52e-09	0.258945	0.351	0.147	2.47e-05	T cells	SETD2
1578	1.63e-09	0.402783	0.432	0.209	2.65e-05	T cells	RORA
1579	1.73e-09	0.402688	0.899	0.711	2.82e-05	T cells	RPS5
1580	1.74e-09	0.280584	0.405	0.189	2.83e-05	T cells	HNRNPH1
1581	2.31e-09	0.448307	0.919	0.871	3.76e-05	T cells	RPL21
1582	2.53e-09	0.404461	0.649	0.383	4.12e-05	T cells	ZBTB20
1583	2.56e-09	0.293617	0.338	0.145	4.17e-05	T cells	ITSN2
1584	3.38e-09	0.250359	0.372	0.165	5.51e-05	T cells	RBM6
1585	3.56e-09	0.334442	0.453	0.21	5.8e-05	T cells	MGAT5
1586	3.64e-09	0.274316	0.311	0.128	5.94e-05	T cells	PTPRA
1587	3.71e-09	0.438357	0.946	0.889	6.04e-05	T cells	RPL5
1588	3.81e-09	0.283494	0.297	0.12	6.21e-05	T cells	SUCLG2
1589	3.83e-09	0.358747	0.574	0.331	6.24e-05	T cells	COMMD6
1590	3.89e-09	0.331252	0.554	0.296	6.34e-05	T cells	FAM49B
1591	3.91e-09	0.383741	0.541	0.31	6.37e-05	T cells	ATXN1
1592	3.99e-09	0.290946	0.432	0.207	6.5e-05	T cells	USP34
1593	4.11e-09	0.299713	0.324	0.141	6.69e-05	T cells	ZNF148
1594	4.16e-09	0.296902	0.682	0.407	6.77e-05	T cells	RPL31
1595	4.32e-09	0.267101	0.345	0.152	7.04e-05	T cells	R3HDM2
1596	5.09e-09	0.292164	0.432	0.208	8.29e-05	T cells	NR3C1
1597	5.15e-09	0.334117	0.432	0.213	8.38e-05	T cells	RFTN1
1598	5.2e-09	0.593467	0.453	0.254	8.47e-05	T cells	AUTS2
1599	5.38e-09	0.365368	0.791	0.544	8.77e-05	T cells	RPL38
1600	5.8e-09	0.302291	0.311	0.131	9.45e-05	T cells	PSME4
1601	6.53e-09	0.251523	0.318	0.135	0.000106445	T cells	TAF15
1602	7e-09	0.268406	0.304	0.127	0.000113959	T cells	SKI
1603	8.66e-09	0.436764	0.939	0.933	0.000141036	T cells	RPS13
1604	8.94e-09	0.288786	0.385	0.184	0.00014561	T cells	NCOR1
1605	9.07e-09	0.277201	0.365	0.167	0.000147811	T cells	DNAJC1
1606	9.43e-09	0.318838	0.946	0.956	0.000153645	T cells	RPS24
1607	1.03e-08	0.301723	0.392	0.191	0.000168579	T cells	BPTF
1608	1.07e-08	0.299553	0.358	0.162	0.000174903	T cells	SAMHD1
1609	1.11e-08	0.38654	0.953	0.882	0.000181097	T cells	HLA-A
1610	1.32e-08	0.414129	0.257	0.097	0.000215029	T cells	AREG
1611	1.49e-08	0.296223	0.385	0.186	0.000243211	T cells	THRAP3
1612	1.67e-08	0.345773	0.655	0.442	0.000272416	T cells	COX7C
1613	1.99e-08	0.413147	0.838	0.63	0.000324824	T cells	JUND
1614	2.24e-08	0.25564	0.777	0.44	0.00036565	T cells	CYBA
1615	2.29e-08	0.266572	0.284	0.118	0.000372282	T cells	PDS5A
1616	2.49e-08	0.374363	0.527	0.29	0.000405368	T cells	SLC2A3
1617	2.54e-08	0.288308	0.318	0.14	0.000413096	T cells	USP47
1618	2.6e-08	0.288612	0.338	0.154	0.000423584	T cells	MYO1F
1619	2.63e-08	0.35607	0.473	0.248	0.000427901	T cells	INPP5D
1620	3e-08	0.338199	0.351	0.168	0.000489226	T cells	FAM172A
1621	3.08e-08	0.284807	0.324	0.146	0.00050254	T cells	LUC7L3
1622	3.11e-08	0.324503	0.446	0.226	0.000506459	T cells	SFMBT2
1623	3.22e-08	0.333957	0.682	0.411	0.000523978	T cells	CD99
1624	3.34e-08	0.269041	0.27	0.113	0.000544625	T cells	CD58
1625	3.61e-08	0.271879	0.331	0.153	0.000587413	T cells	ACAP2
1626	3.72e-08	0.338352	0.784	0.555	0.000606613	T cells	PABPC1
1627	4.25e-08	0.271833	0.412	0.199	0.000692083	T cells	RPS6KA3
1628	4.62e-08	0.276421	0.372	0.18	0.000752838	T cells	CKLF
1629	5.57e-08	0.434852	0.926	0.826	0.000906976	T cells	PFN1
1630	6.13e-08	0.472081	0.946	0.939	0.000997987	T cells	RPS8
1631	6.38e-08	0.34436	0.899	0.789	0.0010395	T cells	RPL24
1632	6.47e-08	0.37817	0.905	0.781	0.00105405	T cells	RPL10A
1633	6.77e-08	0.470647	0.946	0.962	0.00110257	T cells	RPS3A
1634	9.62e-08	0.515756	0.547	0.361	0.00156685	T cells	ANXA1
1635	1.1e-07	0.287146	0.446	0.24	0.00179582	T cells	CAST
1636	1.19e-07	0.27445	0.5	0.28	0.00193359	T cells	DYNLT1
1637	1.19e-07	0.297753	0.595	0.336	0.00193759	T cells	CCNH
1638	1.26e-07	0.322004	0.48	0.271	0.00205649	T cells	STAG1
1639	1.45e-07	0.357569	0.946	0.924	0.0023559	T cells	RPL3
1640	1.95e-07	0.29999	0.412	0.213	0.00318218	T cells	NCOA1
1641	2.59e-07	0.266715	0.304	0.14	0.00422334	T cells	TTC17
1642	2.69e-07	0.294992	0.851	0.66	0.00437803	T cells	EEF1D
1643	2.72e-07	0.298753	0.534	0.302	0.0044234	T cells	PDE4B
1644	2.97e-07	0.32428	0.378	0.202	0.00484115	T cells	MBD5
1645	4.08e-07	0.272476	0.378	0.196	0.00665437	T cells	DOCK2
1646	6.58e-07	0.321363	0.939	0.964	0.0107254	T cells	RPS23
1647	6.95e-07	0.334911	0.412	0.228	0.0113277	T cells	PAN3
1648	8.16e-07	0.26122	0.919	0.802	0.0133006	T cells	RPL37A
1649	8.19e-07	0.307661	0.52	0.325	0.0133392	T cells	GMFG
1650	1.2e-06	0.449615	0.541	0.352	0.0195131	T cells	COTL1
1651	1.76e-06	0.266111	1	0.976	0.0286408	T cells	MT-CO3
1652	1.89e-06	0.420252	0.75	0.552	0.0308442	T cells	ZFP36
1653	3.21e-06	0.251114	0.5	0.302	0.0522447	T cells	PHF20
1654	3.64e-06	0.321393	0.926	0.893	0.0592604	T cells	RPL9
1655	8.05e-06	0.289307	0.399	0.23	0.131134	T cells	AKT3
1656	1.36e-05	0.297198	0.926	0.866	0.222211	T cells	RPS16
1657	2.41e-05	0.321405	0.966	0.995	0.392911	T cells	EEF1A1
1658	2.97e-05	0.281814	0.581	0.392	0.484161	T cells	IFITM2
1659	6.75e-05	0.262092	0.791	0.624	1	T cells	RPL4
1660	0.000258994	0.275569	0.331	0.213	1	T cells	H1FX
1661	0.000336625	0.251918	0.926	0.905	1	T cells	RPS6
1662	0.00168648	0.292706	0.284	0.183	1	T cells	ITM2C
1663	3.34e-125	1.45353	0.924	0.099	5.43e-121	Monocytes(2)	MERTK
1664	1.62e-108	1.25388	0.871	0.103	2.65e-104	Monocytes(2)	SLCO2B1
1665	4.32e-108	1.75103	0.97	0.156	7.04e-104	Monocytes(2)	KCNMA1
1666	1.35e-97	1.26872	0.924	0.148	2.21e-93	Monocytes(2)	CHKA
1667	6.9e-95	0.987141	0.856	0.111	1.12e-90	Monocytes(2)	CSF1R
1668	8.05e-94	1.53014	0.924	0.149	1.31e-89	Monocytes(2)	C3
1669	1.81e-93	1.36436	0.97	0.176	2.95e-89	Monocytes(2)	MS4A7
1670	3.52e-92	1.63469	0.985	0.211	5.74e-88	Monocytes(2)	ACSL1
1671	1.54e-91	1.26994	0.735	0.08	2.51e-87	Monocytes(2)	F13A1
1672	7.66e-91	1.21777	0.841	0.114	1.25e-86	Monocytes(2)	SLC1A3
1673	9.16e-89	0.982598	0.795	0.103	1.49e-84	Monocytes(2)	CD163
1674	8.53e-88	1.11682	0.97	0.173	1.39e-83	Monocytes(2)	FCGR2A
1675	1.48e-87	1.72183	0.947	0.193	2.41e-83	Monocytes(2)	RBM47
1676	6.08e-87	1.40165	0.977	0.199	9.9e-83	Monocytes(2)	C5AR1
1677	8.67e-87	2.16285	0.932	0.192	1.41e-82	Monocytes(2)	SLC16A10
1678	2.5e-86	1.22865	0.955	0.175	4.08e-82	Monocytes(2)	CSF2RA
1679	1.23e-85	0.854946	0.735	0.087	2e-81	Monocytes(2)	CASS4
1680	1.84e-85	1.39097	0.955	0.196	3e-81	Monocytes(2)	MANBA
1681	1.04e-84	1.34019	0.97	0.207	1.69e-80	Monocytes(2)	HLA-DMA
1682	3.58e-82	1.86951	1	0.253	5.83e-78	Monocytes(2)	C1QC
1683	4.64e-82	1.48639	1	0.257	7.56e-78	Monocytes(2)	RGS1
1684	2.54e-81	1.01069	0.848	0.134	4.14e-77	Monocytes(2)	PPARD
1685	3.79e-81	0.945366	0.879	0.145	6.17e-77	Monocytes(2)	CXCL16
1686	5.88e-81	1.59761	0.947	0.212	9.57e-77	Monocytes(2)	UBASH3B
1687	7.17e-81	0.938511	0.758	0.099	1.17e-76	Monocytes(2)	TLR2
1688	9.69e-81	0.726085	0.545	0.041	1.58e-76	Monocytes(2)	IGSF21
1689	1.25e-80	0.822447	0.53	0.039	2.04e-76	Monocytes(2)	EDA
1690	6.36e-80	1.36588	0.894	0.171	1.04e-75	Monocytes(2)	EPB41L3
1691	1.38e-79	1.54491	0.917	0.197	2.25e-75	Monocytes(2)	HLA-DQA2
1692	2.99e-79	0.963334	0.864	0.147	4.87e-75	Monocytes(2)	RAB20
1693	1.07e-78	1.06388	0.902	0.166	1.75e-74	Monocytes(2)	TBXAS1
1694	5.97e-78	0.648495	0.477	0.029	9.72e-74	Monocytes(2)	CX3CR1
1695	2.63e-77	1.77366	0.992	0.267	4.29e-73	Monocytes(2)	C1QA
1696	5.95e-77	1.15252	0.902	0.174	9.69e-73	Monocytes(2)	FCGR3A
1697	4.35e-76	1.08514	0.871	0.155	7.09e-72	Monocytes(2)	MSR1
1698	1.57e-74	0.952451	0.742	0.11	2.56e-70	Monocytes(2)	MAFB
1699	3.62e-74	1.27528	0.962	0.214	5.9e-70	Monocytes(2)	HLA-DRB5
1700	6.59e-73	1.71761	1	0.365	1.07e-68	Monocytes(2)	FRMD4A
1701	8.95e-73	0.821431	0.803	0.132	1.46e-68	Monocytes(2)	SH3TC1
1702	5.55e-72	0.690316	0.53	0.046	9.04e-68	Monocytes(2)	SPTLC3
1703	7.99e-72	0.809979	0.735	0.109	1.3e-67	Monocytes(2)	TBC1D14
1704	1.78e-70	0.997699	0.826	0.156	2.9e-66	Monocytes(2)	SRGAP2
1705	9.66e-70	2.31355	1	0.478	1.57e-65	Monocytes(2)	HLA-DRA
1706	3.5e-69	1.09673	0.75	0.123	5.7e-65	Monocytes(2)	FOLR2
1707	4.75e-69	1.10384	0.864	0.17	7.73e-65	Monocytes(2)	RNF144B
1708	5.46e-69	1.27087	0.75	0.135	8.89e-65	Monocytes(2)	BNC2
1709	7.3e-69	1.7314	1	0.345	1.19e-64	Monocytes(2)	NAMPT
1710	8.17e-69	1.25435	0.939	0.255	1.33e-64	Monocytes(2)	SGK1
1711	1.12e-68	1.49463	0.992	0.303	1.83e-64	Monocytes(2)	SIPA1L1
1712	2.28e-68	1.24368	0.871	0.209	3.72e-64	Monocytes(2)	AXL
1713	2.38e-68	1.81249	1	0.376	3.87e-64	Monocytes(2)	DOCK4
1714	3.41e-68	0.655855	0.477	0.038	5.56e-64	Monocytes(2)	EYA2
1715	3.51e-68	1.27965	0.826	0.178	5.72e-64	Monocytes(2)	ITSN1
1716	5.11e-68	1.0441	0.917	0.214	8.33e-64	Monocytes(2)	PFKFB3
1717	1.5e-67	1.28015	0.992	0.285	2.44e-63	Monocytes(2)	RNF149
1718	4.26e-67	0.960419	0.886	0.179	6.94e-63	Monocytes(2)	TMEM176B
1719	8.1e-67	0.862426	0.652	0.093	1.32e-62	Monocytes(2)	STAB1
1720	8.99e-67	0.611292	0.417	0.026	1.47e-62	Monocytes(2)	RNF150
1721	9.28e-67	1.65351	0.992	0.312	1.51e-62	Monocytes(2)	HLA-DQA1
1722	9.53e-67	1.55987	0.992	0.305	1.55e-62	Monocytes(2)	HLA-DQB1
1723	1.21e-66	1.2696	0.773	0.143	1.97e-62	Monocytes(2)	FMN1
1724	1.36e-66	0.682186	0.492	0.043	2.21e-62	Monocytes(2)	FAM20A
1725	4.64e-66	1.94446	0.833	0.208	7.56e-62	Monocytes(2)	SELENOP
1726	5.96e-66	1.18163	1	0.329	9.71e-62	Monocytes(2)	LAPTM5
1727	7.86e-66	1.61638	0.985	0.269	1.28e-61	Monocytes(2)	C1QB
1728	8.13e-66	1.00676	0.735	0.121	1.32e-61	Monocytes(2)	SLC11A1
1729	8.37e-65	1.28306	0.97	0.312	1.36e-60	Monocytes(2)	RAPGEF1
1730	1.35e-64	1.43749	0.811	0.182	2.2e-60	Monocytes(2)	MAN1A1
1731	3.59e-64	2.11207	1	0.572	5.85e-60	Monocytes(2)	CD74
1732	3.95e-64	0.628121	0.621	0.081	6.44e-60	Monocytes(2)	CD4
1733	2.89e-63	1.2185	0.848	0.201	4.7e-59	Monocytes(2)	ATF6
1734	1.13e-62	1.10611	0.659	0.105	1.84e-58	Monocytes(2)	TBC1D9
1735	1.42e-62	0.662652	0.636	0.089	2.32e-58	Monocytes(2)	C3AR1
1736	1.67e-62	0.582522	0.447	0.037	2.72e-58	Monocytes(2)	SIGLEC1
1737	2.71e-62	0.941231	0.742	0.14	4.42e-58	Monocytes(2)	FCHO2
1738	5.93e-62	0.880317	0.75	0.134	9.66e-58	Monocytes(2)	GK
1739	6.19e-62	0.747469	0.689	0.109	1.01e-57	Monocytes(2)	PALD1
1740	7.38e-62	0.674171	0.568	0.072	1.2e-57	Monocytes(2)	SRGAP2B
1741	1.06e-60	0.802775	0.833	0.168	1.73e-56	Monocytes(2)	HLA-DMB
1742	1.29e-60	0.908766	0.727	0.138	2.1e-56	Monocytes(2)	SLC9A9
1743	1.36e-60	0.62376	0.621	0.088	2.21e-56	Monocytes(2)	THEMIS2
1744	1.37e-60	0.770969	0.606	0.089	2.23e-56	Monocytes(2)	TTYH3
1745	1.45e-60	1.0739	0.864	0.204	2.36e-56	Monocytes(2)	FAM49A
1746	2.21e-60	1.17938	0.955	0.283	3.6e-56	Monocytes(2)	ELMO1
1747	3.04e-60	1.01633	0.864	0.184	4.95e-56	Monocytes(2)	CD86
1748	6.04e-60	0.814505	0.674	0.11	9.84e-56	Monocytes(2)	CIITA
1749	4.48e-59	1.17483	0.917	0.229	7.3e-55	Monocytes(2)	CD14
1750	5.53e-59	1.25531	0.841	0.203	9.01e-55	Monocytes(2)	FMNL2
1751	6.98e-59	1.32206	0.97	0.336	1.14e-54	Monocytes(2)	RAB31
1752	2.7e-58	0.852854	0.818	0.168	4.4e-54	Monocytes(2)	CPVL
1753	2.97e-58	1.8753	1	0.451	4.83e-54	Monocytes(2)	HLA-DRB1
1754	4.7e-58	0.630502	0.394	0.029	7.66e-54	Monocytes(2)	LINC01374
1755	1.38e-57	1.76495	0.962	0.355	2.25e-53	Monocytes(2)	ZNF331
1756	1.53e-57	0.859947	0.674	0.115	2.5e-53	Monocytes(2)	FGL2
1757	1.83e-57	0.956898	0.417	0.036	2.99e-53	Monocytes(2)	IL2RA
1758	1.88e-57	1.33771	0.962	0.345	3.05e-53	Monocytes(2)	CELF2
1759	2.29e-57	1.16017	0.992	0.338	3.74e-53	Monocytes(2)	MAP3K8
1760	2.34e-57	0.863535	0.598	0.092	3.82e-53	Monocytes(2)	FAM110B
1761	6.18e-57	1.18013	0.879	0.239	1.01e-52	Monocytes(2)	GAB2
1762	1.53e-56	0.855112	0.947	0.237	2.49e-52	Monocytes(2)	CTSS
1763	3.23e-56	1.40935	0.992	0.386	5.27e-52	Monocytes(2)	FKBP5
1764	5.23e-56	0.605698	0.568	0.079	8.52e-52	Monocytes(2)	LAIR1
1765	5.9e-56	0.790851	0.803	0.173	9.61e-52	Monocytes(2)	GNA13
1766	6.4e-56	0.729259	0.614	0.094	1.04e-51	Monocytes(2)	VSIG4
1767	1.29e-55	0.705665	0.545	0.074	2.1e-51	Monocytes(2)	PAPOLG
1768	1.44e-55	1.00883	0.712	0.147	2.34e-51	Monocytes(2)	FHIT
1769	1.89e-55	1.28118	0.985	0.389	3.07e-51	Monocytes(2)	LRMDA
1770	2.3e-55	0.664122	0.659	0.113	3.75e-51	Monocytes(2)	DSE
1771	2.41e-55	1.07435	0.773	0.181	3.93e-51	Monocytes(2)	SRGAP1
1772	2.42e-55	0.880511	0.886	0.215	3.95e-51	Monocytes(2)	CD68
1773	6.18e-55	0.814086	0.492	0.06	1.01e-50	Monocytes(2)	SLC22A23
1774	7.73e-55	1.54015	0.977	0.434	1.26e-50	Monocytes(2)	ELL2
1775	1.22e-54	0.737364	0.682	0.123	1.98e-50	Monocytes(2)	CLEC7A
1776	1.38e-54	1.12349	0.924	0.291	2.25e-50	Monocytes(2)	FNBP1
1777	1.95e-54	0.476453	0.447	0.045	3.17e-50	Monocytes(2)	VMO1
1778	3.91e-54	0.631786	0.621	0.102	6.37e-50	Monocytes(2)	MFSD1
1779	4.44e-54	0.651406	0.621	0.099	7.24e-50	Monocytes(2)	FPR1
1780	6.76e-54	1.0374	0.932	0.307	1.1e-49	Monocytes(2)	CREM
1781	7.71e-54	0.520247	0.394	0.034	1.26e-49	Monocytes(2)	L3MBTL4
1782	8.88e-54	0.88774	0.742	0.158	1.45e-49	Monocytes(2)	FRMD4B
1783	9.71e-54	0.920784	0.879	0.235	1.58e-49	Monocytes(2)	PIK3R1
1784	4.16e-53	1.24932	0.53	0.077	6.77e-49	Monocytes(2)	CH25H
1785	5.31e-53	0.905592	0.826	0.204	8.65e-49	Monocytes(2)	RILPL2
1786	8.78e-53	1.24134	0.917	0.311	1.43e-48	Monocytes(2)	SNX9
1787	1.04e-52	0.719982	0.682	0.128	1.7e-48	Monocytes(2)	IRS2
1788	1.45e-52	0.712285	0.644	0.116	2.36e-48	Monocytes(2)	ACER3
1789	2.15e-52	0.956995	0.841	0.229	3.5e-48	Monocytes(2)	ELF2
1790	4.03e-52	0.662189	0.659	0.118	6.57e-48	Monocytes(2)	SPI1
1791	7.37e-52	0.748031	0.614	0.104	1.2e-47	Monocytes(2)	KLHL6
1792	9.26e-52	1.25407	0.985	0.355	1.51e-47	Monocytes(2)	TYROBP
1793	1.23e-51	0.662074	0.652	0.12	2e-47	Monocytes(2)	AP1B1
1794	1.7e-51	0.762465	0.78	0.181	2.77e-47	Monocytes(2)	SUSD6
1795	2e-51	0.508953	0.47	0.056	3.26e-47	Monocytes(2)	HLA-DOA
1796	3.95e-51	0.872387	0.902	0.234	6.43e-47	Monocytes(2)	PLAUR
1797	5.28e-51	1.15442	1	0.408	8.59e-47	Monocytes(2)	HERPUD1
1798	7.45e-51	0.726698	0.735	0.156	1.21e-46	Monocytes(2)	SLA
1799	7.72e-51	1.27413	0.985	0.381	1.26e-46	Monocytes(2)	PLXDC2
1800	8.15e-51	0.834031	0.886	0.232	1.33e-46	Monocytes(2)	GLUL
1801	1.03e-50	0.883923	0.939	0.288	1.68e-46	Monocytes(2)	GRN
1802	1.17e-50	0.704172	0.515	0.073	1.91e-46	Monocytes(2)	DAPK1
1803	1.25e-50	0.615958	0.606	0.099	2.03e-46	Monocytes(2)	MS4A4A
1804	5.44e-50	1.19399	0.947	0.313	8.87e-46	Monocytes(2)	SAMSN1
1805	6.59e-50	0.358161	0.288	0.015	1.07e-45	Monocytes(2)	EPHB2
1806	1.41e-49	1.07857	0.902	0.311	2.3e-45	Monocytes(2)	LITAF
1807	1.99e-49	0.843953	0.811	0.207	3.24e-45	Monocytes(2)	TYMP
1808	2.15e-49	0.602374	0.477	0.062	3.51e-45	Monocytes(2)	GPR34
1809	2.65e-49	0.870888	0.811	0.2	4.31e-45	Monocytes(2)	IRAK3
1810	3.15e-49	1.03324	0.947	0.35	5.13e-45	Monocytes(2)	QKI
1811	6.79e-49	0.72142	0.689	0.146	1.11e-44	Monocytes(2)	KLHL24
1812	8.27e-49	1.39813	0.977	0.574	1.35e-44	Monocytes(2)	AKAP13
1813	1.46e-48	0.625288	0.462	0.06	2.38e-44	Monocytes(2)	AMPD3
1814	1.77e-48	0.706034	0.727	0.164	2.88e-44	Monocytes(2)	SH2B3
1815	3.72e-48	1.30355	0.992	0.711	6.07e-44	Monocytes(2)	SRGN
1816	3.74e-48	0.822468	0.841	0.223	6.09e-44	Monocytes(2)	RNASET2
1817	4.31e-48	0.935924	0.591	0.106	7.01e-44	Monocytes(2)	SLC40A1
1818	1.11e-47	0.979258	0.758	0.186	1.81e-43	Monocytes(2)	ARHGAP24
1819	1.23e-47	1.65266	1	0.471	2e-43	Monocytes(2)	HLA-DPA1
1820	1.25e-47	0.750554	0.78	0.193	2.03e-43	Monocytes(2)	PLSCR1
1821	2.75e-47	0.834401	0.947	0.301	4.48e-43	Monocytes(2)	RNF130
1822	4.11e-47	0.629048	0.629	0.122	6.69e-43	Monocytes(2)	BMP2K
1823	4.33e-47	0.8536	0.864	0.23	7.05e-43	Monocytes(2)	MS4A6A
1824	1.08e-46	0.888406	0.818	0.225	1.76e-42	Monocytes(2)	REL
1825	1.13e-46	0.606868	0.712	0.157	1.84e-42	Monocytes(2)	HCLS1
1826	1.42e-46	0.539647	0.5	0.075	2.31e-42	Monocytes(2)	FAM53B
1827	2.7e-46	0.686327	0.636	0.128	4.39e-42	Monocytes(2)	EMILIN2
1828	4.15e-46	1.23148	1	0.507	6.77e-42	Monocytes(2)	PSAP
1829	6.2e-46	1.47919	1	0.46	1.01e-41	Monocytes(2)	HLA-DPB1
1830	8.28e-46	0.473717	0.409	0.047	1.35e-41	Monocytes(2)	RHOU
1831	1.17e-45	0.443815	0.417	0.05	1.91e-41	Monocytes(2)	LTC4S
1832	2.13e-45	0.607853	0.621	0.118	3.47e-41	Monocytes(2)	TMCC3
1833	3.71e-45	1.01995	0.985	0.443	6.05e-41	Monocytes(2)	CTSB
1834	4.91e-45	0.969109	0.992	0.966	8e-41	Monocytes(2)	MT-ND3
1835	5.6e-45	0.46673	0.371	0.038	9.13e-41	Monocytes(2)	APBA1
1836	1.05e-44	0.666084	0.682	0.155	1.71e-40	Monocytes(2)	MGAT1
1837	1.92e-44	0.701089	0.583	0.113	3.13e-40	Monocytes(2)	MTSS1
1838	3.77e-44	0.816214	0.826	0.233	6.15e-40	Monocytes(2)	CTSL
1839	4.02e-44	0.553646	0.576	0.106	6.54e-40	Monocytes(2)	TBC1D2B
1840	4.5e-44	0.879877	0.742	0.2	7.33e-40	Monocytes(2)	ATG7
1841	4.67e-44	0.968996	0.977	0.423	7.6e-40	Monocytes(2)	CYBA
1842	5.08e-44	0.578367	0.553	0.097	8.28e-40	Monocytes(2)	KCTD12
1843	6.44e-44	0.995443	0.932	0.338	1.05e-39	Monocytes(2)	LDLRAD4
1844	7.58e-44	0.491289	0.485	0.073	1.23e-39	Monocytes(2)	CD84
1845	1.35e-43	1.19282	0.932	0.378	2.19e-39	Monocytes(2)	CHST11
1846	1.8e-43	0.642037	0.598	0.119	2.94e-39	Monocytes(2)	HAVCR2
1847	2.23e-43	0.576826	0.561	0.099	3.63e-39	Monocytes(2)	CYBB
1848	4.58e-43	0.658919	0.652	0.146	7.47e-39	Monocytes(2)	MB21D2
1849	4.75e-43	0.686062	0.606	0.119	7.74e-39	Monocytes(2)	TREM2
1850	1.01e-42	0.630484	0.689	0.157	1.65e-38	Monocytes(2)	TNFRSF1B
1851	1.21e-42	0.770685	0.841	0.257	1.97e-38	Monocytes(2)	AFF4
1852	1.83e-42	0.869341	0.864	0.269	2.98e-38	Monocytes(2)	PDE4B
1853	2.26e-42	0.556941	0.652	0.142	3.69e-38	Monocytes(2)	MAN2B1
1854	2.93e-42	0.848088	0.818	0.254	4.78e-38	Monocytes(2)	SEC14L1
1855	4.33e-42	1.36958	0.985	0.538	7.06e-38	Monocytes(2)	ATP1B3
1856	5.17e-42	0.571327	0.508	0.087	8.41e-38	Monocytes(2)	DTNB
1857	7.32e-42	0.495676	0.462	0.072	1.19e-37	Monocytes(2)	RHBDF2
1858	8.16e-42	0.693212	0.674	0.167	1.33e-37	Monocytes(2)	DNM2
1859	8.76e-42	0.881355	0.735	0.207	1.43e-37	Monocytes(2)	PLTP
1860	9.2e-42	0.58597	0.568	0.113	1.5e-37	Monocytes(2)	GNB4
1861	9.51e-42	0.82115	0.788	0.236	1.55e-37	Monocytes(2)	ITPR2
1862	1.17e-41	0.779067	0.886	0.287	1.9e-37	Monocytes(2)	ASAH1
1863	1.43e-41	0.68364	0.508	0.09	2.33e-37	Monocytes(2)	ABCA1
1864	1.78e-41	0.564977	0.508	0.087	2.91e-37	Monocytes(2)	ATP8B4
1865	2.1e-41	0.715941	0.735	0.192	3.43e-37	Monocytes(2)	ARL4C
1866	2.66e-41	0.621939	0.455	0.071	4.33e-37	Monocytes(2)	C2
1867	3.39e-41	0.38203	0.356	0.039	5.53e-37	Monocytes(2)	NAIP
1868	4.64e-41	0.475691	0.523	0.093	7.56e-37	Monocytes(2)	TPP1
1869	5.26e-41	0.656569	0.614	0.128	8.56e-37	Monocytes(2)	CFD
1870	5.31e-41	0.57314	0.477	0.078	8.65e-37	Monocytes(2)	2024-03-01
1871	5.84e-41	0.706792	0.583	0.12	9.51e-37	Monocytes(2)	ITGAX
1872	6.72e-41	0.515161	0.553	0.104	1.09e-36	Monocytes(2)	ADAP2
1873	7.38e-41	0.647107	0.652	0.144	1.2e-36	Monocytes(2)	FGD4
1874	8.68e-41	0.643082	0.803	0.203	1.41e-36	Monocytes(2)	AOAH
1875	1.21e-40	0.665198	0.75	0.195	1.97e-36	Monocytes(2)	FYB1
1876	1.26e-40	0.631228	0.712	0.167	2.06e-36	Monocytes(2)	GPR183
1877	1.34e-40	0.884809	0.917	0.296	2.19e-36	Monocytes(2)	AIF1
1878	1.65e-40	0.794537	0.583	0.128	2.69e-36	Monocytes(2)	MIS18BP1
1879	1.83e-40	0.475966	0.394	0.052	2.98e-36	Monocytes(2)	SGPL1
1880	3.32e-40	0.424056	0.318	0.031	5.41e-36	Monocytes(2)	IGF1
1881	4.88e-40	0.534946	0.447	0.07	7.96e-36	Monocytes(2)	SNX8
1882	6.08e-40	0.687676	0.629	0.15	9.91e-36	Monocytes(2)	ANKS1A
1883	6.16e-40	0.44854	0.303	0.027	1e-35	Monocytes(2)	LNCAROD
1884	1.27e-39	0.373864	0.318	0.031	2.08e-35	Monocytes(2)	CD72
1885	1.76e-39	0.783059	0.795	0.234	2.87e-35	Monocytes(2)	IQGAP2
1886	2.13e-39	0.814804	0.78	0.233	3.46e-35	Monocytes(2)	MAML3
1887	2.77e-39	0.688492	0.727	0.197	4.51e-35	Monocytes(2)	RIN3
1888	4.6e-39	0.871664	0.856	0.302	7.5e-35	Monocytes(2)	ZFAND5
1889	8.09e-39	0.873079	0.97	0.327	1.32e-34	Monocytes(2)	FCER1G
1890	1.03e-38	0.49397	0.492	0.087	1.67e-34	Monocytes(2)	RNASE6
1891	1.34e-38	1.36004	0.879	0.33	2.18e-34	Monocytes(2)	APOE
1892	1.37e-38	0.692573	0.78	0.217	2.23e-34	Monocytes(2)	INPP5D
1893	1.4e-38	0.428398	0.394	0.054	2.28e-34	Monocytes(2)	GAL3ST4
1894	1.41e-38	0.541338	0.53	0.104	2.3e-34	Monocytes(2)	AP2A2
1895	1.44e-38	0.757348	0.727	0.201	2.35e-34	Monocytes(2)	FOXO3
1896	2.21e-38	0.568483	0.682	0.166	3.6e-34	Monocytes(2)	DOCK2
1897	2.33e-38	0.861991	0.523	0.105	3.8e-34	Monocytes(2)	KCNQ3
1898	2.59e-38	0.472338	0.409	0.059	4.21e-34	Monocytes(2)	SLC43A2
1899	2.67e-38	0.456587	0.417	0.062	4.34e-34	Monocytes(2)	MPEG1
1900	2.74e-38	0.32791	0.295	0.027	4.46e-34	Monocytes(2)	TRPM2
1901	3.66e-38	1.01051	1	0.554	5.96e-34	Monocytes(2)	SAT1
1902	4e-38	0.895259	0.871	0.322	6.52e-34	Monocytes(2)	ZSWIM6
1903	4.07e-38	0.623723	0.72	0.199	6.63e-34	Monocytes(2)	PER1
1904	4.6e-38	0.691622	0.636	0.163	7.49e-34	Monocytes(2)	PLD3
1905	6.15e-38	0.565274	0.47	0.084	1e-33	Monocytes(2)	ARRDC3
1906	6.61e-38	0.634133	0.795	0.239	1.08e-33	Monocytes(2)	NFE2L2
1907	7.66e-38	0.520768	0.598	0.132	1.25e-33	Monocytes(2)	GAS6
1908	7.68e-38	1.00625	0.962	0.461	1.25e-33	Monocytes(2)	CEBPD
1909	9.79e-38	0.498672	0.485	0.085	1.6e-33	Monocytes(2)	FCGR1A
1910	1.1e-37	0.737875	0.333	0.039	1.79e-33	Monocytes(2)	MRC1
1911	1.5e-37	0.827658	0.432	0.074	2.44e-33	Monocytes(2)	TMEM163
1912	1.57e-37	0.395689	0.333	0.038	2.56e-33	Monocytes(2)	SDC3
1913	2.5e-37	0.372851	0.341	0.041	4.07e-33	Monocytes(2)	SESN2
1914	2.77e-37	0.742154	0.508	0.099	4.51e-33	Monocytes(2)	TFRC
1915	3.94e-37	0.512794	0.439	0.072	6.41e-33	Monocytes(2)	VEGFA
1916	4.15e-37	0.764551	0.636	0.163	6.76e-33	Monocytes(2)	PAG1
1917	4.5e-37	0.627878	0.705	0.191	7.34e-33	Monocytes(2)	ARHGAP18
1918	4.75e-37	0.576866	0.742	0.2	7.75e-33	Monocytes(2)	METRNL
1919	5.06e-37	0.824241	0.833	0.298	8.24e-33	Monocytes(2)	HIF1A
1920	7.85e-37	0.556923	0.462	0.083	1.28e-32	Monocytes(2)	ADAM28
1921	1.03e-36	0.529507	0.5	0.094	1.68e-32	Monocytes(2)	MOB3B
1922	1.71e-36	0.467497	0.432	0.071	2.79e-32	Monocytes(2)	APAF1
1923	1.78e-36	0.538112	0.432	0.072	2.9e-32	Monocytes(2)	DAGLB
1924	2.08e-36	0.380913	0.341	0.041	3.39e-32	Monocytes(2)	BRCA2
1925	3.6e-36	0.409914	0.386	0.056	5.86e-32	Monocytes(2)	TNFSF13
1926	5.13e-36	0.423529	0.417	0.066	8.36e-32	Monocytes(2)	ADA2
1927	5.13e-36	0.502012	0.477	0.09	8.36e-32	Monocytes(2)	SYK
1928	1.06e-35	0.467696	0.568	0.124	1.73e-31	Monocytes(2)	ARRB2
1929	1.08e-35	0.849384	0.53	0.116	1.76e-31	Monocytes(2)	INSIG1
1930	1.17e-35	0.535858	0.591	0.139	1.9e-31	Monocytes(2)	MAT2A
1931	1.46e-35	0.609726	0.689	0.191	2.37e-31	Monocytes(2)	RB1
1932	2.23e-35	0.512994	0.439	0.079	3.63e-31	Monocytes(2)	SRGAP2C
1933	2.78e-35	0.759379	0.841	0.298	4.52e-31	Monocytes(2)	ELF1
1934	2.86e-35	0.949634	0.977	0.529	4.66e-31	Monocytes(2)	ZFP36
1935	3.31e-35	0.684606	0.629	0.163	5.39e-31	Monocytes(2)	LCP2
1936	3.52e-35	0.756717	0.758	0.239	5.73e-31	Monocytes(2)	RGS2
1937	3.97e-35	0.6354	0.773	0.236	6.47e-31	Monocytes(2)	GNAQ
1938	4.19e-35	0.768208	0.902	0.375	6.82e-31	Monocytes(2)	MARCKS
1939	4.22e-35	0.863773	0.909	0.403	6.88e-31	Monocytes(2)	FOXN3
1940	5.65e-35	0.68102	0.902	0.307	9.21e-31	Monocytes(2)	CXCR4
1941	6.21e-35	0.443391	0.417	0.069	1.01e-30	Monocytes(2)	SLC15A3
1942	6.29e-35	0.525807	0.568	0.129	1.02e-30	Monocytes(2)	C9orf72
1943	6.7e-35	0.421517	0.394	0.06	1.09e-30	Monocytes(2)	SNCA
1944	1.6e-34	0.42505	0.379	0.057	2.61e-30	Monocytes(2)	SLC19A2
1945	1.66e-34	0.425949	0.371	0.054	2.71e-30	Monocytes(2)	PPFIBP2
1946	2.68e-34	0.423731	0.386	0.06	4.36e-30	Monocytes(2)	ZNF710
1947	5.35e-34	0.498793	0.462	0.089	8.71e-30	Monocytes(2)	TGIF1
1948	8.6e-34	0.669031	0.735	0.234	1.4e-29	Monocytes(2)	SNX29
1949	8.61e-34	0.426839	0.386	0.06	1.4e-29	Monocytes(2)	HEATR3
1950	1.38e-33	0.378645	0.333	0.044	2.25e-29	Monocytes(2)	UNC93B1
1951	1.4e-33	0.302045	0.258	0.023	2.29e-29	Monocytes(2)	TLR7
1952	2.17e-33	0.679635	0.705	0.213	3.53e-29	Monocytes(2)	NR4A2
1953	3.57e-33	0.592485	0.636	0.171	5.82e-29	Monocytes(2)	SH3BP5
1954	3.74e-33	0.752813	0.727	0.223	6.09e-29	Monocytes(2)	SLC8A1
1955	4.22e-33	0.434978	0.432	0.077	6.87e-29	Monocytes(2)	FPR3
1956	7.62e-33	0.353221	0.318	0.041	1.24e-28	Monocytes(2)	LPCAT1
1957	9.21e-33	0.980193	0.667	0.212	1.5e-28	Monocytes(2)	LGMN
1958	9.38e-33	0.941981	0.364	0.058	1.53e-28	Monocytes(2)	FCGBP
1959	1.04e-32	0.8129	0.886	0.361	1.7e-28	Monocytes(2)	ETV6
1960	1.3e-32	0.576478	0.492	0.105	2.11e-28	Monocytes(2)	KYNU
1961	1.45e-32	0.454423	0.455	0.089	2.35e-28	Monocytes(2)	BTBD1
1962	1.61e-32	0.976836	0.992	0.839	2.62e-28	Monocytes(2)	MT-ND2
1963	1.75e-32	0.436087	0.477	0.097	2.84e-28	Monocytes(2)	RASSF4
1964	1.82e-32	0.860161	0.409	0.076	2.97e-28	Monocytes(2)	NAV2
1965	1.85e-32	0.727329	0.652	0.191	3.01e-28	Monocytes(2)	ZMYM2
1966	2.17e-32	0.364883	0.326	0.044	3.53e-28	Monocytes(2)	ARRDC2
1967	2.59e-32	0.503972	0.523	0.115	4.22e-28	Monocytes(2)	KLF4
1968	3.35e-32	0.376624	0.341	0.047	5.47e-28	Monocytes(2)	PLD4
1969	3.46e-32	0.617582	0.576	0.146	5.63e-28	Monocytes(2)	CTTNBP2NL
1970	4.19e-32	0.619552	0.432	0.085	6.82e-28	Monocytes(2)	PDGFC
1971	5.05e-32	0.505552	0.538	0.126	8.23e-28	Monocytes(2)	VSIR
1972	5.13e-32	0.546028	0.591	0.152	8.35e-28	Monocytes(2)	GNA12
1973	8.3e-32	0.501654	0.667	0.185	1.35e-27	Monocytes(2)	AKR1B1
1974	9.13e-32	0.497163	0.432	0.083	1.49e-27	Monocytes(2)	TBC1D8
1975	1.03e-31	0.629387	0.682	0.207	1.68e-27	Monocytes(2)	CHD1
1976	1.12e-31	0.690666	0.417	0.081	1.82e-27	Monocytes(2)	ALPK3
1977	1.42e-31	0.875923	0.409	0.078	2.31e-27	Monocytes(2)	NCKAP5
1978	1.62e-31	0.395414	0.371	0.06	2.64e-27	Monocytes(2)	KDM6B
1979	1.64e-31	0.588393	0.659	0.18	2.67e-27	Monocytes(2)	NR4A3
1980	1.68e-31	0.406669	0.341	0.051	2.74e-27	Monocytes(2)	BHLHE41
1981	2.02e-31	0.697908	0.78	0.262	3.29e-27	Monocytes(2)	CMIP
1982	3.01e-31	0.516745	0.705	0.21	4.9e-27	Monocytes(2)	IFNGR2
1983	3.26e-31	0.831983	0.614	0.186	5.31e-27	Monocytes(2)	AFF1
1984	3.61e-31	0.509067	0.485	0.109	5.88e-27	Monocytes(2)	STX7
1985	5.62e-31	0.445139	0.485	0.104	9.15e-27	Monocytes(2)	NINJ1
1986	6.35e-31	0.460799	0.576	0.141	1.03e-26	Monocytes(2)	LY86
1987	6.95e-31	0.388719	0.409	0.074	1.13e-26	Monocytes(2)	STX11
1988	8.46e-31	0.394305	0.364	0.06	1.38e-26	Monocytes(2)	ME1
1989	1.24e-30	0.478016	0.576	0.145	2.02e-26	Monocytes(2)	MALT1
1990	1.38e-30	0.784338	0.811	0.316	2.24e-26	Monocytes(2)	CCNH
1991	1.4e-30	0.445428	0.424	0.082	2.28e-26	Monocytes(2)	SFMBT1
1992	1.49e-30	0.353752	0.341	0.051	2.43e-26	Monocytes(2)	SIRPA
1993	1.73e-30	0.367256	0.326	0.047	2.82e-26	Monocytes(2)	INAFM2
1994	1.98e-30	0.604787	0.5	0.118	3.22e-26	Monocytes(2)	GPR137B
1995	2.15e-30	0.535938	0.515	0.124	3.5e-26	Monocytes(2)	GPRIN3
1996	2.44e-30	0.334835	0.318	0.045	3.98e-26	Monocytes(2)	LINC02649
1997	2.72e-30	0.481869	0.545	0.133	4.43e-26	Monocytes(2)	PARP4
1998	4.11e-30	0.546673	0.523	0.128	6.7e-26	Monocytes(2)	PRKAG2
[truncated: 2,278 more rows]
